# Supplementary material for: Fast and accurate in silico antigen typing with Kaptive 3
Source: Microb Genom. 2025 Jun 24;11(6):001428. doi: 10.1099/mgen.0.001428 (PMC12188004; doi:10.1099/mgen.0.001428)
Supplement: Uncited Supplementary Material 2. [file mgen-11-01428-s002.xlsx]

## Sheet: Table_S2
Assembly_name	Genome	Assembly_type	Illumina_library_prep	Total_contig_number	N50	Q1	Q2	Q3	Mean_contig_length	Smallest_contig_length	Largest_contig_length	Total_length	Kaptive_version	Species	Polysaccharide	Best_match_locus	Best_match_type	Match_confidence	Problems	Coverage	Identity	Length_discrepancy	Expected_genes_in_locus	Expected_genes_in_locus_details	Missing_expected_genes	Other_genes_in_locus	Other_genes_in_locus_details	Expected_genes_outside_locus	Expected_genes_outside_locus_details	Other_genes_outside_locus	Other_genes_outside_locus_details	Truncated_genes_details	Extra_genes_details	Ground_truth	Notes	Locus_outcome_to_ground_truth	Optimal_outcome	Classification
2018-01-1584_hybrid	2018-01-1584	Complete	FLEX	5	5228166	5463	51081	54170	1068227	2255	5228166	5341135	2	KpSC	K	KL22	K22	Typeable	-+	0.8545	0.9944	-3326 bp	15 / 18 (83.3%)	KL22_01_galF,100.0%;KL22_02_cpsACP,99.524%;KL22_03_wzi,100.0%;KL22_04_wza,99.737%;KL22_05_wzb,100.0%;KL22_06_wzc,100.0%;KL22_07_wzy,99.476%;KL22_08,100.0%;KL22_09,98.993%;KL22_10_wfeD,99.588%;KL22_11_wzx,100.0%;KL22_12_rutE,99.725%;KL22_13,100.0%;KL22_14,100.0%;KL22_18_ugd,99.743%	KL22_15_wcaJ;KL22_16_gnd;KL22_17	1	KL37_18_wcuG,98.0%	0 / 18 (0%)	NA	2	KL40_05_rfaG,98.158%;KL150_19_gmd,100.0%	NA	NA	KL22	deletion_variant	correct	yes	TP
2018-01-714_hybrid	2018-01-714	Complete	FLEX	2	5081823	1.45486e+06	2.66385e+06	3.87284e+06	2663850	245878	5081823	5327701	2	KpSC	K	KL123	unknown (KL123)	Typeable	*	0.9952	0.9498	+67 bp	16 / 16 (100%)	KL123_01_galF,98.662%;KL123_02_cpsACP,92.381%;KL123_03_wzi,97.699%;KL123_04_wza,99.206%;KL123_05_wzb,99.31%;KL123_06_wzc,98.89%;KL123_07_wckV,95.425%;KL123_08_wcoX,91.401%;KL123_09_wzy,97.989%;KL123_10_wcuF,95.935%;KL123_11_wckY,98.148%;KL123_12_wzx,98.807%;KL123_13,95.399%;KL123_14_wcaJ,99.574%;KL123_15_gnd,98.507%;KL123_16_ugd,99.743%	NA	0	NA	0 / 16 (0%)	NA	3	KL1_18_manC,99.788%;KL30_19_manB,98.929%;KL150_19_gmd,99.701%	NA	NA	KL123	NA	correct	yes	TP
KGMAR-2016-1178_hybrid	KGMAR-2016-1178	Complete	FLEX	4	5235913	58934.5	113013	1.42094e+06	1366857	5488	5235913	5467427	2	KpSC	K	KL55	K55	Typeable	*	1	0.9569	+2143 bp	20 / 20 (100%)	KL55_01_galF,98.662%;KL55_02_cpsACP,89.524%;KL55_03_wzi,96.653%;KL55_04_wza,99.211%;KL55_05_wzb,99.31%;KL55_06_wzc,98.892%;KL55_07_wcaA,99.346%;KL55_08_wcaJ,98.065%;KL55_09_wcpH,96.75%;KL55_10_wcpI,86.667%;KL55_11_wzy,98.122%;KL55_12_wcpJ,97.587%;KL55_13_wzx,98.81%;KL55_14,97.653%;KL55_15_gnd,99.574%;KL55_16_rmlB,98.873%;KL55_17_rmlA,98.264%;KL55_18_rmlD,98.99%;KL55_19_rmlC,96.757%;KL55_20_ugd,99…	NA	0	NA	0 / 20 (0%)	NA	4	KL40_03_wcpO,99.595%;KL40_04,99.504%;KL40_05_rfaG,99.475%;KL150_19_gmd,99.701%	NA	NA	KL55	is_variant	correct	yes	TP
2018-01-2353_hybrid	2018-01-2353	Complete	FLEX	3	5254528	105104	205342	2729935	1821579	4867	5254528	5464737	2	KpSC	K	KL15	K15	Typeable	NA	0.9991	0.9981	+1074 bp	16 / 16 (100%)	KL15_01_galF,100.0%;KL15_02_cpsACP,100.0%;KL15_03_wzi,100.0%;KL15_04_wza,99.735%;KL15_05_wzb,100.0%;KL15_06_wzc,100.0%;KL15_07_wcaJ,100.0%;KL15_08_wceN,99.715%;KL15_09_wceM,99.634%;KL15_10_wcsR,99.379%;KL15_11_wcaN,100.0%;KL15_12_wzy,99.515%;KL15_13_wckI,99.452%;KL15_14_wzx,100.0%;KL15_15_gnd,100.0%;KL15_16_ugd,100.0%	NA	0	NA	0 / 16 (0%)	NA	1	KL150_19_gmd,89.489%	NA	NA	KL15	is_variant	correct	yes	TP
2018-01-778_hybrid	2018-01-778	Complete	FLEX	3	5234161	66181.5	77938	2.65605e+06	1788841	54425	5234161	5366524	2	KpSC	K	KL23	K23	Typeable	NA	1	0.9994	0 bp	19 / 19 (100%)	KL23_01_galF,99.666%;KL23_02_cpsACP,100.0%;KL23_03_wzi,100.0%;KL23_04_wza,100.0%;KL23_05_wzb,100.0%;KL23_06_wzc,100.0%;KL23_07_wcaA,100.0%;KL23_08_wcaJ,100.0%;KL23_09_wckU,100.0%;KL23_10_wzy,99.736%;KL23_11_wckA,99.672%;KL23_12,99.812%;KL23_13_wzx,100.0%;KL23_14_gnd,100.0%;KL23_15_rmlB,100.0%;KL23_16_rmlA,100.0%;KL23_17_rmlD,100.0%;KL23_18_rmlC,100.0%;KL23_19_ugd,100.0%	NA	0	NA	0 / 19 (0%)	NA	4	KL40_03_wcpO,98.785%;KL40_04,99.504%;KL40_05_rfaG,99.475%;KL150_19_gmd,99.403%	NA	NA	KL23	NA	correct	yes	TP
2018-01-4203_hybrid	2018-01-4203	Complete	FLEX	1	5242521	5242521	5242521	5242521	5242521	5242521	5242521	5242521	2	KpSC	K	KL3	K3	Typeable	NA	1	0.9996	0 bp	19 / 19 (100%)	KL3_01_galF,100.0%;KL3_02_cpsACP,99.134%;KL3_03_wzi,100.0%;KL3_04_wza,100.0%;KL3_05_wzb,100.0%;KL3_06_wzc,99.862%;KL3_07_wcaJ,100.0%;KL3_08,100.0%;KL3_09,100.0%;KL3_10_pglJ,100.0%;KL3_11,100.0%;KL3_12,99.742%;KL3_13_wzx,100.0%;KL3_14,100.0%;KL3_15_wbaZ,100.0%;KL3_16_gnd,100.0%;KL3_17_manC,100.0%;KL3_18_manB,99.781%;KL3_19_ugd,100.0%	NA	0	NA	0 / 19 (0%)	NA	3	KL40_05_rfaG,97.895%;KL150_19_gmd,98.806%;KL150_19_gmd,84.685%	NA	NA	KL3	NA	correct	yes	TP
2018-01-1439_hybrid	2018-01-1439	Complete	FLEX	6	5280837	6546.75	59375.5	143584	927072	2255	5280837	5562433	2	KpSC	K	KL125	unknown (KL125)	Typeable	*	1	0.9026	-11 bp	18 / 18 (100%)	KL125_01_galF,98.328%;KL125_02_cpsACP,96.667%;KL125_03_wzi,98.333%;KL125_04_wza,98.945%;KL125_05_wzb,93.103%;KL125_06_wzc,96.24%;KL125_07_wbaP,93.277%;KL125_08_wcaN,90.625%;KL125_09_wzy,92.908%;KL125_10,87.288%;KL125_11,91.111%;KL125_12_wcaG,92.727%;KL125_13_wcuH,91.912%;KL125_14_wzx,91.525%;KL125_15,86.025%;KL125_16,85.465%;KL125_17_gnd,97.655%;KL125_18_ugd,99.743%	NA	0	NA	0 / 18 (0%)	NA	3	KL14_19_manC,100.0%;KL30_19_manB,98.929%;KL150_19_gmd,99.104%	NA	NA	KL125	NA	correct	yes	TP
2018-01-2085_hybrid	2018-01-2085	Complete	FLEX	5	5299008	5631	6810	106344	1084651	5463	5299008	5423256	2	KpSC	K	KL22	K22	Typeable	NA	1	0.9949	+1 bp	18 / 18 (100%)	KL22_01_galF,100.0%;KL22_02_cpsACP,99.524%;KL22_03_wzi,100.0%;KL22_04_wza,99.737%;KL22_05_wzb,100.0%;KL22_06_wzc,100.0%;KL22_07_wzy,99.476%;KL22_08,100.0%;KL22_09,98.993%;KL22_10_wfeD,99.588%;KL22_11_wzx,100.0%;KL22_12_rutE,99.725%;KL22_13,100.0%;KL22_14,100.0%;KL22_15_wcaJ,99.785%;KL22_16_gnd,99.787%;KL22_17,99.703%;KL22_18_ugd,99.743%	NA	0	NA	0 / 18 (0%)	NA	2	KL40_05_rfaG,98.158%;KL150_19_gmd,100.0%	NA	NA	KL22	NA	correct	yes	TP
2018-01-4107_hybrid	2018-01-4107	Complete	FLEX	7	5295991	2870	4232	25475	765488	1506	5295991	5358419	2	KpSC	K	KL22	K22	Typeable	NA	1	0.9948	+778 bp	18 / 18 (100%)	KL22_01_galF,100.0%;KL22_02_cpsACP,99.524%;KL22_03_wzi,100.0%;KL22_04_wza,99.737%;KL22_05_wzb,100.0%;KL22_06_wzc,100.0%;KL22_07_wzy,99.476%;KL22_08,100.0%;KL22_09,98.993%;KL22_10_wfeD,99.588%;KL22_11_wzx,100.0%;KL22_12_rutE,99.725%;KL22_13,100.0%;KL22_14,100.0%;KL22_15_wcaJ,100.0%;KL22_16_gnd,99.787%;KL22_17,99.703%;KL22_18_ugd,99.743%	NA	0	NA	0 / 18 (0%)	NA	2	KL40_05_rfaG,98.158%;KL150_19_gmd,100.0%	NA	NA	KL22	is_variant	correct	yes	TP
KGMAR-2016-1076_hybrid	KGMAR-2016-1076	Complete	FLEX	8	5243831	5492.5	11299.5	133770	700696	1335	5243831	5605568	2	KpSC	K	KL11	K11	Typeable	*	1	0.9228	+15 bp	16 / 16 (100%)	KL11_01_galF,99.331%;KL11_02_cpsACP,91.429%;KL11_03_wzi,98.117%;KL11_04_wza,98.947%;KL11_05_wzb,98.621%;KL11_06_wzc,96.949%;KL11_07_wcaJ,97.639%;KL11_08_wzy,95.429%;KL11_09_wcuP,91.507%;KL11_10_wclO,96.939%;KL11_11_wcuC,92.308%;KL11_12_gnd,98.932%;KL11_13,90.736%;KL11_14_wbaZ,92.647%;KL11_15_wzx,94.57%;KL11_16_ugd,98.458%	NA	0	NA	0 / 16 (0%)	NA	4	KL50_10,99.245%;KL14_19_manC,100.0%;KL30_19_manB,99.145%;KL150_19_gmd,99.104%	NA	NA	KL11	NA	correct	yes	TP
2018-01-1001_hybrid	2018-01-1001	Complete	FLEX	7	5310593	4777	5631	111520	792896	1457	5310593	5550275	2	KpSC	K	KL22	K22	Typeable	-	1	0.9948	+777 bp	17 / 18 (94.4%)	KL22_01_galF,100.0%;KL22_03_wzi,100.0%;KL22_04_wza,99.737%;KL22_05_wzb,100.0%;KL22_06_wzc,100.0%;KL22_07_wzy,99.476%;KL22_08,100.0%;KL22_09,98.993%;KL22_10_wfeD,99.588%;KL22_11_wzx,100.0%;KL22_12_rutE,99.725%;KL22_13,100.0%;KL22_14,100.0%;KL22_15_wcaJ,99.785%;KL22_16_gnd,99.787%;KL22_17,99.696%;KL22_18_ugd,99.743%	KL22_02_cpsACP	0	NA	0 / 18 (0%)	NA	2	KL40_05_rfaG,98.158%;KL150_19_gmd,100.0%	NA	NA	KL22	is_variant	correct	yes	TP
2018-01-3094_hybrid	2018-01-3094	Complete	FLEX	6	5238013	6546.75	26108.5	51383.8	892588	5463	5238013	5355528	2	KpSC	K	KL3	K3	Typeable	NA	1	0.9997	0 bp	19 / 19 (100%)	KL3_01_galF,100.0%;KL3_02_cpsACP,99.134%;KL3_03_wzi,100.0%;KL3_04_wza,100.0%;KL3_05_wzb,100.0%;KL3_06_wzc,99.862%;KL3_07_wcaJ,100.0%;KL3_08,100.0%;KL3_09,100.0%;KL3_10_pglJ,100.0%;KL3_11,100.0%;KL3_12,99.742%;KL3_13_wzx,100.0%;KL3_14,100.0%;KL3_15_wbaZ,100.0%;KL3_16_gnd,100.0%;KL3_17_manC,100.0%;KL3_18_manB,99.781%;KL3_19_ugd,100.0%	NA	0	NA	0 / 19 (0%)	NA	5	KL40_03_wcpO,99.595%;KL40_04,100.0%;KL40_05_rfaG,99.738%;KL150_19_gmd,98.507%;KL150_19_gmd,84.685%	NA	NA	KL3	NA	correct	yes	TP
2018-01-2782_hybrid	2018-01-2782	Complete	FLEX	1	5250366	5250366	5250366	5250366	5250366	5250366	5250366	5250366	2	KpSC	K	KL21	K21	Typeable	*	1	0.9857	+18 bp	19 / 19 (100%)	KL21_01_galF,99.666%;KL21_02_cpsACP,92.857%;KL21_03_wzi,99.167%;KL21_04_wza,100.0%;KL21_05_wzb,100.0%;KL21_06_wzc,99.861%;KL21_07_wcuD,99.239%;KL21_08_wzy,99.755%;KL21_09_wcuE,99.699%;KL21_10_wcuC,100.0%;KL21_11_wbaZ,100.0%;KL21_12_wbaP,99.581%;KL21_13_wcuA,99.287%;KL21_14_wcaL,99.512%;KL21_15_wzx,99.548%;KL21_16_gnd,99.787%;KL21_17_manC,99.788%;KL21_18_manB,99.781%;KL21_19_ugd,99.486%	NA	0	NA	0 / 19 (0%)	NA	2	KL40_05_rfaG,96.842%;KL150_19_gmd,98.806%	NA	NA	KL21	NA	correct	yes	TP
2018-01-880_hybrid	2018-01-880	Complete	FLEX	2	5265240	1.32041e+06	2.63535e+06	3.9503e+06	2635352	5463	5265240	5270703	2	KpSC	K	KL47	K47	Typeable	NA	1	0.9939	-14 bp	19 / 19 (100%)	KL47_01_galF,99.331%;KL47_02_cpsACP,96.667%;KL47_03_wzi,100.0%;KL47_04_wza,100.0%;KL47_05_wzb,100.0%;KL47_06_wzc,100.0%;KL47_07_wcaJ,99.79%;KL47_08_wcaA,100.0%;KL47_09,100.0%;KL47_10_wcqC,100.0%;KL47_11_wzy,100.0%;KL47_12_wcuT,100.0%;KL47_13_wzx,99.79%;KL47_14_gnd,100.0%;KL47_15_rmlB,99.718%;KL47_16_rmlA,99.655%;KL47_17_rmlD,99.663%;KL47_18_rmlC,99.459%;KL47_19_ugd,99.743%	NA	0	NA	0 / 19 (0%)	NA	5	KL126_15_rmlB,99.437%;KL150_19_gmd,100.0%;KL52_20_rmlD,99.357%;KL12_20_rmlA,99.31%;KL12_22_rmlC,99.459%	NA	NA	KL47	NA	correct	yes	TP
2018-01-707_hybrid	2018-01-707	Complete	FLEX	7	5315792	3507.5	5631	108814	792510	1506	5315792	5547572	2	KpSC	K	KL21	K21	Typeable	*	1	0.9857	+18 bp	19 / 19 (100%)	KL21_01_galF,99.666%;KL21_02_cpsACP,92.857%;KL21_03_wzi,99.167%;KL21_04_wza,100.0%;KL21_05_wzb,100.0%;KL21_06_wzc,99.861%;KL21_07_wcuD,99.239%;KL21_08_wzy,100.0%;KL21_09_wcuE,99.699%;KL21_10_wcuC,100.0%;KL21_11_wbaZ,100.0%;KL21_12_wbaP,99.581%;KL21_13_wcuA,99.525%;KL21_14_wcaL,99.512%;KL21_15_wzx,99.548%;KL21_16_gnd,99.787%;KL21_17_manC,99.788%;KL21_18_manB,99.781%;KL21_19_ugd,99.486%	NA	0	NA	0 / 19 (0%)	NA	2	KL40_05_rfaG,96.842%;KL150_19_gmd,98.806%	NA	NA	KL21	NA	correct	yes	TP
2018-01-710_hybrid	2018-01-710	Complete	FLEX	4	5210957	5939.75	20343.5	1.3287e+06	1314296	5540	5210957	5257184	2	KpSC	K	KL57	K57	Typeable	NA	1	0.9878	+1 bp	18 / 18 (100%)	KL57_01_galF,99.666%;KL57_02_cpsACP,98.095%;KL57_03_wzi,98.958%;KL57_04_wza,98.942%;KL57_05_wzb,100.0%;KL57_06_wzc,99.584%;KL57_07_wcaJ,99.79%;KL57_08_wzx,100.0%;KL57_09_wckX,99.469%;KL57_10_wckW,100.0%;KL57_11_wzy,98.728%;KL57_12,100.0%;KL57_13_vanT,99.388%;KL57_14_wbaZ,99.74%;KL57_15_gnd,100.0%;KL57_16_manC,100.0%;KL57_17_manB,99.781%;KL57_18_ugd,99.743%	NA	0	NA	0 / 18 (0%)	NA	4	KL40_03_wcpO,99.19%;KL40_04,99.752%;KL40_05_rfaG,99.213%;KL150_19_gmd,84.685%	NA	NA	KL57	NA	correct	yes	TP
2018-01-389_hybrid	2018-01-389	Complete	FLEX	1	5327507	5327507	5327507	5327507	5327507	5327507	5327507	5327507	2	KpSC	K	KL22	K22	Typeable	NA	1	0.9949	+1 bp	18 / 18 (100%)	KL22_01_galF,100.0%;KL22_02_cpsACP,99.524%;KL22_03_wzi,100.0%;KL22_04_wza,99.737%;KL22_05_wzb,100.0%;KL22_06_wzc,100.0%;KL22_07_wzy,99.476%;KL22_08,100.0%;KL22_09,98.993%;KL22_10_wfeD,99.588%;KL22_11_wzx,100.0%;KL22_12_rutE,99.725%;KL22_13,100.0%;KL22_14,100.0%;KL22_15_wcaJ,100.0%;KL22_16_gnd,99.787%;KL22_17,99.703%;KL22_18_ugd,99.743%	NA	0	NA	0 / 18 (0%)	NA	2	KL40_05_rfaG,98.158%;KL150_19_gmd,100.0%	NA	NA	KL22	NA	correct	yes	TP
2018-01-2860_hybrid	2018-01-2860	Complete	FLEX	4	5223344	4314.75	5357	1.30993e+06	1308891	1506	5223344	5235564	2	KpSC	K	KL46	K46	Typeable	*	1	0.9882	+2 bp	20 / 20 (100%)	KL46_01_galF,100.0%;KL46_02_cpsACP,93.333%;KL46_03_wzi,97.708%;KL46_04_wza,100.0%;KL46_05_wzb,100.0%;KL46_06_wzc,99.861%;KL46_07_wcaJ,100.0%;KL46_08_wcuD,99.744%;KL46_09_wzy,100.0%;KL46_10_wcuC,99.754%;KL46_11_wcuI,100.0%;KL46_12_wcuF,99.728%;KL46_13_wcuV,99.701%;KL46_14_wclT,100.0%;KL46_15_wzx,99.798%;KL46_16_wckQ,99.281%;KL46_17_gnd,99.787%;KL46_18_manC,99.364%;KL46_19_manB,99.781%;KL46_20_ugd,…	NA	0	NA	0 / 20 (0%)	NA	4	KL50_10,99.623%;KL1_18_manC,99.788%;KL30_19_manB,98.932%;KL150_19_gmd,99.104%	NA	NA	KL46	NA	correct	yes	TP
2018-01-2485_hybrid	2018-01-2485	Complete	FLEX	5	5314429	5631	9294	208334	1108630	5463	5314429	5543151	2	KpSC	K	KL21	K21	Typeable	*	1	0.9857	+18 bp	19 / 19 (100%)	KL21_01_galF,99.666%;KL21_02_cpsACP,92.857%;KL21_03_wzi,99.167%;KL21_04_wza,100.0%;KL21_05_wzb,100.0%;KL21_06_wzc,99.861%;KL21_07_wcuD,99.239%;KL21_08_wzy,100.0%;KL21_09_wcuE,99.699%;KL21_10_wcuC,100.0%;KL21_11_wbaZ,100.0%;KL21_12_wbaP,99.581%;KL21_13_wcuA,99.525%;KL21_14_wcaL,99.512%;KL21_15_wzx,99.548%;KL21_16_gnd,99.787%;KL21_17_manC,99.788%;KL21_18_manB,99.781%;KL21_19_ugd,99.486%	NA	0	NA	0 / 19 (0%)	NA	2	KL40_05_rfaG,96.842%;KL150_19_gmd,98.806%	NA	NA	KL21	NA	correct	yes	TP
2018-01-711_hybrid	2018-01-711	Complete	FLEX	5	5214509	3068	3749	5631	1045693	1506	5214509	5228463	2	KpSC	K	KL21	K21	Typeable	NA	1	0.9948	+1 bp	19 / 19 (100%)	KL21_01_galF,100.0%;KL21_02_cpsACP,99.524%;KL21_03_wzi,99.375%;KL21_04_wza,100.0%;KL21_05_wzb,100.0%;KL21_06_wzc,99.723%;KL21_07_wcuD,100.0%;KL21_08_wzy,99.51%;KL21_09_wcuE,100.0%;KL21_10_wcuC,100.0%;KL21_11_wbaZ,100.0%;KL21_12_wbaP,99.371%;KL21_13_wcuA,99.762%;KL21_14_wcaL,99.756%;KL21_15_wzx,99.774%;KL21_16_gnd,100.0%;KL21_17_manC,99.788%;KL21_18_manB,99.781%;KL21_19_ugd,99.743%	NA	0	NA	0 / 19 (0%)	NA	4	KL50_10,99.434%;KL13_17_manC,99.788%;KL30_19_manB,99.145%;KL150_19_gmd,99.701%	NA	NA	KL21	NA	correct	yes	TP
2018-01-4735_hybrid	2018-01-4735	Complete	FLEX	5	5286513	5463	5631	9294	1061686	1527	5286513	5308428	2	KpSC	K	KL38	K38	Typeable	NA	1	0.9968	+12 bp	17 / 17 (100%)	KL38_01_galF,100.0%;KL38_02_cpsACP,100.0%;KL38_03_wzi,98.954%;KL38_04_wza,100.0%;KL38_05_wzb,100.0%;KL38_06_wzc,99.861%;KL38_07_wcaJ,100.0%;KL38_08_wzy,99.756%;KL38_09_wctM,100.0%;KL38_10_wcaN,100.0%;KL38_11_wzx,99.539%;KL38_12_wckS,100.0%;KL38_13_wckR,100.0%;KL38_14,99.792%;KL38_15,99.565%;KL38_16_gnd,100.0%;KL38_17_ugd,100.0%	NA	0	NA	0 / 17 (0%)	NA	4	KL50_10,99.434%;KL14_19_manC,100.0%;KL30_19_manB,98.718%;KL150_19_gmd,99.403%	NA	NA	KL38	NA	correct	yes	TP
2018-01-3465_hybrid	2018-01-3465	Complete	FLEX	4	5241774	4611.25	64885	1.40355e+06	1343274	1552	5241774	5373096	2	KpSC	K	KL28	K28	Typeable	NA	1	0.9894	+2 bp	19 / 19 (100%)	KL28_01_galF,99.666%;KL28_02_cpsACP,99.048%;KL28_03_wzi,97.28%;KL28_04_wza,99.737%;KL28_05_wzb,100.0%;KL28_06_wzc,100.0%;KL28_07_wckC,99.379%;KL28_08_wcuC,99.415%;KL28_09_wckD,100.0%;KL28_10_wzy,100.0%;KL28_11_wclS,99.202%;KL28_12_wcuE,99.697%;KL28_13_wzx,99.765%;KL28_14_wbaZ,100.0%;KL28_15_wcaJ,99.569%;KL28_16_gnd,100.0%;KL28_17_manC,99.788%;KL28_18_manB,100.0%;KL28_19_ugd,99.743%	NA	0	NA	0 / 19 (0%)	NA	4	KL50_10,99.245%;KL14_19_manC,100.0%;KL30_19_manB,99.145%;KL150_19_gmd,99.403%	NA	NA	KL28	NA	correct	yes	TP
2018-01-3218_hybrid	2018-01-3218	Complete	FLEX	1	5282242	5282242	5282242	5282242	5282242	5282242	5282242	5282242	2	KpSC	K	KL52	K52	Typeable	NA	1	0.9978	0 bp	22 / 22 (100%)	KL52_01_galF,100.0%;KL52_02_cpsACP,100.0%;KL52_03_wzi,100.0%;KL52_04_wza,100.0%;KL52_05_wzb,100.0%;KL52_06_wzc,100.0%;KL52_07_wbaP,100.0%;KL52_08_rfbN,100.0%;KL52_09_wcoY,100.0%;KL52_10_wcoX,100.0%;KL52_11_wcuS,100.0%;KL52_12_wcaN,100.0%;KL52_13_wzy,100.0%;KL52_14,100.0%;KL52_15_wcpG,99.465%;KL52_16_wzx,100.0%;KL52_17_gnd,100.0%;KL52_18_rmlB,100.0%;KL52_19_rmlA,100.0%;KL52_20_rmlD,99.357%;KL52_21…	NA	0	NA	0 / 22 (0%)	NA	5	KL18_17_rmlB,99.718%;KL150_19_gmd,99.104%;KL52_20_rmlD,98.714%;KL17_17_rmlA,100.0%;KL56_20_rmlC,98.907%	NA	NA	KL52	NA	correct	yes	TP
2018-01-2730_hybrid	2018-01-2730	Complete	FLEX	5	5239870	77109	109458	148650	1116144	5631	5239870	5580718	2	KpSC	K	KL38	K38	Typeable	NA	1	0.997	+6 bp	17 / 17 (100%)	KL38_01_galF,100.0%;KL38_02_cpsACP,100.0%;KL38_03_wzi,98.954%;KL38_04_wza,100.0%;KL38_05_wzb,100.0%;KL38_06_wzc,99.861%;KL38_07_wcaJ,100.0%;KL38_08_wzy,99.756%;KL38_09_wctM,100.0%;KL38_10_wcaN,100.0%;KL38_11_wzx,99.539%;KL38_12_wckS,100.0%;KL38_13_wckR,100.0%;KL38_14,99.792%;KL38_15,99.739%;KL38_16_gnd,100.0%;KL38_17_ugd,100.0%	NA	0	NA	0 / 17 (0%)	NA	4	KL50_10,99.434%;KL14_19_manC,100.0%;KL30_19_manB,98.718%;KL150_19_gmd,99.403%	NA	NA	KL38	NA	correct	yes	TP
2018-01-3723_hybrid	2018-01-3723	Complete	FLEX	2	5411208	1.44846e+06	2.76937e+06	4.09029e+06	2769374	127539	5411208	5538747	2	KpSC	K	KL39	K39	Typeable	NA	1	0.9999	0 bp	20 / 20 (100%)	KL39_01_galF,100.0%;KL39_02_cpsACP,100.0%;KL39_03_wzi,100.0%;KL39_04_wza,100.0%;KL39_05_wzb,100.0%;KL39_06_wzc,100.0%;KL39_07,100.0%;KL39_08_wzy,100.0%;KL39_09_mshA,100.0%;KL39_10_epsH,100.0%;KL39_11_epsJ,100.0%;KL39_12_wzx,100.0%;KL39_13,100.0%;KL39_14,99.693%;KL39_15_wbaZ,100.0%;KL39_16_wcaJ,100.0%;KL39_17_gnd,100.0%;KL39_18_manC,100.0%;KL39_19_manB,100.0%;KL39_20_ugd,100.0%	NA	0	NA	0 / 20 (0%)	NA	4	KL50_10,99.434%;KL1_18_manC,99.788%;KL30_19_manB,99.145%;KL150_19_gmd,99.403%	NA	NA	KL39	NA	correct	yes	TP
2018-01-4639_hybrid	2018-01-4639	Complete	FLEX	4	5207981	165438	224746	1.4979e+06	1438596	96910	5207981	5754382	2	KpSC	K	KL117	unknown (KL117)	Typeable	NA	1	1	0 bp	20 / 20 (100%)	KL117_01_galF,100.0%;KL117_02_cpsACP,100.0%;KL117_03_wzi,100.0%;KL117_04_wza,100.0%;KL117_05_wzb,100.0%;KL117_06_wzc,100.0%;KL117_07_wbaP,100.0%;KL117_08_wcuD,100.0%;KL117_09_wcuE,100.0%;KL117_10_wbaZ,100.0%;KL117_11_wzy,100.0%;KL117_12_wcuC,100.0%;KL117_13_wcaL,100.0%;KL117_14_wcuJ,100.0%;KL117_15_wzx,100.0%;KL117_16_wcsR,100.0%;KL117_17_gnd,100.0%;KL117_18_manC,100.0%;KL117_19_manB,100.0%;KL117…	NA	0	NA	0 / 20 (0%)	NA	4	KL40_03_wcpO,99.19%;KL40_04,99.504%;KL40_05_rfaG,99.475%;KL150_19_gmd,98.209%	NA	NA	KL117	NA	correct	yes	TP
2018-01-2734_hybrid	2018-01-2734	Complete	FLEX	3	5283357	109990	142039	2712698	1834446	77941	5283357	5503337	2	KpSC	K	KL64	K64	Typeable	NA	1	0.9991	0 bp	24 / 24 (100%)	KL64_01_galF,100.0%;KL64_02_cpsACP,100.0%;KL64_03_wzi,100.0%;KL64_04_wza,100.0%;KL64_05_wzb,100.0%;KL64_06_wzc,100.0%;KL64_07_wzx,99.803%;KL64_08_wcoV,100.0%;KL64_09,100.0%;KL64_10_wzy,100.0%;KL64_11_wcoU,99.693%;KL64_12_wcoT,100.0%;KL64_13_wcsF,100.0%;KL64_14_wcuK,100.0%;KL64_15_wbaZ,99.74%;KL64_16_wcaJ,100.0%;KL64_17_gnd,100.0%;KL64_18_manC,100.0%;KL64_19_manB,100.0%;KL64_20_rmlB,100.0%;KL64_21…	NA	0	NA	0 / 24 (0%)	NA	2	KL40_05_rfaG,98.158%;KL150_19_gmd,98.806%	NA	NA	KL64	NA	correct	yes	TP
2018-01-1024_hybrid	2018-01-1024	Complete	FLEX	9	5123193	5540	5775	34613	593124	1506	5123193	5338117	2	KpSC	K	KL57	K57	Typeable	NA	1	0.9878	+1 bp	18 / 18 (100%)	KL57_01_galF,99.666%;KL57_02_cpsACP,98.095%;KL57_03_wzi,98.958%;KL57_04_wza,98.942%;KL57_05_wzb,100.0%;KL57_06_wzc,99.723%;KL57_07_wcaJ,99.79%;KL57_08_wzx,100.0%;KL57_09_wckX,99.469%;KL57_10_wckW,100.0%;KL57_11_wzy,98.728%;KL57_12,100.0%;KL57_13_vanT,99.388%;KL57_14_wbaZ,99.74%;KL57_15_gnd,100.0%;KL57_16_manC,100.0%;KL57_17_manB,99.781%;KL57_18_ugd,99.743%	NA	0	NA	0 / 18 (0%)	NA	4	KL40_03_wcpO,99.19%;KL40_04,99.752%;KL40_05_rfaG,99.213%;KL150_19_gmd,84.685%	NA	NA	KL57	NA	correct	yes	TP
KGMAR-2016-1198_hybrid	KGMAR-2016-1198	Complete	FLEX	2	5245077	1.51048e+06	2.75535e+06	4.00021e+06	2755346	265616	5245077	5510693	2	KpSC	K	KL10	K10	Typeable	NA	1	0.9676	-14 bp	20 / 20 (100%)	KL10_01_galF,99.331%;KL10_02_cpsACP,95.238%;KL10_03_wzi,98.125%;KL10_04_wza,99.736%;KL10_05_wzb,100.0%;KL10_06_wzc,100.0%;KL10_07_wbaP,100.0%;KL10_08_wclQ,100.0%;KL10_09_wclP,99.744%;KL10_10_wzx,99.599%;KL10_11_wcuQ,99.496%;KL10_12_wcaN,99.736%;KL10_13_wcuK,99.408%;KL10_14_wzy,99.507%;KL10_15_wcsO,96.078%;KL10_16_wbaZ,99.483%;KL10_17_gnd,99.147%;KL10_18_manC,98.941%;KL10_19_manB,97.593%;KL10_20_u…	NA	0	NA	0 / 20 (0%)	NA	3	KL14_19_manC,100.0%;KL30_19_manB,99.145%;KL150_19_gmd,99.104%	NA	NA	KL10	NA	correct	yes	TP
KGMAR-2016-1200_hybrid	KGMAR-2016-1200	Complete	FLEX	3	5312007	95237	187807	2749907	1834160	2667	5312007	5502481	2	KpSC	K	KL2	K2	Typeable	NA	1	0.9841	+1 bp	18 / 18 (100%)	KL2_01_galF,99.331%;KL2_02_cpsACP,99.048%;KL2_03_wzi,98.614%;KL2_04_wza,100.0%;KL2_05_wzb,100.0%;KL2_06_wzc,99.862%;KL2_07,99.721%;KL2_08,100.0%;KL2_09,99.743%;KL2_10,100.0%;KL2_11_wzx,99.177%;KL2_12,99.31%;KL2_13,99.103%;KL2_14_wcaJ,99.785%;KL2_15_gnd,98.934%;KL2_16_manC,99.364%;KL2_17_manB,99.781%;KL2_18_ugd,100.0%	NA	0	NA	0 / 18 (0%)	NA	4	KL40_03_wcpO,98.381%;KL40_04,99.256%;KL40_05_rfaG,99.738%;KL150_19_gmd,99.104%	NA	NA	KL2	NA	correct	yes	TP
2018-01-1097_hybrid	2018-01-1097	Complete	FLEX	6	5278681	5505	7462.5	158578	918192	1741	5278681	5509150	2	KpSC	K	KL21	K21	Typeable	*	1	0.9857	+18 bp	19 / 19 (100%)	KL21_01_galF,99.666%;KL21_02_cpsACP,92.857%;KL21_03_wzi,99.167%;KL21_04_wza,100.0%;KL21_05_wzb,100.0%;KL21_06_wzc,99.861%;KL21_07_wcuD,99.239%;KL21_08_wzy,100.0%;KL21_09_wcuE,99.699%;KL21_10_wcuC,100.0%;KL21_11_wbaZ,100.0%;KL21_12_wbaP,99.581%;KL21_13_wcuA,99.525%;KL21_14_wcaL,99.512%;KL21_15_wzx,99.548%;KL21_16_gnd,99.787%;KL21_17_manC,99.788%;KL21_18_manB,99.781%;KL21_19_ugd,99.486%	NA	0	NA	0 / 19 (0%)	NA	2	KL40_05_rfaG,96.842%;KL150_19_gmd,98.806%	NA	NA	KL21	NA	correct	yes	TP
KGVET-2020-01-202-1_hybrid	KGVET-2020-01-202-1	Complete	FLEX	2	5128607	1286249	2567035	3847821	2567035	5463	5128607	5134070	2	KpSC	K	KL13	K13	Typeable	NA	1	0.9879	-18 bp	19 / 19 (100%)	KL13_01_galF,99.668%;KL13_02_cpsACP,98.913%;KL13_03_wzi,99.802%;KL13_04_wza,100.0%;KL13_05_wzb,100.0%;KL13_06_wzc,100.0%;KL13_07_wcuD,100.0%;KL13_08_wclX,99.742%;KL13_09_wzy,100.0%;KL13_10_wcuF,100.0%;KL13_11_wzx,99.38%;KL13_12_wcuL,99.369%;KL13_13_wcoW,99.085%;KL13_14,98.606%;KL13_15_wcaJ,100.0%;KL13_16_gnd,100.0%;KL13_17_manC,99.576%;KL13_18_manB,99.787%;KL13_19_ugd,98.972%	NA	0	NA	0 / 19 (0%)	NA	4	KL50_10,99.623%;KL21_17_manC,100.0%;KL30_19_manB,99.145%;KL150_19_gmd,98.507%	NA	NA	KL13	NA	correct	yes	TP
KGVET-2020-01-126_hybrid	KGVET-2020-01-126	Complete	FLEX	1	5190314	5190314	5190314	5190314	5190314	5190314	5190314	5190314	2	KpSC	K	KL10	K10	Typeable	*	1	0.9672	-9 bp	20 / 20 (100%)	KL10_01_galF,99.666%;KL10_02_cpsACP,94.762%;KL10_03_wzi,97.292%;KL10_04_wza,100.0%;KL10_05_wzb,99.31%;KL10_06_wzc,99.722%;KL10_07_wbaP,99.79%;KL10_08_wclQ,99.735%;KL10_09_wclP,99.744%;KL10_10_wzx,99.4%;KL10_11_wcuQ,99.748%;KL10_12_wcaN,97.098%;KL10_13_wcuK,98.521%;KL10_14_wzy,98.768%;KL10_15_wcsO,95.294%;KL10_16_wbaZ,98.966%;KL10_17_gnd,99.147%;KL10_18_manC,99.364%;KL10_19_manB,97.593%;KL10_20_ug…	NA	0	NA	0 / 20 (0%)	NA	3	KL1_18_manC,99.788%;KL30_19_manB,98.929%;KL150_19_gmd,98.806%	NA	NA	KL10	NA	correct	yes	TP
KGMAR-2016-1400_hybrid	KGMAR-2016-1400	Complete	FLEX	2	5088943	1.41604e+06	2.64034e+06	3.86464e+06	2640344	191744	5088943	5280687	2	KpSC	K	KL57	K57	Typeable	-*	1	0.9737	+2131 bp	17 / 18 (94.4%)	KL57_01_galF,98.997%;KL57_02_cpsACP,94.286%;KL57_03_wzi,98.333%;KL57_04_wza,99.471%;KL57_05_wzb,100.0%;KL57_06_wzc,99.168%;KL57_07_wcaJ,98.742%;KL57_08_wzx,99.795%;KL57_09_wckX,99.204%;KL57_10_wckW,98.904%;KL57_11_wzy,96.438%;KL57_12,99.529%;KL57_14_wbaZ,99.74%;KL57_15_gnd,99.36%;KL57_16_manC,100.0%;KL57_17_manB,99.781%;KL57_18_ugd,99.743%	KL57_13_vanT	0	NA	0 / 18 (0%)	NA	4	KL40_03_wcpO,99.393%;KL40_04,99.504%;KL40_05_rfaG,99.213%;KL150_19_gmd,84.685%	NA	NA	KL57	is_variant	correct	yes	TP
KGMAR-2019-1766_hybrid	KGMAR-2019-1766	Complete	FLEX	8	5079953	1976.75	28600.5	103476	680801	1443	5079953	5446408	2	KpSC	K	KL49	K49	Untypeable	-+	0.8694	0.9893	+146 bp	14 / 18 (77.8%)	KL49_01_galF,99.666%;KL49_02_cpsACP,98.095%;KL49_03_wzi,100.0%;KL49_04_wza,100.0%;KL49_05_wzb,100.0%;KL49_06_wzc,99.861%;KL49_07_wbaP,100.0%;KL49_08_wzy,99.549%;KL49_09_wcuI,100.0%;KL49_10_wcuF,100.0%;KL49_12_wclW,100.0%;KL49_16_gnd,99.574%;KL49_17_manC,99.153%;KL49_18_manB,99.787%	KL49_11_wclK;KL49_13_wzx;KL49_14_wcpF;KL49_15	1	KL16_22_ugd,99.743%	0 / 18 (0%)	NA	5	KL127_15_rmlB,99.718%;KL52_20_rmlD,99.035%;KL150_19_gmd,85.285%;KL12_20_rmlA,99.31%;KL14_24_rmlC,99.459%	NA	NA	KL49	is_variant	correct	no	FN
KGMAR-2016-1396_hybrid	KGMAR-2016-1396	Complete	FLEX	6	5192658	6636	24375	192548	915442	1917	5192658	5492653	2	KpSC	K	KL24	K24	Typeable	-	1	0.9997	+1199 bp	18 / 19 (94.7%)	KL24_01_galF,100.0%;KL24_02_cpsACP,99.048%;KL24_03_wzi,100.0%;KL24_04_wza,100.0%;KL24_05_wzb,100.0%;KL24_06_wzc,99.861%;KL24_07_wcuD,100.0%;KL24_08_wcuC,100.0%;KL24_09_wcuV,100.0%;KL24_10_wbaZ,100.0%;KL24_11_wcaJ,100.0%;KL24_12_wcuE,99.698%;KL24_14_wzy,100.0%;KL24_15_wzx,100.0%;KL24_16_gnd,99.574%;KL24_17_manC,100.0%;KL24_18_manB,100.0%;KL24_19_ugd,100.0%	KL24_13_wcuG	0	NA	0 / 19 (0%)	NA	2	KL40_05_rfaG,98.421%;KL150_19_gmd,99.701%	NA	NA	KL24	is_variant	correct	yes	TP
KGMAR-2020-440_hybrid	KGMAR-2020-440	Complete	FLEX	3	5293138	68599.5	132386	2712762	1810112	4813	5293138	5430337	2	KpSC	K	KL42	K42	Typeable	NA	1	0.9982	+2 bp	20 / 20 (100%)	KL42_01_galF,99.331%;KL42_02_cpsACP,100.0%;KL42_03_wzi,99.791%;KL42_04_wza,100.0%;KL42_05_wzb,100.0%;KL42_06_wzc,99.723%;KL42_07_wcaJ,99.79%;KL42_08_wcuO,99.726%;KL42_09_wzy,100.0%;KL42_10_wcpV,100.0%;KL42_11_wcpW,99.52%;KL42_12_wcpX,100.0%;KL42_13_manC1,100.0%;KL42_14_algC,100.0%;KL42_15_wckG,100.0%;KL42_16_wckH,100.0%;KL42_17_wzx,99.789%;KL42_18_glf,100.0%;KL42_19_gnd,100.0%;KL42_20_ugd,100.0%	NA	0	NA	0 / 20 (0%)	NA	2	KL24_19_ugd,99.229%;KL150_19_gmd,88.657%	NA	NA	KL42	NA	correct	yes	TP
KGMAR-2016-319_hybrid	KGMAR-2016-319	Complete	FLEX	2	5273997	1479945	2744629	4009313	2744629	215261	5273997	5489258	2	KpSC	K	KL62	K62	Typeable	NA	1	0.9994	0 bp	19 / 19 (100%)	KL62_01_galF,100.0%;KL62_02_cpsACP,99.524%;KL62_03_wzi,100.0%;KL62_04_wza,100.0%;KL62_05_wzb,100.0%;KL62_06_wzc,99.861%;KL62_07_wbaP,99.79%;KL62_08,100.0%;KL62_09,100.0%;KL62_10,100.0%;KL62_11_wzy,100.0%;KL62_12,100.0%;KL62_13,100.0%;KL62_14,100.0%;KL62_15_wzx,100.0%;KL62_16_gnd,100.0%;KL62_17_manC,100.0%;KL62_18_manB,99.562%;KL62_19_ugd,100.0%	NA	0	NA	0 / 19 (0%)	NA	2	KL40_05_rfaG,98.158%;KL150_19_gmd,98.806%	NA	NA	KL62	NA	correct	yes	TP
KGMAR-2016-563_hybrid	KGMAR-2016-563	Complete	FLEX	5	5319059	4437	49942	94807	1094467	4091	5319059	5472336	2	KpSC	K	KL108	unknown (KL108)	Typeable	*	1	0.975	+1320 bp	23 / 23 (100%)	KL108_01_galF,98.662%;KL108_02_cpsACP,94.286%;KL108_03_wzi,99.372%;KL108_04_wza,100.0%;KL108_05_wzb,100.0%;KL108_06_wzc,99.581%;KL108_07_wzxC,99.101%;KL108_08,99.455%;KL108_09,99.693%;KL108_10,99.277%;KL108_11,99.252%;KL108_12,99.603%;KL108_13,98.907%;KL108_14,100.0%;KL108_15_wcaG,99.689%;KL108_16,100.0%;KL108_17_wcaI,99.511%;KL108_18_rfbp,99.786%;KL108_19_wcaM,99.556%;KL108_20_gnd,98.934%;KL108_…	NA	0	NA	0 / 23 (0%)	NA	4	KL40_03_wcpO,99.19%;KL40_04,99.504%;KL40_05_rfaG,99.475%;KL150_19_gmd,98.507%	NA	NA	KL108	is_variant	correct	yes	TP
KGVET-2020-01-2067-1_hybrid	KGVET-2020-01-2067-1	Complete	FLEX	2	5364693	1.34415e+06	2.68433e+06	4.02451e+06	2684332	3972	5364693	5368665	2	KpSC	K	KL31	K31	Typeable	NA	1	0.9942	-1 bp	20 / 20 (100%)	KL31_01_galF,100.0%;KL31_02_cpsACP,100.0%;KL31_03_wzi,99.802%;KL31_04_wza,100.0%;KL31_05_wzb,100.0%;KL31_06_wzc,100.0%;KL31_07_wctG,100.0%;KL31_08_wcuP,100.0%;KL31_09_wzy,100.0%;KL31_10_wcuC,99.707%;KL31_11_wbaZ,99.743%;KL31_12_wcaJ,99.789%;KL31_13_wctH,100.0%;KL31_14_wctI,99.674%;KL31_15_wzx,100.0%;KL31_16_wcuJ,99.706%;KL31_17_gnd,99.787%;KL31_18_manC,98.729%;KL31_19_manB,99.125%;KL31_20_ugd,99.…	NA	0	NA	0 / 20 (0%)	NA	4	KL50_10,99.434%;KL13_17_manC,99.788%;KL30_19_manB,99.145%;KL150_19_gmd,99.701%	NA	NA	KL31	NA	correct	yes	TP
KGVET-2018-04-44577_hybrid	KGVET-2018-04-44577	Complete	FLEX	3	5144053	14856	25445	2584749	1724588	4267	5144053	5173765	2	KpSC	K	KL114	unknown (KL114)	Typeable	NA	1	0.9917	-3 bp	19 / 19 (100%)	KL114_01_galF,99.666%;KL114_02_cpsACP,100.0%;KL114_03_wzi,96.309%;KL114_04_wza,100.0%;KL114_05_wzb,100.0%;KL114_06_wzc,100.0%;KL114_07_wbaP,99.79%;KL114_08_wzy,99.764%;KL114_09_wciP,99.745%;KL114_10_wzx,99.798%;KL114_11_wcqZ,99.468%;KL114_12_wcuQ,99.487%;KL114_13,99.421%;KL114_14_wbaZ,100.0%;KL114_15,100.0%;KL114_16_gnd,99.787%;KL114_17_manC,99.788%;KL114_18_manB,99.781%;KL114_19_ugd,99.743%	NA	0	NA	0 / 19 (0%)	NA	4	KL50_10,99.434%;KL14_19_manC,100.0%;KL30_19_manB,99.136%;KL150_19_gmd,99.701%	NA	NA	KL114	NA	correct	yes	TP
KGMAR-2016-733_hybrid	KGMAR-2016-733	Complete	FLEX	7	5426328	5909	70467	157648	832821	5840	5426328	5829750	2	KpSC	K	KL51	K51	Typeable	-	1	0.9939	0 bp	15 / 16 (93.8%)	KL51_01_galF,99.331%;KL51_02_cpsACP,100.0%;KL51_03_wzi,99.582%;KL51_04_wza,99.736%;KL51_05_wzb,100.0%;KL51_06_wzc,99.723%;KL51_07_wcaJ,99.788%;KL51_08_wcpB,100.0%;KL51_09_wzy,99.449%;KL51_10_wcuF,98.907%;KL51_11_wcpA,99.726%;KL51_12_wzx,100.0%;KL51_13,99.878%;KL51_15_gnd,99.574%;KL51_16_ugd,99.229%	KL51_14_wcoZ	0	NA	0 / 16 (0%)	NA	3	KL40_03_wcpO,99.19%;KL40_05_rfaG,99.475%;KL150_19_gmd,98.806%	NA	NA	KL51	NA	correct	yes	TP
KGMAR-2020-314_hybrid	KGMAR-2020-314	Complete	FLEX	10	5345419	14958.8	66774	166382	608330	3549	5345419	6083299	2	KpSC	K	KL30	K30	Typeable	*	1	0.9645	+1199 bp	20 / 20 (100%)	KL30_01_galF,100.0%;KL30_02_cpsACP,99.048%;KL30_03_wzi,99.604%;KL30_04_wza,100.0%;KL30_05_wzb,99.306%;KL30_06_wzc,99.309%;KL30_07_wcuL,100.0%;KL30_08_wzx,100.0%;KL30_09_wcuD,97.143%;KL30_10_wzy,92.922%;KL30_11_wckP,92.011%;KL30_12_wckO,93.59%;KL30_13_wckN,92.188%;KL30_14,94.17%;KL30_15_wcuG,91.549%;KL30_16_wcaJ,98.069%;KL30_17_gnd,99.36%;KL30_18_manC,99.364%;KL30_19_manB,100.0%;KL30_20_ugd,99.743%	NA	0	NA	0 / 20 (0%)	NA	4	KL40_03_wcpO,97.773%;KL40_04,99.256%;KL40_05_rfaG,99.738%;KL150_19_gmd,98.209%	NA	NA	KL30	is_variant	correct	yes	TP
KGMAR-2019-1417-2_hybrid	KGMAR-2019-1417-2	Complete	FLEX	2	5143265	1.41861e+06	2.66016e+06	3.90171e+06	2660162	177060	5143265	5320325	2	KpSC	K	KL30	K30	Typeable	*	1	0.9645	+1224 bp	20 / 20 (100%)	KL30_01_galF,100.0%;KL30_02_cpsACP,99.524%;KL30_03_wzi,99.604%;KL30_04_wza,99.735%;KL30_05_wzb,99.306%;KL30_06_wzc,99.448%;KL30_07_wcuL,100.0%;KL30_08_wzx,100.0%;KL30_09_wcuD,97.143%;KL30_10_wzy,92.466%;KL30_11_wckP,92.011%;KL30_12_wckO,93.59%;KL30_13_wckN,92.188%;KL30_14,94.17%;KL30_15_wcuG,91.212%;KL30_16_wcaJ,98.069%;KL30_17_gnd,99.36%;KL30_18_manC,99.153%;KL30_19_manB,100.0%;KL30_20_ugd,99.48…	NA	0	NA	0 / 20 (0%)	NA	4	KL40_03_wcpO,97.773%;KL40_04,99.007%;KL40_05_rfaG,99.738%;KL150_19_gmd,98.507%	NA	NA	KL30	is_variant	correct	yes	TP
KGVET-2019-01-792_hybrid	KGVET-2019-01-792	Complete	FLEX	5	5622595	5840	100633	208800	1188406	4163	5622595	5942031	2	KpSC	K	KL111	unknown (KL111)	Typeable	*	0.9903	0.9566	-41 bp	17 / 17 (100%)	KL111_01_galF,99.331%;KL111_02_cpsACP,91.429%;KL111_03_wzi,98.326%;KL111_04_wza,99.206%;KL111_05_wzb,97.931%;KL111_06_wzc,99.448%;KL111_07_wzy,97.662%;KL111_08_wckT,95.975%;KL111_09,95.045%;KL111_10,96.429%;KL111_11_wzy,98.739%;KL111_12_wcuL,94.671%;KL111_13_wctD,97.059%;KL111_14,95.153%;KL111_15_wcaJ,98.927%;KL111_16_gnd,98.721%;KL111_17_ugd,100.0%	NA	0	NA	0 / 17 (0%)	NA	3	KL49_17_manC,100.0%;KL30_19_manB,98.932%;KL150_19_gmd,98.507%	NA	NA	KL111	NA	correct	yes	TP
KGMAR-2019-1764_hybrid	KGMAR-2019-1764	Complete	FLEX	2	5197806	1.40265e+06	2.6677e+06	3.93276e+06	2667704	137603	5197806	5335409	2	KpSC	K	KL51	K51	Typeable	NA	1	0.9999	0 bp	16 / 16 (100%)	KL51_01_galF,100.0%;KL51_02_cpsACP,100.0%;KL51_03_wzi,100.0%;KL51_04_wza,100.0%;KL51_05_wzb,100.0%;KL51_06_wzc,100.0%;KL51_07_wcaJ,100.0%;KL51_08_wcpB,99.734%;KL51_09_wzy,100.0%;KL51_10_wcuF,100.0%;KL51_11_wcpA,100.0%;KL51_12_wzx,100.0%;KL51_13,100.0%;KL51_14_wcoZ,100.0%;KL51_15_gnd,100.0%;KL51_16_ugd,100.0%	NA	0	NA	0 / 16 (0%)	NA	4	KL50_10,99.434%;KL14_19_manC,99.788%;KL30_19_manB,99.145%;KL150_19_gmd,98.806%	NA	NA	KL51	NA	correct	yes	TP
KGMAR-2019-1497_hybrid	KGMAR-2019-1497	Complete	FLEX	7	5270579	5000.5	17017	153297	800870	1900	5270579	5606091	2	KpSC	K	KL43	K43	Typeable	NA	1	0.9941	-1 bp	19 / 19 (100%)	KL43_01_galF,99.666%;KL43_02_cpsACP,100.0%;KL43_03_wzi,99.792%;KL43_04_wza,100.0%;KL43_05_wzb,99.315%;KL43_06_wzc,99.723%;KL43_07_wcaJ,100.0%;KL43_08_wcuO,100.0%;KL43_09_wzy,99.735%;KL43_10_wcpY,99.501%;KL43_11_wcuE,100.0%;KL43_12_wbaZ,99.74%;KL43_13_wcuV,99.096%;KL43_14_wzx,99.792%;KL43_15_wcpZ,100.0%;KL43_16_gnd,99.574%;KL43_17_manC,100.0%;KL43_18_manB,99.781%;KL43_19_ugd,99.229%	NA	0	NA	0 / 19 (0%)	NA	2	KL40_05_rfaG,97.895%;KL150_19_gmd,99.403%	NA	NA	KL43	NA	correct	yes	TP
KGMAR-2019-604_hybrid	KGMAR-2019-604	Complete	FLEX	2	5335640	1364231	2688034	4011837	2688034	40428	5335640	5376068	2	KpSC	K	KL63	K63	Typeable	NA	1	0.9934	-3 bp	20 / 20 (100%)	KL63_01_galF,100.0%;KL63_02_cpsACP,100.0%;KL63_03_wzi,100.0%;KL63_04_wza,100.0%;KL63_05_wzb,100.0%;KL63_06_wzc,99.723%;KL63_07_wbaP,100.0%;KL63_08_wcsD,100.0%;KL63_09_wzx,100.0%;KL63_10_wzy,100.0%;KL63_11_wcsE,100.0%;KL63_12_gmd,100.0%;KL63_13_wcaG,99.689%;KL63_14,100.0%;KL63_15_wcaI,100.0%;KL63_16,99.816%;KL63_17_gnd,99.792%;KL63_18_manC,98.305%;KL63_19_manB,99.125%;KL63_20_ugd,98.972%	NA	0	NA	0 / 20 (0%)	NA	5	KL40_03_wcpO,98.381%;KL40_04,99.256%;KL40_05_rfaG,99.738%;KL150_19_gmd,98.209%;KL150_19_gmd,84.985%	NA	NA	KL63	NA	correct	yes	TP
KGVET-2019-01-3472-4_hybrid	KGVET-2019-01-3472-4	Complete	FLEX	4	5179523	5589	19459.5	1.31985e+06	1305976	5463	5179523	5223905	2	KpSC	K	KL30	K30	Typeable	NA	1	0.9897	-8 bp	20 / 20 (100%)	KL30_01_galF,100.0%;KL30_02_cpsACP,99.048%;KL30_03_wzi,99.208%;KL30_04_wza,100.0%;KL30_05_wzb,100.0%;KL30_06_wzc,99.724%;KL30_07_wcuL,100.0%;KL30_08_wzx,99.486%;KL30_09_wcuD,99.74%;KL30_10_wzy,99.543%;KL30_11_wckP,99.725%;KL30_12_wckO,99.487%;KL30_13_wckN,100.0%;KL30_14,99.293%;KL30_15_wcuG,98.873%;KL30_16_wcaJ,99.571%;KL30_17_gnd,99.574%;KL30_18_manC,99.364%;KL30_19_manB,100.0%;KL30_20_ugd,99.74…	NA	0	NA	0 / 20 (0%)	NA	4	KL40_03_wcpO,97.368%;KL40_04,99.256%;KL40_05_rfaG,99.738%;KL150_19_gmd,98.507%	NA	NA	KL30	NA	correct	yes	TP
KGMAR-2019-400-2_hybrid	KGMAR-2019-400-2	Complete	FLEX	5	5306170	20008	27680	150057	1101725	4711	5306170	5508626	2	KpSC	K	KL132	unknown (KL132)	Typeable	-*	1	0.9952	+2 bp	20 / 21 (95.2%)	KL132_01_galF,100.0%;KL132_02_cpsACP,93.81%;KL132_03_wzi,99.791%;KL132_04_wza,100.0%;KL132_05_wzb,100.0%;KL132_06_wzc,100.0%;KL132_07_wzy,100.0%;KL132_08_wcaN,100.0%;KL132_09_wcaO,99.472%;KL132_10,100.0%;KL132_11_wclT,100.0%;KL132_12_manC,99.366%;KL132_13_manB,100.0%;KL132_14_wbaZ,100.0%;KL132_15_wcaJ,99.785%;KL132_16_gnd,99.787%;KL132_17,99.419%;KL132_18_wcuV,99.392%;KL132_19_wzx,100.0%;KL132_21…	KL132_20_wcpG	0	NA	0 / 21 (0%)	NA	2	KL40_05_rfaG,97.895%;KL150_19_gmd,98.806%	NA	NA	KL132	NA	correct	yes	TP
KGVET-2019-01-2264_hybrid	KGVET-2019-01-2264	Complete	FLEX	1	5251937	5251937	5251937	5251937	5251937	5251937	5251937	5251937	2	KpSC	K	KL24	K24	Typeable	NA	1	0.9998	0 bp	19 / 19 (100%)	KL24_01_galF,100.0%;KL24_02_cpsACP,100.0%;KL24_03_wzi,100.0%;KL24_04_wza,100.0%;KL24_05_wzb,100.0%;KL24_06_wzc,100.0%;KL24_07_wcuD,100.0%;KL24_08_wcuC,100.0%;KL24_09_wcuV,100.0%;KL24_10_wbaZ,100.0%;KL24_11_wcaJ,100.0%;KL24_12_wcuE,99.698%;KL24_13_wcuG,100.0%;KL24_14_wzy,100.0%;KL24_15_wzx,100.0%;KL24_16_gnd,99.787%;KL24_17_manC,100.0%;KL24_18_manB,100.0%;KL24_19_ugd,100.0%	NA	0	NA	0 / 19 (0%)	NA	2	KL40_05_rfaG,98.158%;KL150_19_gmd,99.701%	NA	NA	KL24	NA	correct	yes	TP
KGVET-2020-01-1661_hybrid	KGVET-2020-01-1661	Complete	FLEX	4	5387724	79200.8	152114	1.49628e+06	1423365	1506	5387724	5693459	2	KpSC	K	KL102	unknown (KL102)	Typeable	NA	0.9901	0.9944	-54 bp	17 / 17 (100%)	KL102_01_galF,99.666%;KL102_02_cpsACP,99.524%;KL102_03_wzi,99.803%;KL102_04_wza,100.0%;KL102_05_wzb,100.0%;KL102_06_wzc,99.722%;KL102_07_wbaP,99.366%;KL102_08_wzy,99.769%;KL102_09,99.313%;KL102_10,99.643%;KL102_11,99.432%;KL102_12,100.0%;KL102_13,100.0%;KL102_14,99.638%;KL102_15_wzx,100.0%;KL102_16_gnd,99.574%;KL102_17_ugd,99.229%	NA	0	NA	0 / 17 (0%)	NA	4	KL40_03_wcpO,99.798%;KL40_04,99.504%;KL40_05_rfaG,100.0%;KL150_19_gmd,98.806%	NA	NA	KL102	NA	correct	yes	TP
KGVET-2018-01-3794_hybrid	KGVET-2018-01-3794	Complete	FLEX	1	5267888	5267888	5267888	5267888	5267888	5267888	5267888	5267888	2	KpSC	K	KL11	K11	Typeable	*	1	0.924	+17 bp	16 / 16 (100%)	KL11_01_galF,99.331%;KL11_02_cpsACP,91.905%;KL11_03_wzi,98.326%;KL11_04_wza,99.211%;KL11_05_wzb,98.621%;KL11_06_wzc,97.503%;KL11_07_wcaJ,97.854%;KL11_08_wzy,97.429%;KL11_09_wcuP,90.959%;KL11_10_wclO,97.279%;KL11_11_wcuC,92.615%;KL11_12_gnd,98.932%;KL11_13,91.211%;KL11_14_wbaZ,93.137%;KL11_15_wzx,95.249%;KL11_16_ugd,98.715%	NA	0	NA	0 / 16 (0%)	NA	3	KL14_19_manC,100.0%;KL30_19_manB,99.134%;KL150_19_gmd,99.701%	NA	NA	KL11	NA	correct	yes	TP
KGMAR-2019-1459_hybrid	KGMAR-2019-1459	Complete	FLEX	6	5325836	22791	80290.5	208240	957525	4217	5325836	5745149	2	KpSC	K	KL24	K24	Typeable	-	1	0.9993	+1055 bp	17 / 19 (89.5%)	KL24_01_galF,100.0%;KL24_03_wzi,100.0%;KL24_04_wza,100.0%;KL24_05_wzb,100.0%;KL24_06_wzc,100.0%;KL24_07_wcuD,100.0%;KL24_08_wcuC,100.0%;KL24_09_wcuV,99.757%;KL24_10_wbaZ,100.0%;KL24_11_wcaJ,100.0%;KL24_12_wcuE,99.698%;KL24_14_wzy,100.0%;KL24_15_wzx,100.0%;KL24_16_gnd,99.574%;KL24_17_manC,100.0%;KL24_18_manB,100.0%;KL24_19_ugd,100.0%	KL24_02_cpsACP;KL24_13_wcuG	0	NA	0 / 19 (0%)	NA	2	KL40_05_rfaG,98.421%;KL150_19_gmd,99.701%	NA	NA	KL24	is_variant	correct	yes	TP
KGMAR-2019-1792_hybrid	KGMAR-2019-1792	Complete	FLEX	3	5303093	137298	151942	2.72752e+06	1859230	122654	5303093	5577689	2	KpSC	K	KL176	unknown (KL176)	Untypeable	?-+*	0.712	0.7767	n/a	9 / 19 (47.4%)	KL176_01_galF,92.359%;KL176_04,87.097%;KL176_05,80.0%;KL176_06,89.64%;KL176_07_wza,93.085%;KL176_16_gnd,96.574%;KL176_17_manC,88.559%;KL176_18_manB,90.591%;KL176_19_ugd,93.316%	KL176_02_cpsACP;KL176_03;KL176_08_wzb;KL176_09_wzc;KL176_10;KL176_11_wzy;KL176_12;KL176_13;KL176_14_wbaZ;KL176_15_wcaJ	3	KL164_06_wzc,92.188%;KL26_02_cpsACP,85.333%;KL164_05_wzb,95.172%	0 / 19 (0%)	NA	5	KL70_17_rmlB,95.775%;KL150_19_gmd,86.567%;KL45_16_rmlA,96.897%;KL169_20_rmlD,91.246%;KL41_22_rmlC,90.811%	NA	NA	novel_locus	NA	incorrect	yes	TN
KGVET-2018-01-4546_hybrid	KGVET-2018-01-4546	Complete	FLEX	6	5317661	3554.25	7378.5	157373	924031	2115	5317661	5544184	2	KpSC	K	KL21	K21	Typeable	*	1	0.9857	+18 bp	19 / 19 (100%)	KL21_01_galF,99.666%;KL21_02_cpsACP,92.857%;KL21_03_wzi,99.167%;KL21_04_wza,100.0%;KL21_05_wzb,100.0%;KL21_06_wzc,99.861%;KL21_07_wcuD,99.239%;KL21_08_wzy,100.0%;KL21_09_wcuE,99.699%;KL21_10_wcuC,100.0%;KL21_11_wbaZ,100.0%;KL21_12_wbaP,99.581%;KL21_13_wcuA,99.525%;KL21_14_wcaL,99.512%;KL21_15_wzx,99.548%;KL21_16_gnd,99.787%;KL21_17_manC,99.788%;KL21_18_manB,99.781%;KL21_19_ugd,99.486%	NA	0	NA	0 / 19 (0%)	NA	2	KL40_05_rfaG,96.842%;KL150_19_gmd,98.806%	NA	NA	KL21	NA	correct	yes	TP
KGMAR-2019-2186_hybrid	KGMAR-2019-2186	Complete	FLEX	1	5306834	5306834	5306834	5306834	5306834	5306834	5306834	5306834	2	KpSC	K	KL14	K14	Typeable	NA	1	0.9988	0 bp	25 / 25 (100%)	KL14_01_galF,100.0%;KL14_02_cpsACP,100.0%;KL14_03_wzi,100.0%;KL14_04_wza,100.0%;KL14_05_wzb,100.0%;KL14_06_wzc,100.0%;KL14_07,100.0%;KL14_08_wzx,100.0%;KL14_09,100.0%;KL14_10,100.0%;KL14_11,100.0%;KL14_12,100.0%;KL14_13,100.0%;KL14_14,99.634%;KL14_15,100.0%;KL14_16,100.0%;KL14_17_wcaJ,100.0%;KL14_18_gnd,100.0%;KL14_19_manC,100.0%;KL14_20_manB,99.787%;KL14_21_rmlB,100.0%;KL14_22_rmlA,100.0%;KL14_2…	NA	0	NA	0 / 25 (0%)	NA	4	KL50_10,99.811%;KL14_19_manC,100.0%;KL30_19_manB,98.932%;KL150_19_gmd,99.701%	NA	NA	KL14	NA	correct	yes	TP
KGMAR-2016-1397_hybrid	KGMAR-2016-1397	Complete	FLEX	6	5143580	3777.75	54432.5	231067	921992	2671	5143580	5531954	2	KpSC	K	KL153	unknown (KL153)	Typeable	+	1	0.9991	+1066 bp	20 / 20 (100%)	KL153_01_galF,100.0%;KL153_02_cpsACP,99.524%;KL153_03_wzi,99.82%;KL153_04_wza,100.0%;KL153_05_wzb,100.0%;KL153_06_wzc,99.583%;KL153_07,100.0%;KL153_08_wcuD,99.494%;KL153_09_wcuC,100.0%;KL153_10_wcuI,100.0%;KL153_11_manC,100.0%;KL153_12_manB,99.564%;KL153_13_wbaZ,100.0%;KL153_14_wbaP,100.0%;KL153_15_wctH,99.694%;KL153_16_wctI,100.0%;KL153_17_wzx,100.0%;KL153_18_wcuJ,100.0%;KL153_19_gnd,99.787%;KL1…	NA	1	KL184_02,97.436%	0 / 20 (0%)	NA	4	KL40_03_wcpO,99.798%;KL40_04,99.504%;KL40_05_rfaG,99.475%;KL150_19_gmd,99.104%	NA	NA	KL153	is_variant	correct	yes	TP
KGMAR-2019-1434_hybrid	KGMAR-2019-1434	Complete	FLEX	9	5603882	8113	12281	54645	652983	3851	5603882	5876846	2	KpSC	K	KL153	unknown (KL153)	Typeable	NA	1	0.999	+1 bp	20 / 20 (100%)	KL153_01_galF,100.0%;KL153_02_cpsACP,99.524%;KL153_03_wzi,99.82%;KL153_04_wza,100.0%;KL153_05_wzb,100.0%;KL153_06_wzc,99.583%;KL153_07,100.0%;KL153_08_wcuD,99.494%;KL153_09_wcuC,100.0%;KL153_10_wcuI,100.0%;KL153_11_manC,100.0%;KL153_12_manB,99.564%;KL153_13_wbaZ,100.0%;KL153_14_wbaP,100.0%;KL153_15_wctH,100.0%;KL153_16_wctI,100.0%;KL153_17_wzx,100.0%;KL153_18_wcuJ,100.0%;KL153_19_gnd,99.787%;KL15…	NA	0	NA	0 / 20 (0%)	NA	4	KL40_03_wcpO,95.951%;KL40_04,99.752%;KL40_05_rfaG,99.475%;KL150_19_gmd,99.104%	NA	NA	KL153	NA	correct	yes	TP
KGVET-2020-01-2158-1_hybrid	KGVET-2020-01-2158-1	Complete	FLEX	8	5308542	1758.75	5547	51469.2	688951	1335	5308542	5511609	2	KpSC	K	KL21	K21	Typeable	*	1	0.9857	+18 bp	19 / 19 (100%)	KL21_01_galF,99.666%;KL21_02_cpsACP,92.857%;KL21_03_wzi,99.167%;KL21_04_wza,100.0%;KL21_05_wzb,100.0%;KL21_06_wzc,99.861%;KL21_07_wcuD,99.239%;KL21_08_wzy,100.0%;KL21_09_wcuE,99.699%;KL21_10_wcuC,100.0%;KL21_11_wbaZ,100.0%;KL21_12_wbaP,99.581%;KL21_13_wcuA,99.525%;KL21_14_wcaL,99.512%;KL21_15_wzx,99.548%;KL21_16_gnd,99.787%;KL21_17_manC,99.788%;KL21_18_manB,99.781%;KL21_19_ugd,99.486%	NA	0	NA	0 / 19 (0%)	NA	2	KL40_05_rfaG,96.842%;KL150_19_gmd,98.806%	NA	NA	KL21	NA	correct	yes	TP
KGVET-2020-01-2209-1_hybrid	KGVET-2020-01-2209-1	Complete	FLEX	7	5308300	4406	5631	93644.5	787334	1306	5308300	5511338	2	KpSC	K	KL21	K21	Typeable	*	1	0.9857	+18 bp	19 / 19 (100%)	KL21_01_galF,99.666%;KL21_02_cpsACP,92.857%;KL21_03_wzi,99.167%;KL21_04_wza,100.0%;KL21_05_wzb,100.0%;KL21_06_wzc,99.861%;KL21_07_wcuD,99.239%;KL21_08_wzy,100.0%;KL21_09_wcuE,99.699%;KL21_10_wcuC,100.0%;KL21_11_wbaZ,100.0%;KL21_12_wbaP,99.581%;KL21_13_wcuA,99.525%;KL21_14_wcaL,99.512%;KL21_15_wzx,99.548%;KL21_16_gnd,99.787%;KL21_17_manC,99.788%;KL21_18_manB,99.781%;KL21_19_ugd,99.486%	NA	0	NA	0 / 19 (0%)	NA	2	KL40_05_rfaG,96.842%;KL150_19_gmd,98.806%	NA	NA	KL21	NA	correct	yes	TP
KGVET-2020-01-2318-1_hybrid	KGVET-2020-01-2318-1	Complete	FLEX	2	5328021	1.48006e+06	2.76272e+06	4.04537e+06	2762716	197410	5328021	5525431	2	KpSC	K	KL111	unknown (KL111)	Typeable	NA	1	0.9962	+2 bp	17 / 17 (100%)	KL111_01_galF,98.997%;KL111_02_cpsACP,97.143%;KL111_03_wzi,99.791%;KL111_04_wza,100.0%;KL111_05_wzb,100.0%;KL111_06_wzc,100.0%;KL111_07_wzy,99.74%;KL111_08_wckT,99.69%;KL111_09,100.0%;KL111_10,99.745%;KL111_11_wzy,100.0%;KL111_12_wcuL,100.0%;KL111_13_wctD,98.897%;KL111_14,99.82%;KL111_15_wcaJ,100.0%;KL111_16_gnd,100.0%;KL111_17_ugd,100.0%	NA	0	NA	0 / 17 (0%)	NA	4	KL50_10,99.434%;KL21_17_manC,99.788%;KL30_19_manB,99.145%;KL150_19_gmd,99.403%	NA	NA	KL111	NA	correct	yes	TP
KGVET-2020-01-2661_hybrid	KGVET-2020-01-2661	Complete	FLEX	3	5354829	78598.5	125338	2.74008e+06	1837342	31859	5354829	5512026	2	KpSC	K	KL149	unknown (KL149)	Typeable	NA	1	0.9999	0 bp	20 / 20 (100%)	KL149_01_galF,100.0%;KL149_02_cpsACP,100.0%;KL149_03_wzi,100.0%;KL149_04_wza,99.735%;KL149_05_wzb,100.0%;KL149_06_wzc,100.0%;KL149_07_wcaJ,100.0%;KL149_08,100.0%;KL149_09,100.0%;KL149_10_wzx,100.0%;KL149_11,100.0%;KL149_12,100.0%;KL149_13,100.0%;KL149_14,100.0%;KL149_15_gnd,100.0%;KL149_16_rmlB,100.0%;KL149_17_rmlA,100.0%;KL149_18_rmlD,100.0%;KL149_19_rmlC,100.0%;KL149_20_ugd,100.0%	NA	0	NA	0 / 20 (0%)	NA	1	KL150_19_gmd,88.657%	NA	NA	KL149	NA	correct	yes	TP
KGVETS-2019-01-1759_hybrid	KGVETS-2019-01-1759	Complete	FLEX	3	5228346	79724.5	150155	2.68925e+06	1795932	9294	5228346	5387795	2	KpSC	K	KL121	unknown (KL121)	Typeable	NA	1	0.9999	0 bp	24 / 24 (100%)	KL121_01_galF,100.0%;KL121_02_cpsACP,100.0%;KL121_03_wzi,100.0%;KL121_04_wza,100.0%;KL121_05_wzb,100.0%;KL121_06_wzc,100.0%;KL121_07_wzx,100.0%;KL121_08_wclT,100.0%;KL121_09_wzy,100.0%;KL121_10_wctC,100.0%;KL121_11_wcqS,100.0%;KL121_12_wcqT,100.0%;KL121_13_wcqU,100.0%;KL121_14_gmd,100.0%;KL121_15_wcaG,99.696%;KL121_16_wcaH,100.0%;KL121_17_wcaI,100.0%;KL121_18_wcaJ,100.0%;KL121_19,100.0%;KL121_20_…	NA	0	NA	0 / 24 (0%)	NA	2	KL40_05_rfaG,98.158%;KL150_19_gmd,99.104%	NA	NA	KL121	NA	correct	yes	TP
KGVET-2020-01-4249-1_hybrid	KGVET-2020-01-4249-1	Complete	FLEX	5	5216222	5631	54935	109963	1078443	5463	5216222	5392214	2	KpSC	K	KL55	K55	Typeable	*	1	0.9623	+15 bp	20 / 20 (100%)	KL55_01_galF,98.997%;KL55_02_cpsACP,93.81%;KL55_03_wzi,98.536%;KL55_04_wza,100.0%;KL55_05_wzb,100.0%;KL55_06_wzc,99.723%;KL55_07_wcaA,99.673%;KL55_08_wcaJ,99.57%;KL55_09_wcpH,99.25%;KL55_10_wcpI,99.556%;KL55_11_wzy,98.592%;KL55_12_wcpJ,98.391%;KL55_13_wzx,99.286%;KL55_14,98.826%;KL55_15_gnd,99.787%;KL55_16_rmlB,98.873%;KL55_17_rmlA,97.917%;KL55_18_rmlD,98.99%;KL55_19_rmlC,96.216%;KL55_20_ugd,100.…	NA	0	NA	0 / 20 (0%)	NA	3	KL13_17_manC,99.788%;KL30_19_manB,98.918%;KL150_19_gmd,99.104%	NA	NA	KL55	NA	correct	yes	TP
KGVETS-2019-01-1382_hybrid	KGVETS-2019-01-1382	Complete	FLEX	5	5378254	10058	33709	175479	1119809	1546	5378254	5599046	2	KpSC	K	KL114	unknown (KL114)	Typeable	NA	1	0.9921	-4 bp	19 / 19 (100%)	KL114_01_galF,99.331%;KL114_02_cpsACP,100.0%;KL114_03_wzi,96.309%;KL114_04_wza,100.0%;KL114_05_wzb,100.0%;KL114_06_wzc,100.0%;KL114_07_wbaP,99.79%;KL114_08_wzy,99.764%;KL114_09_wciP,99.745%;KL114_10_wzx,100.0%;KL114_11_wcqZ,100.0%;KL114_12_wcuQ,99.744%;KL114_13,99.421%;KL114_14_wbaZ,100.0%;KL114_15,100.0%;KL114_16_gnd,99.787%;KL114_17_manC,99.788%;KL114_18_manB,99.781%;KL114_19_ugd,100.0%	NA	0	NA	0 / 19 (0%)	NA	3	KL49_17_manC,100.0%;KL30_19_manB,99.136%;KL150_19_gmd,99.701%	NA	NA	KL114	NA	correct	yes	TP
KGVET-2020-01-4188-1_hybrid	KGVET-2020-01-4188-1	Complete	FLEX	1	5228811	5228811	5228811	5228811	5228811	5228811	5228811	5228811	2	KpSC	K	KL51	K51	Typeable	NA	1	0.9999	0 bp	16 / 16 (100%)	KL51_01_galF,100.0%;KL51_02_cpsACP,100.0%;KL51_03_wzi,99.791%;KL51_04_wza,100.0%;KL51_05_wzb,100.0%;KL51_06_wzc,100.0%;KL51_07_wcaJ,100.0%;KL51_08_wcpB,100.0%;KL51_09_wzy,100.0%;KL51_10_wcuF,100.0%;KL51_11_wcpA,100.0%;KL51_12_wzx,100.0%;KL51_13,100.0%;KL51_14_wcoZ,100.0%;KL51_15_gnd,100.0%;KL51_16_ugd,100.0%	NA	0	NA	0 / 16 (0%)	NA	4	KL50_10,99.434%;KL14_19_manC,99.788%;KL30_19_manB,99.145%;KL150_19_gmd,98.806%	NA	NA	KL51	NA	correct	yes	TP
KGVET-2020-01-2800-1_hybrid	KGVET-2020-01-2800-1	Complete	FLEX	1	5277303	5277303	5277303	5277303	5277303	5277303	5277303	5277303	2	KpSC	K	KL38	K38	Typeable	*	1	0.9663	+93 bp	17 / 17 (100%)	KL38_01_galF,99.331%;KL38_02_cpsACP,99.524%;KL38_03_wzi,98.326%;KL38_04_wza,99.736%;KL38_05_wzb,100.0%;KL38_06_wzc,98.338%;KL38_07_wcaJ,98.319%;KL38_08_wzy,97.073%;KL38_09_wctM,96.809%;KL38_10_wcaN,96.928%;KL38_11_wzx,97.696%;KL38_12_wckS,96.386%;KL38_13_wckR,94.186%;KL38_14,97.917%;KL38_15,92.693%;KL38_16_gnd,99.195%;KL38_17_ugd,99.486%	NA	0	NA	0 / 17 (0%)	NA	5	KL109_18_rmlB,99.437%;KL150_19_gmd,98.507%;KL55_18_rmlD,98.99%;KL19_17_rmlA,98.276%;KL14_24_rmlC,97.297%	NA	NA	KL38	NA	correct	yes	TP
KGVET-2020-01-3513-1_hybrid	KGVET-2020-01-3513-1	Complete	FLEX	1	5351251	5351251	5351251	5351251	5351251	5351251	5351251	5351251	2	KpSC	K	KL14	K14	Typeable	NA	1	0.9998	0 bp	25 / 25 (100%)	KL14_01_galF,100.0%;KL14_02_cpsACP,100.0%;KL14_03_wzi,100.0%;KL14_04_wza,100.0%;KL14_05_wzb,100.0%;KL14_06_wzc,100.0%;KL14_07,100.0%;KL14_08_wzx,100.0%;KL14_09,100.0%;KL14_10,100.0%;KL14_11,99.504%;KL14_12,100.0%;KL14_13,100.0%;KL14_14,100.0%;KL14_15,100.0%;KL14_16,100.0%;KL14_17_wcaJ,100.0%;KL14_18_gnd,100.0%;KL14_19_manC,100.0%;KL14_20_manB,100.0%;KL14_21_rmlB,100.0%;KL14_22_rmlA,100.0%;KL14_23…	NA	0	NA	0 / 25 (0%)	NA	4	KL50_10,99.245%;KL14_19_manC,100.0%;KL30_19_manB,99.145%;KL150_19_gmd,99.701%	NA	NA	KL14	NA	correct	yes	TP
KGVET-2020-01-3043-2_hybrid	KGVET-2020-01-3043-2	Complete	FLEX	1	5105113	5105113	5105113	5105113	5105113	5105113	5105113	5105113	2	KpSC	K	KL126	unknown (KL126)	Typeable	NA	1	0.9937	0 bp	19 / 19 (100%)	KL126_01_galF,100.0%;KL126_02_cpsACP,97.619%;KL126_03_wzi,99.163%;KL126_04_wza,100.0%;KL126_05_wzb,100.0%;KL126_06_wzc,100.0%;KL126_07_wbaP,100.0%;KL126_08,100.0%;KL126_09,99.708%;KL126_10_wzx,100.0%;KL126_11_wcpS,99.644%;KL126_12_wcqP,99.654%;KL126_13_glf,100.0%;KL126_14_gnd,100.0%;KL126_15_rmlB,100.0%;KL126_16_rmlA,100.0%;KL126_17_rmlD,99.663%;KL126_18_rmlC,99.459%;KL126_19_ugd,99.743%	NA	0	NA	0 / 19 (0%)	NA	5	KL18_17_rmlB,99.718%;KL150_19_gmd,98.806%;KL52_20_rmlD,99.357%;KL12_20_rmlA,100.0%;KL142_20_rmlC,99.459%	NA	NA	KL126	NA	correct	yes	TP
KGVET-2020-01-2677-1_hybrid	KGVET-2020-01-2677-1	Complete	FLEX	4	5287320	5936.25	33591.5	1.36765e+06	1339992	5463	5287320	5359966	2	KpSC	K	KL55	K55	Typeable	*	1	0.9617	+15 bp	20 / 20 (100%)	KL55_01_galF,98.997%;KL55_02_cpsACP,93.81%;KL55_03_wzi,98.326%;KL55_04_wza,100.0%;KL55_05_wzb,100.0%;KL55_06_wzc,99.723%;KL55_07_wcaA,99.673%;KL55_08_wcaJ,99.57%;KL55_09_wcpH,99.25%;KL55_10_wcpI,99.556%;KL55_11_wzy,98.592%;KL55_12_wcpJ,98.391%;KL55_13_wzx,99.286%;KL55_14,98.592%;KL55_15_gnd,99.787%;KL55_16_rmlB,98.873%;KL55_17_rmlA,98.264%;KL55_18_rmlD,98.99%;KL55_19_rmlC,96.757%;KL55_20_ugd,99.7…	NA	0	NA	0 / 20 (0%)	NA	2	KL40_05_rfaG,98.158%;KL150_19_gmd,99.403%	NA	NA	KL55	NA	correct	yes	TP
KGVET-2020-01-2328-1_hybrid	KGVET-2020-01-2328-1	Complete	FLEX	1	5476043	5476043	5476043	5476043	5476043	5476043	5476043	5476043	2	KpSC	K	KL33	K33	Untypeable	?-+*	0.8216	0.8057	n/a	9 / 21 (42.9%)	KL33_01_galF,99.331%;KL33_02_cpsACP,99.524%;KL33_03,98.63%;KL33_04,95.968%;KL33_05,97.418%;KL33_06_wza,95.607%;KL33_13_wckK,81.595%;KL33_20_gnd,96.802%;KL33_21_ugd,96.915%	KL33_07_wzb;KL33_08_wzc;KL33_09_wckM;KL33_10_wckL;KL33_11_wcuQ;KL33_12_wzx;KL33_14_manC;KL33_15_manB;KL33_16_wbaZ;KL33_17_wcaJ;KL33_18_wzy;KL33_19_wckJ	4	KL49_17_manC,100.0%;KL21_17_manC,99.576%;KL30_19_manB,98.056%;KL65_12_wcaJ,81.116%	0 / 21 (0%)	NA	2	KL30_19_manB,98.92%;KL150_19_gmd,98.507%	NA	NA	novel_locus	NA	incorrect	yes	TN
KGVETS-2019-01-1760_hybrid	KGVETS-2019-01-1760	Complete	FLEX	4	5257891	43013.2	102204	1427089	1367898	9294	5257891	5471593	2	KpSC	K	KL121	unknown (KL121)	Typeable	NA	1	0.9999	0 bp	24 / 24 (100%)	KL121_01_galF,100.0%;KL121_02_cpsACP,100.0%;KL121_03_wzi,100.0%;KL121_04_wza,100.0%;KL121_05_wzb,100.0%;KL121_06_wzc,100.0%;KL121_07_wzx,100.0%;KL121_08_wclT,100.0%;KL121_09_wzy,100.0%;KL121_10_wctC,100.0%;KL121_11_wcqS,100.0%;KL121_12_wcqT,100.0%;KL121_13_wcqU,100.0%;KL121_14_gmd,100.0%;KL121_15_wcaG,99.696%;KL121_16_wcaH,100.0%;KL121_17_wcaI,100.0%;KL121_18_wcaJ,100.0%;KL121_19,100.0%;KL121_20_…	NA	0	NA	0 / 24 (0%)	NA	2	KL40_05_rfaG,98.158%;KL150_19_gmd,99.104%	NA	NA	KL121	NA	correct	yes	TP
KGVET-2020-01-2496-3_hybrid	KGVET-2020-01-2496-3	Complete	FLEX	2	5287267	1.468e+06	2.74109e+06	4.01418e+06	2741088	194910	5287267	5482177	2	KpSC	K	KL7	K7	Typeable	NA	1	0.9844	+1 bp	20 / 20 (100%)	KL7_01_galF,98.997%;KL7_02_cpsACP,99.048%;KL7_03_wzi,99.582%;KL7_04_wza,99.472%;KL7_05_wzb,99.31%;KL7_06_wzc,99.862%;KL7_07_wcuE,99.698%;KL7_08_wckC,99.379%;KL7_09_wcuC,99.422%;KL7_10_wzy,99.745%;KL7_11_wckD,99.725%;KL7_12_wclS,99.723%;KL7_13_wcuJ,100.0%;KL7_14_wzx,99.172%;KL7_15_wbaZ,100.0%;KL7_16_wcaJ,99.356%;KL7_17_gnd,99.574%;KL7_18_manC,99.788%;KL7_19_manB,99.562%;KL7_20_ugd,99.486%	NA	0	NA	0 / 20 (0%)	NA	4	KL40_03_wcpO,99.19%;KL40_04,99.256%;KL40_05_rfaG,99.213%;KL150_19_gmd,99.104%	NA	NA	KL7	NA	correct	yes	TP
KGVET-2020-01-3775-3_hybrid	KGVET-2020-01-3775-3	Complete	FLEX	3	5285398	4151.5	6745	2.64607e+06	1764567	1558	5285398	5293701	2	KpSC	K	KL22	K22	Untypeable	-+	1	0.994	0 bp	17 / 18 (94.4%)	KL22_01_galF,99.331%;KL22_02_cpsACP,99.048%;KL22_03_wzi,99.787%;KL22_04_wza,100.0%;KL22_05_wzb,100.0%;KL22_06_wzc,100.0%;KL22_07_wzy,100.0%;KL22_08,100.0%;KL22_09,99.664%;KL22_10_wfeD,99.588%;KL22_11_wzx,99.779%;KL22_12_rutE,100.0%;KL22_13,100.0%;KL22_14,100.0%;KL22_15_wcaJ,100.0%;KL22_16_gnd,99.787%;KL22_18_ugd,100.0%	KL22_17	2	KL37_18_wcuG,98.0%;KL37_17_wcuG,80.526%	0 / 18 (0%)	NA	2	KL40_05_rfaG,97.895%;KL150_19_gmd,99.403%	NA	NA	KL22	atr trunc	correct	no	FN
KGVET-2020-04-18146_hybrid	KGVET-2020-04-18146	Complete	FLEX	5	5241320	5631	124139	348066	1144142	1552	5241320	5720708	2	KpSC	K	KL28	K28	Typeable	NA	1	0.9894	+2 bp	19 / 19 (100%)	KL28_01_galF,99.666%;KL28_02_cpsACP,99.048%;KL28_03_wzi,97.28%;KL28_04_wza,99.737%;KL28_05_wzb,100.0%;KL28_06_wzc,100.0%;KL28_07_wckC,99.379%;KL28_08_wcuC,99.415%;KL28_09_wckD,100.0%;KL28_10_wzy,100.0%;KL28_11_wclS,99.202%;KL28_12_wcuE,99.697%;KL28_13_wzx,99.765%;KL28_14_wbaZ,100.0%;KL28_15_wcaJ,99.569%;KL28_16_gnd,100.0%;KL28_17_manC,99.788%;KL28_18_manB,100.0%;KL28_19_ugd,99.743%	NA	0	NA	0 / 19 (0%)	NA	4	KL50_10,99.245%;KL14_19_manC,100.0%;KL30_19_manB,99.145%;KL150_19_gmd,99.403%	NA	NA	KL28	NA	correct	yes	TP
KGVETS-2019-01-1336_hybrid	KGVETS-2019-01-1336	Complete	FLEX	4	5222809	83429.2	139809	1.43237e+06	1375994	1551	5222809	5503978	2	KpSC	K	KL20	K20	Typeable	NA	1	0.9848	+6 bp	18 / 18 (100%)	KL20_01_galF,100.0%;KL20_02_cpsACP,98.095%;KL20_03_wzi,98.422%;KL20_04_wza,100.0%;KL20_05_wzb,100.0%;KL20_06_wzc,99.724%;KL20_07_wbaP,99.581%;KL20_08_wzy,99.757%;KL20_09,99.422%;KL20_10_wcaN,100.0%;KL20_11_wcaO,99.206%;KL20_12,100.0%;KL20_13_wbaZ,99.703%;KL20_14_wzx,99.762%;KL20_15_gnd,99.787%;KL20_16_manC,99.788%;KL20_17_manB,99.562%;KL20_18_ugd,99.743%	NA	0	NA	0 / 18 (0%)	NA	3	KL14_19_manC,100.0%;KL30_19_manB,99.145%;KL150_19_gmd,99.104%	NA	NA	KL20	NA	correct	yes	TP
KGVET-2020-01-3421-1_hybrid	KGVET-2020-01-3421-1	Complete	FLEX	7	5235890	2958.5	4091	79875.5	772422	1306	5235890	5406955	2	KpSC	K	KL151	unknown (KL151)	Typeable	NA	1	0.9999	0 bp	21 / 21 (100%)	KL151_01_galF,100.0%;KL151_02_cpsACP,100.0%;KL151_03_wzi,100.0%;KL151_04_wza,100.0%;KL151_05_wzb,100.0%;KL151_06_wzc,100.0%;KL151_07,100.0%;KL151_08_wcaJ,100.0%;KL151_09,100.0%;KL151_10_pglI,100.0%;KL151_11_wzy,100.0%;KL151_12,100.0%;KL151_13_wfgD,99.673%;KL151_14,100.0%;KL151_15,100.0%;KL151_16_gnd,100.0%;KL151_17_rmlB,100.0%;KL151_18_rmlA,100.0%;KL151_19_rmlD,100.0%;KL151_20_rmlC,100.0%;KL151_2…	NA	0	NA	0 / 21 (0%)	NA	3	KL14_19_manC,100.0%;KL30_19_manB,98.929%;KL150_19_gmd,99.403%	NA	NA	KL151	NA	correct	yes	TP
KGVET-2020-01-2959-1_hybrid	KGVET-2020-01-2959-1	Complete	FLEX	3	5202254	29917.5	54204	2628229	1754030	5631	5202254	5262089	2	KpSC	K	KL30	K30	Typeable	-+	1	0.9913	-10 bp	19 / 20 (95%)	KL30_01_galF,100.0%;KL30_02_cpsACP,97.619%;KL30_03_wzi,99.406%;KL30_04_wza,100.0%;KL30_05_wzb,100.0%;KL30_06_wzc,99.862%;KL30_07_wcuL,100.0%;KL30_08_wzx,100.0%;KL30_09_wcuD,99.74%;KL30_10_wzy,100.0%;KL30_11_wckP,100.0%;KL30_12_wckO,99.744%;KL30_13_wckN,100.0%;KL30_14,100.0%;KL30_16_wcaJ,100.0%;KL30_17_gnd,99.787%;KL30_18_manC,99.364%;KL30_19_manB,100.0%;KL30_20_ugd,99.486%	KL30_15_wcuG	1	KL104_18,88.618%	0 / 20 (0%)	NA	2	KL40_05_rfaG,98.158%;KL150_19_gmd,99.403%	NA	NA	KL30	NA	correct	yes	TP
KGVET-2020-01-3721-3_hybrid	KGVET-2020-01-3721-3	Complete	FLEX	2	5269207	1.47077e+06	2.73691e+06	4.00306e+06	2736914	204622	5269207	5473829	2	KpSC	K	KL10	K10	Typeable	*	1	0.9672	-9 bp	20 / 20 (100%)	KL10_01_galF,99.666%;KL10_02_cpsACP,94.762%;KL10_03_wzi,97.292%;KL10_04_wza,100.0%;KL10_05_wzb,99.31%;KL10_06_wzc,99.722%;KL10_07_wbaP,100.0%;KL10_08_wclQ,99.735%;KL10_09_wclP,99.744%;KL10_10_wzx,99.4%;KL10_11_wcuQ,99.748%;KL10_12_wcaN,97.098%;KL10_13_wcuK,98.521%;KL10_14_wzy,98.768%;KL10_15_wcsO,95.294%;KL10_16_wbaZ,98.966%;KL10_17_gnd,99.147%;KL10_18_manC,99.364%;KL10_19_manB,97.593%;KL10_20_ug…	NA	0	NA	0 / 20 (0%)	NA	3	KL1_18_manC,99.788%;KL30_19_manB,98.929%;KL150_19_gmd,98.806%	NA	NA	KL10	NA	correct	yes	TP
KGVET-2020-01-236-2_hybrid	KGVET-2020-01-236-2	Complete	FLEX	5	5329169	5463	5631	9294	1070217	1527	5329169	5351084	2	KpSC	K	KL38	K38	Typeable	NA	1	0.9971	-6 bp	17 / 17 (100%)	KL38_01_galF,100.0%;KL38_02_cpsACP,100.0%;KL38_03_wzi,98.954%;KL38_04_wza,100.0%;KL38_05_wzb,100.0%;KL38_06_wzc,99.861%;KL38_07_wcaJ,100.0%;KL38_08_wzy,99.756%;KL38_09_wctM,100.0%;KL38_10_wcaN,100.0%;KL38_11_wzx,99.539%;KL38_12_wckS,100.0%;KL38_13_wckR,100.0%;KL38_14,99.792%;KL38_15,99.738%;KL38_16_gnd,100.0%;KL38_17_ugd,100.0%	NA	0	NA	0 / 17 (0%)	NA	4	KL50_10,99.434%;KL14_19_manC,100.0%;KL30_19_manB,98.718%;KL150_19_gmd,99.403%	NA	NA	KL38	NA	correct	yes	TP
KGVET-2020-01-2846-1_hybrid	KGVET-2020-01-2846-1	Complete	FLEX	1	5402258	5402258	5402258	5402258	5402258	5402258	5402258	5402258	2	KpSC	K	KL64	K64	Typeable	NA	1	0.9983	0 bp	24 / 24 (100%)	KL64_01_galF,99.666%;KL64_02_cpsACP,99.048%;KL64_03_wzi,100.0%;KL64_04_wza,100.0%;KL64_05_wzb,100.0%;KL64_06_wzc,100.0%;KL64_07_wzx,99.803%;KL64_08_wcoV,99.656%;KL64_09,100.0%;KL64_10_wzy,100.0%;KL64_11_wcoU,99.693%;KL64_12_wcoT,100.0%;KL64_13_wcsF,99.733%;KL64_14_wcuK,100.0%;KL64_15_wbaZ,100.0%;KL64_16_wcaJ,100.0%;KL64_17_gnd,100.0%;KL64_18_manC,100.0%;KL64_19_manB,100.0%;KL64_20_rmlB,100.0%;KL6…	NA	0	NA	0 / 24 (0%)	NA	2	KL40_05_rfaG,98.158%;KL150_19_gmd,98.806%	NA	NA	KL64	NA	correct	yes	TP
KGVET-2020-01-3515_hybrid	KGVET-2020-01-3515	Complete	FLEX	2	5283334	1.49923e+06	2760595	4.02196e+06	2760595	237856	5283334	5521190	2	KpSC	K	KL30	K30	Typeable	*	1	0.9642	+2 bp	20 / 20 (100%)	KL30_01_galF,100.0%;KL30_02_cpsACP,98.571%;KL30_03_wzi,99.604%;KL30_04_wza,100.0%;KL30_05_wzb,99.306%;KL30_06_wzc,99.448%;KL30_07_wcuL,100.0%;KL30_08_wzx,100.0%;KL30_09_wcuD,97.143%;KL30_10_wzy,92.466%;KL30_11_wckP,92.287%;KL30_12_wckO,93.59%;KL30_13_wckN,92.188%;KL30_14,93.993%;KL30_15_wcuG,91.831%;KL30_16_wcaJ,98.069%;KL30_17_gnd,99.147%;KL30_18_manC,99.364%;KL30_19_manB,99.787%;KL30_20_ugd,99.…	NA	0	NA	0 / 20 (0%)	NA	4	KL40_03_wcpO,99.595%;KL40_04,99.504%;KL40_05_rfaG,99.475%;KL150_19_gmd,98.806%	NA	NA	KL30	NA	correct	yes	TP
KGVET-2020-01-3514_hybrid	KGVET-2020-01-3514	Complete	FLEX	1	5351057	5351057	5351057	5351057	5351057	5351057	5351057	5351057	2	KpSC	K	KL153	unknown (KL153)	Typeable	+	1	0.9993	0 bp	20 / 20 (100%)	KL153_01_galF,100.0%;KL153_02_cpsACP,100.0%;KL153_03_wzi,100.0%;KL153_04_wza,99.736%;KL153_05_wzb,100.0%;KL153_06_wzc,99.722%;KL153_07,99.764%;KL153_08_wcuD,99.494%;KL153_09_wcuC,100.0%;KL153_10_wcuI,100.0%;KL153_11_manC,99.79%;KL153_12_manB,100.0%;KL153_13_wbaZ,100.0%;KL153_14_wbaP,100.0%;KL153_15_wctH,100.0%;KL153_16_wctI,100.0%;KL153_17_wzx,99.804%;KL153_18_wcuJ,100.0%;KL153_19_gnd,100.0%;KL15…	NA	1	KL184_02,96.154%	0 / 20 (0%)	NA	2	KL40_05_rfaG,96.842%;KL150_19_gmd,99.104%	NA	NA	KL153	NA	correct	yes	TP
KGVET-2020-01-468-1_hybrid	KGVET-2020-01-468-1	Complete	FLEX	4	5301068	64435.8	117862	1438952	1385526	5311	5301068	5542103	2	KpSC	K	KL3	K3	Typeable	NA	1	0.9957	+11 bp	19 / 19 (100%)	KL3_01_galF,100.0%;KL3_02_cpsACP,96.97%;KL3_03_wzi,99.792%;KL3_04_wza,100.0%;KL3_05_wzb,100.0%;KL3_06_wzc,99.862%;KL3_07_wcaJ,100.0%;KL3_08,100.0%;KL3_09,99.705%;KL3_10_pglJ,100.0%;KL3_11,100.0%;KL3_12,99.483%;KL3_13_wzx,100.0%;KL3_14,99.744%;KL3_15_wbaZ,100.0%;KL3_16_gnd,100.0%;KL3_17_manC,99.788%;KL3_18_manB,99.562%;KL3_19_ugd,99.743%	NA	0	NA	0 / 19 (0%)	NA	5	KL40_03_wcpO,99.595%;KL40_04,99.504%;KL40_05_rfaG,100.0%;KL150_19_gmd,98.806%;KL150_19_gmd,84.384%	NA	NA	KL3	NA	correct	yes	TP
KGVET-2020-01-4327_hybrid	KGVET-2020-01-4327	Complete	FLEX	1	5307558	5307558	5307558	5307558	5307558	5307558	5307558	5307558	2	KpSC	K	KL31	K31	Typeable	NA	1	0.9913	-2 bp	20 / 20 (100%)	KL31_01_galF,99.666%;KL31_02_cpsACP,97.619%;KL31_03_wzi,99.604%;KL31_04_wza,100.0%;KL31_05_wzb,100.0%;KL31_06_wzc,100.0%;KL31_07_wctG,99.727%;KL31_08_wcuP,99.644%;KL31_09_wzy,100.0%;KL31_10_wcuC,100.0%;KL31_11_wbaZ,99.743%;KL31_12_wcaJ,99.789%;KL31_13_wctH,100.0%;KL31_14_wctI,99.674%;KL31_15_wzx,99.804%;KL31_16_wcuJ,99.706%;KL31_17_gnd,99.787%;KL31_18_manC,98.941%;KL31_19_manB,99.125%;KL31_20_ugd…	NA	0	NA	0 / 20 (0%)	NA	4	KL50_10,99.623%;KL14_19_manC,100.0%;KL30_19_manB,98.932%;KL150_19_gmd,99.701%	NA	NA	KL31	NA	correct	yes	TP
KGVETS-2019-01-1378_hybrid	KGVETS-2019-01-1378	Complete	FLEX	3	5358389	122029	134614	2.7465e+06	1867482	109444	5358389	5602447	2	KpSC	K	KL39	K39	Typeable	NA	1	0.9998	0 bp	20 / 20 (100%)	KL39_01_galF,100.0%;KL39_02_cpsACP,99.524%;KL39_03_wzi,100.0%;KL39_04_wza,100.0%;KL39_05_wzb,100.0%;KL39_06_wzc,100.0%;KL39_07,100.0%;KL39_08_wzy,100.0%;KL39_09_mshA,100.0%;KL39_10_epsH,100.0%;KL39_11_epsJ,100.0%;KL39_12_wzx,100.0%;KL39_13,100.0%;KL39_14,99.693%;KL39_15_wbaZ,100.0%;KL39_16_wcaJ,100.0%;KL39_17_gnd,100.0%;KL39_18_manC,100.0%;KL39_19_manB,100.0%;KL39_20_ugd,100.0%	NA	0	NA	0 / 20 (0%)	NA	4	KL50_10,99.434%;KL1_18_manC,99.788%;KL30_19_manB,99.145%;KL150_19_gmd,99.403%	NA	NA	KL39	NA	correct	yes	TP
KGVETS-2019-01-1380_hybrid	KGVETS-2019-01-1380	Complete	FLEX	2	5694896	1.54159e+06	2.92602e+06	4.31046e+06	2926024	157153	5694896	5852049	2	KpSC	K	KL31	K31	Typeable	*	1	0.9054	+30 bp	20 / 20 (100%)	KL31_01_galF,99.666%;KL31_02_cpsACP,94.762%;KL31_03_wzi,97.426%;KL31_04_wza,99.472%;KL31_05_wzb,93.836%;KL31_06_wzc,97.92%;KL31_07_wctG,90.437%;KL31_08_wcuP,92.171%;KL31_09_wzy,90.463%;KL31_10_wcuC,90.0%;KL31_11_wbaZ,92.545%;KL31_12_wcaJ,97.474%;KL31_13_wctH,82.875%;KL31_14_wctI,85.668%;KL31_15_wzx,88.258%;KL31_16_wcuJ,91.818%;KL31_17_gnd,100.0%;KL31_18_manC,98.729%;KL31_19_manB,99.125%;KL31_20_u…	NA	0	NA	0 / 20 (0%)	NA	3	KL14_19_manC,100.0%;KL30_19_manB,99.145%;KL150_19_gmd,98.507%	NA	NA	KL31	NA	correct	yes	TP
KGVETS-2019-01-1961_hybrid	KGVETS-2019-01-1961	Complete	FLEX	4	5247455	90682	126172	1.41873e+06	1383237	33148	5247455	5532948	2	KpSC	K	KL31	K31	Typeable	NA	1	0.9927	+1 bp	20 / 20 (100%)	KL31_01_galF,100.0%;KL31_02_cpsACP,100.0%;KL31_03_wzi,100.0%;KL31_04_wza,100.0%;KL31_05_wzb,100.0%;KL31_06_wzc,99.861%;KL31_07_wctG,99.727%;KL31_08_wcuP,100.0%;KL31_09_wzy,100.0%;KL31_10_wcuC,99.707%;KL31_11_wbaZ,99.743%;KL31_12_wcaJ,99.789%;KL31_13_wctH,100.0%;KL31_14_wctI,99.674%;KL31_15_wzx,100.0%;KL31_16_wcuJ,100.0%;KL31_17_gnd,100.0%;KL31_18_manC,98.941%;KL31_19_manB,99.125%;KL31_20_ugd,99.4…	NA	0	NA	0 / 20 (0%)	NA	3	KL14_19_manC,100.0%;KL30_19_manB,98.929%;KL150_19_gmd,99.104%	NA	NA	KL31	NA	correct	yes	TP
KGVETS-2019-01-1806_hybrid	KGVETS-2019-01-1806	Complete	FLEX	6	5366405	6166.75	56419.5	137782	939185	1549	5366405	5635111	2	KpSC	K	KL21	K21	Typeable	NA	1	0.9945	+1 bp	19 / 19 (100%)	KL21_01_galF,100.0%;KL21_02_cpsACP,99.524%;KL21_03_wzi,99.375%;KL21_04_wza,100.0%;KL21_05_wzb,100.0%;KL21_06_wzc,99.723%;KL21_07_wcuD,100.0%;KL21_08_wzy,99.51%;KL21_09_wcuE,99.699%;KL21_10_wcuC,100.0%;KL21_11_wbaZ,99.74%;KL21_12_wbaP,99.371%;KL21_13_wcuA,99.525%;KL21_14_wcaL,99.512%;KL21_15_wzx,99.774%;KL21_16_gnd,100.0%;KL21_17_manC,99.788%;KL21_18_manB,99.781%;KL21_19_ugd,99.743%	NA	0	NA	0 / 19 (0%)	NA	4	KL50_10,99.245%;KL110_18_manC,100.0%;KL30_19_manB,98.932%;KL150_19_gmd,99.104%	NA	NA	KL21	NA	correct	yes	TP
KGVETS-2019-01-1761_hybrid	KGVETS-2019-01-1761	Complete	FLEX	2	5420965	1.47971e+06	2793462	4.10721e+06	2793462	165959	5420965	5586924	2	KpSC	K	KL20	K20	Typeable	NA	1	0.9851	-5 bp	18 / 18 (100%)	KL20_01_galF,99.666%;KL20_02_cpsACP,98.095%;KL20_03_wzi,98.225%;KL20_04_wza,100.0%;KL20_05_wzb,100.0%;KL20_06_wzc,99.586%;KL20_07_wbaP,99.581%;KL20_08_wzy,99.757%;KL20_09,99.422%;KL20_10_wcaN,100.0%;KL20_11_wcaO,99.206%;KL20_12,100.0%;KL20_13_wbaZ,99.703%;KL20_14_wzx,99.762%;KL20_15_gnd,99.787%;KL20_16_manC,99.576%;KL20_17_manB,99.562%;KL20_18_ugd,99.743%	NA	0	NA	0 / 18 (0%)	NA	4	KL50_10,99.245%;KL14_19_manC,100.0%;KL30_19_manB,99.145%;KL150_19_gmd,99.403%	NA	NA	KL20	NA	correct	yes	TP
KGVETS-2019-01-1844_hybrid	KGVETS-2019-01-1844	Complete	FLEX	5	5378252	10058	24916	202186	1123392	1546	5378252	5616958	2	KpSC	K	KL114	unknown (KL114)	Typeable	NA	1	0.9921	-4 bp	19 / 19 (100%)	KL114_01_galF,99.331%;KL114_02_cpsACP,100.0%;KL114_03_wzi,96.309%;KL114_04_wza,100.0%;KL114_05_wzb,100.0%;KL114_06_wzc,100.0%;KL114_07_wbaP,99.79%;KL114_08_wzy,99.764%;KL114_09_wciP,99.745%;KL114_10_wzx,100.0%;KL114_11_wcqZ,100.0%;KL114_12_wcuQ,99.744%;KL114_13,99.421%;KL114_14_wbaZ,100.0%;KL114_15,100.0%;KL114_16_gnd,99.787%;KL114_17_manC,99.788%;KL114_18_manB,99.781%;KL114_19_ugd,100.0%	NA	0	NA	0 / 19 (0%)	NA	3	KL49_17_manC,100.0%;KL30_19_manB,99.136%;KL150_19_gmd,99.701%	NA	NA	KL114	NA	correct	yes	TP
KGVETS-2019-01-2116_hybrid	KGVETS-2019-01-2116	Complete	FLEX	2	5571553	1.51305e+06	2.86589e+06	4.21872e+06	2865888	160222	5571553	5731775	2	KpSC	K	KL46	K46	Typeable	*	1	0.9294	+7 bp	20 / 20 (100%)	KL46_01_galF,98.997%;KL46_02_cpsACP,92.381%;KL46_03_wzi,97.292%;KL46_04_wza,98.417%;KL46_05_wzb,97.917%;KL46_06_wzc,97.365%;KL46_07_wcaJ,97.899%;KL46_08_wcuD,88.974%;KL46_09_wzy,95.285%;KL46_10_wcuC,86.765%;KL46_11_wcuI,91.098%;KL46_12_wcuF,92.011%;KL46_13_wcuV,91.358%;KL46_14_wclT,94.776%;KL46_15_wzx,93.333%;KL46_16_wckQ,89.928%;KL46_17_gnd,99.36%;KL46_18_manC,99.576%;KL46_19_manB,100.0%;KL46_20…	NA	0	NA	0 / 20 (0%)	NA	3	KL49_17_manC,99.788%;KL30_19_manB,99.136%;KL150_19_gmd,98.507%	NA	NA	KL46	NA	correct	yes	TP
KGVETS-2019-01-2871_hybrid	KGVETS-2019-01-2871	Complete	FLEX	2	5148545	1.37118e+06	2630300	3.88942e+06	2630300	112055	5148545	5260600	2	KpSC	K	KL107	unknown (KL107)	Typeable	NA	0.9999	0.9923	-3 bp	16 / 16 (100%)	KL107_01_galF,98.997%;KL107_02_cpsACP,99.048%;KL107_03_wzi,99.791%;KL107_04_wza,100.0%;KL107_05_wzb,100.0%;KL107_06_wzc,99.722%;KL107_07_wbaP,100.0%;KL107_08,100.0%;KL107_09,100.0%;KL107_10,99.606%;KL107_11_gnd,100.0%;KL107_12,99.718%;KL107_13,98.276%;KL107_14,99.327%;KL107_15,98.919%;KL107_16_ugd,100.0%	NA	0	NA	0 / 16 (0%)	NA	3	KL40_05_rfaG,98.158%;KL150_19_gmd,98.806%;KL150_19_gmd,84.923%	NA	NA	KL107	NA	correct	yes	TP
KGVETS-2019-01-587_hybrid	KGVETS-2019-01-587	Complete	FLEX	4	5241878	82759.5	150798	1.45439e+06	1386354	1941	5241878	5545414	2	KpSC	K	KL57	K57	Typeable	NA	1	0.988	+1 bp	18 / 18 (100%)	KL57_01_galF,99.666%;KL57_02_cpsACP,98.095%;KL57_03_wzi,98.958%;KL57_04_wza,98.942%;KL57_05_wzb,100.0%;KL57_06_wzc,99.723%;KL57_07_wcaJ,99.79%;KL57_08_wzx,100.0%;KL57_09_wckX,99.469%;KL57_10_wckW,100.0%;KL57_11_wzy,98.473%;KL57_12,99.765%;KL57_13_vanT,99.388%;KL57_14_wbaZ,99.74%;KL57_15_gnd,100.0%;KL57_16_manC,100.0%;KL57_17_manB,99.781%;KL57_18_ugd,99.743%	NA	0	NA	0 / 18 (0%)	NA	4	KL40_03_wcpO,99.19%;KL40_04,99.752%;KL40_05_rfaG,99.213%;KL150_19_gmd,84.685%	NA	NA	KL57	NA	correct	yes	TP
KGVETS-2019-01-604_hybrid	KGVETS-2019-01-604	Complete	FLEX	2	5258435	1.39747e+06	2.68446e+06	3.97145e+06	2684456	110478	5258435	5368913	2	KpSC	K	KL134	unknown (KL134)	Typeable	NA	1	0.9999	0 bp	16 / 16 (100%)	KL134_01_galF,100.0%;KL134_02_cpsACP,100.0%;KL134_03_wzi,100.0%;KL134_04_wza,100.0%;KL134_05_wzb,100.0%;KL134_06_wzc,100.0%;KL134_07_wzx,100.0%;KL134_08,100.0%;KL134_09,100.0%;KL134_10_wzy,99.733%;KL134_11,100.0%;KL134_12,100.0%;KL134_13,100.0%;KL134_14_wcaJ,100.0%;KL134_15_gnd,100.0%;KL134_16_ugd,100.0%	NA	0	NA	0 / 16 (0%)	NA	3	KL14_19_manC,100.0%;KL30_19_manB,99.145%;KL150_19_gmd,99.104%	NA	NA	KL134	NA	correct	yes	TP
KGVETS-2019-01-3127_hybrid	KGVETS-2019-01-3127	Complete	FLEX	3	5201600	123452	135713	2.66866e+06	1816168	111192	5201600	5448505	2	KpSC	K	KL49	K49	Typeable	+	1	0.9876	+5 bp	18 / 18 (100%)	KL49_01_galF,98.997%;KL49_02_cpsACP,98.095%;KL49_03_wzi,100.0%;KL49_04_wza,100.0%;KL49_05_wzb,100.0%;KL49_06_wzc,99.861%;KL49_07_wbaP,99.798%;KL49_08_wzy,100.0%;KL49_09_wcuI,100.0%;KL49_10_wcuF,100.0%;KL49_11_wclK,99.446%;KL49_12_wclW,100.0%;KL49_13_wzx,100.0%;KL49_14_wcpF,100.0%;KL49_15,100.0%;KL49_16_gnd,99.787%;KL49_17_manC,99.788%;KL49_18_manB,100.0%	NA	1	KL131_21_ugd,100.0%	0 / 18 (0%)	NA	4	KL50_10,99.623%;KL14_19_manC,100.0%;KL30_19_manB,98.932%;KL150_19_gmd,84.985%	NA	NA	KL49	NA	correct	yes	TP
KGVETS-2019-01-3158_hybrid	KGVETS-2019-01-3158	Complete	FLEX	1	5412914	5412914	5412914	5412914	5412914	5412914	5412914	5412914	2	KpSC	K	KL14	K14	Typeable	-*	1	0.9585	+1683 bp	24 / 25 (96%)	KL14_01_galF,99.666%;KL14_02_cpsACP,97.143%;KL14_03_wzi,98.614%;KL14_04_wza,100.0%;KL14_05_wzb,100.0%;KL14_06_wzc,97.379%;KL14_07,89.655%;KL14_08_wzx,88.016%;KL14_10,98.78%;KL14_11,99.752%;KL14_12,99.688%;KL14_13,99.415%;KL14_14,100.0%;KL14_15,99.728%;KL14_16,99.708%;KL14_17_wcaJ,99.571%;KL14_18_gnd,99.787%;KL14_19_manC,99.788%;KL14_20_manB,98.918%;KL14_21_rmlB,98.873%;KL14_22_rmlA,97.917%;KL14_2…	KL14_09	0	NA	0 / 25 (0%)	NA	3	KL49_17_manC,100.0%;KL30_19_manB,99.134%;KL150_19_gmd,98.209%	NA	NA	KL14	is_variant	correct	yes	TP
KGVETS-2019-01-4548_hybrid	KGVETS-2019-01-4548	Complete	FLEX	5	5269972	40392	109590	193286	1123792	5722	5269972	5618962	2	KpSC	K	KL23	K23	Typeable	NA	1	0.999	-1 bp	19 / 19 (100%)	KL23_01_galF,100.0%;KL23_02_cpsACP,100.0%;KL23_03_wzi,99.791%;KL23_04_wza,100.0%;KL23_05_wzb,100.0%;KL23_06_wzc,100.0%;KL23_07_wcaA,99.67%;KL23_08_wcaJ,99.786%;KL23_09_wckU,100.0%;KL23_10_wzy,99.736%;KL23_11_wckA,99.672%;KL23_12,100.0%;KL23_13_wzx,100.0%;KL23_14_gnd,100.0%;KL23_15_rmlB,100.0%;KL23_16_rmlA,100.0%;KL23_17_rmlD,100.0%;KL23_18_rmlC,100.0%;KL23_19_ugd,100.0%	NA	0	NA	0 / 19 (0%)	NA	4	KL40_03_wcpO,99.595%;KL40_04,99.007%;KL40_05_rfaG,99.475%;KL150_19_gmd,99.403%	NA	NA	KL23	NA	correct	yes	TP
KGVETS-2019-01-2201_hybrid	KGVETS-2019-01-2201	Complete	FLEX	1	5423540	5423540	5423540	5423540	5423540	5423540	5423540	5423540	2	KpSC	K	KL13	K13	Typeable	NA	1	0.9871	-18 bp	19 / 19 (100%)	KL13_01_galF,99.668%;KL13_02_cpsACP,96.196%;KL13_03_wzi,99.802%;KL13_04_wza,100.0%;KL13_05_wzb,100.0%;KL13_06_wzc,100.0%;KL13_07_wcuD,100.0%;KL13_08_wclX,99.485%;KL13_09_wzy,100.0%;KL13_10_wcuF,100.0%;KL13_11_wzx,99.587%;KL13_12_wcuL,99.685%;KL13_13_wcoW,98.78%;KL13_14,98.606%;KL13_15_wcaJ,100.0%;KL13_16_gnd,100.0%;KL13_17_manC,99.364%;KL13_18_manB,99.574%;KL13_19_ugd,100.0%	NA	0	NA	0 / 19 (0%)	NA	4	KL50_10,99.057%;KL14_19_manC,99.788%;KL30_19_manB,98.932%;KL150_19_gmd,99.104%	NA	NA	KL13	NA	correct	yes	TP
KGVETS-2019-01-2870_hybrid	KGVETS-2019-01-2870	Complete	FLEX	8	5172574	4033	4970.5	242607	712481	2924	5172574	5699850	2	KpSC	K	KL45	K45	Untypeable	-+	1	0.9494	0 bp	17 / 19 (89.5%)	KL45_01_galF,100.0%;KL45_02_cpsACP,99.048%;KL45_03_wzi,97.908%;KL45_04_wza,95.2%;KL45_07_wcaA,98.68%;KL45_08_wcaJ,100.0%;KL45_09_wcuP,100.0%;KL45_10_wclI,99.664%;KL45_11_wzy,99.49%;KL45_12_wcqB,100.0%;KL45_13_wzx,100.0%;KL45_14_gnd,100.0%;KL45_15_rmlB,100.0%;KL45_16_rmlA,100.0%;KL45_17_rmlD,100.0%;KL45_18_rmlC,100.0%;KL45_19_ugd,100.0%	KL45_05_wzb;KL45_06_wzc	2	KL166_06_wzc,94.868%;KL52_05_wzb,99.324%	0 / 19 (0%)	NA	4	KL40_03_wcpO,99.798%;KL40_04,99.504%;KL40_05_rfaG,99.213%;KL150_19_gmd,99.104%	NA	NA	novel_locus	gene divergergence	incorrect	yes	TN
KGVETS-2019-01-376_hybrid	KGVETS-2019-01-376	Complete	FLEX	2	5348407	1481023	2770151	4059279	2770151	191895	5348407	5540302	2	KpSC	K	KL46	K46	Typeable	NA	1	0.9864	-5 bp	20 / 20 (100%)	KL46_01_galF,100.0%;KL46_02_cpsACP,99.048%;KL46_03_wzi,95.833%;KL46_04_wza,99.736%;KL46_05_wzb,100.0%;KL46_06_wzc,99.861%;KL46_07_wcaJ,100.0%;KL46_08_wcuD,99.744%;KL46_09_wzy,100.0%;KL46_10_wcuC,99.754%;KL46_11_wcuI,100.0%;KL46_12_wcuF,99.728%;KL46_13_wcuV,99.701%;KL46_14_wclT,100.0%;KL46_15_wzx,99.798%;KL46_16_wckQ,99.281%;KL46_17_gnd,99.787%;KL46_18_manC,99.576%;KL46_19_manB,99.781%;KL46_20_ugd…	NA	0	NA	0 / 20 (0%)	NA	4	KL50_10,99.434%;KL14_19_manC,100.0%;KL30_19_manB,98.92%;KL150_19_gmd,99.104%	NA	NA	KL46	NA	correct	yes	TP
KGVETS-2019-01-5108_hybrid	KGVETS-2019-01-5108	Complete	FLEX	2	5190342	1441518	2691126	3940734	2691126	191910	5190342	5382252	2	KpSC	K	KL10	K10	Typeable	*	1	0.9671	-9 bp	20 / 20 (100%)	KL10_01_galF,99.666%;KL10_02_cpsACP,94.762%;KL10_03_wzi,97.292%;KL10_04_wza,100.0%;KL10_05_wzb,99.31%;KL10_06_wzc,99.722%;KL10_07_wbaP,100.0%;KL10_08_wclQ,99.735%;KL10_09_wclP,99.744%;KL10_10_wzx,99.4%;KL10_11_wcuQ,99.748%;KL10_12_wcaN,96.834%;KL10_13_wcuK,98.521%;KL10_14_wzy,98.768%;KL10_15_wcsO,95.294%;KL10_16_wbaZ,98.966%;KL10_17_gnd,99.147%;KL10_18_manC,99.364%;KL10_19_manB,97.593%;KL10_20_ug…	NA	0	NA	0 / 20 (0%)	NA	3	KL1_18_manC,99.788%;KL30_19_manB,98.929%;KL150_19_gmd,98.806%	NA	NA	KL10	NA	correct	yes	TP
KGVETS-2019-01-3187_hybrid	KGVETS-2019-01-3187	Complete	FLEX	2	5304093	1.42698e+06	2.71935e+06	4.01172e+06	2719354	134614	5304093	5438707	2	KpSC	K	KL22	K22	Typeable	NA	1	0.994	+1 bp	18 / 18 (100%)	KL22_01_galF,99.331%;KL22_02_cpsACP,99.048%;KL22_03_wzi,99.574%;KL22_04_wza,100.0%;KL22_05_wzb,100.0%;KL22_06_wzc,100.0%;KL22_07_wzy,100.0%;KL22_08,100.0%;KL22_09,99.664%;KL22_10_wfeD,99.588%;KL22_11_wzx,99.779%;KL22_12_rutE,100.0%;KL22_13,100.0%;KL22_14,100.0%;KL22_15_wcaJ,100.0%;KL22_16_gnd,99.787%;KL22_17,99.703%;KL22_18_ugd,100.0%	NA	0	NA	0 / 18 (0%)	NA	2	KL40_05_rfaG,97.895%;KL150_19_gmd,99.701%	NA	NA	KL22	NA	correct	yes	TP
KGVETS-2019-01-4848_hybrid	KGVETS-2019-01-4848	Complete	FLEX	5	5269972	40392	109590	193286	1123792	5722	5269972	5618962	2	KpSC	K	KL23	K23	Typeable	NA	1	0.999	-1 bp	19 / 19 (100%)	KL23_01_galF,100.0%;KL23_02_cpsACP,100.0%;KL23_03_wzi,99.791%;KL23_04_wza,100.0%;KL23_05_wzb,100.0%;KL23_06_wzc,100.0%;KL23_07_wcaA,99.67%;KL23_08_wcaJ,99.786%;KL23_09_wckU,100.0%;KL23_10_wzy,99.736%;KL23_11_wckA,99.672%;KL23_12,100.0%;KL23_13_wzx,100.0%;KL23_14_gnd,100.0%;KL23_15_rmlB,100.0%;KL23_16_rmlA,100.0%;KL23_17_rmlD,100.0%;KL23_18_rmlC,100.0%;KL23_19_ugd,100.0%	NA	0	NA	0 / 19 (0%)	NA	4	KL40_03_wcpO,99.595%;KL40_04,99.007%;KL40_05_rfaG,99.475%;KL150_19_gmd,99.403%	NA	NA	KL23	NA	correct	yes	TP
KGVETS-2019-01-3162_hybrid	KGVETS-2019-01-3162	Complete	FLEX	4	5240090	82981.5	136042	1.43362e+06	1380562	10077	5240090	5522250	2	KpSC	K	KL21	K21	Typeable	*	1	0.9856	+19 bp	19 / 19 (100%)	KL21_01_galF,99.666%;KL21_02_cpsACP,92.857%;KL21_03_wzi,99.167%;KL21_04_wza,100.0%;KL21_05_wzb,100.0%;KL21_06_wzc,99.723%;KL21_07_wcuD,99.239%;KL21_08_wzy,100.0%;KL21_09_wcuE,99.699%;KL21_10_wcuC,100.0%;KL21_11_wbaZ,100.0%;KL21_12_wbaP,99.371%;KL21_13_wcuA,99.525%;KL21_14_wcaL,99.512%;KL21_15_wzx,99.548%;KL21_16_gnd,99.787%;KL21_17_manC,99.788%;KL21_18_manB,99.781%;KL21_19_ugd,99.486%	NA	0	NA	0 / 19 (0%)	NA	2	KL40_05_rfaG,96.842%;KL150_19_gmd,98.806%	NA	NA	KL21	NA	correct	yes	TP
KGVETS-2019-01-4637_hybrid	KGVETS-2019-01-4637	Complete	FLEX	3	5353997	80624	151171	2752584	1838415	10077	5353997	5515245	2	KpSC	K	KL25	K25	Typeable	-	1	0.9983	+1 bp	13 / 14 (92.9%)	KL25_01_galF,100.0%;KL25_02_cpsACP,100.0%;KL25_03_wzi,100.0%;KL25_04_wza,100.0%;KL25_05_wzb,100.0%;KL25_06_wzc,99.861%;KL25_07_wcaJ,100.0%;KL25_08_wzy,100.0%;KL25_10,100.0%;KL25_11_wcuB,100.0%;KL25_12_wzx,100.0%;KL25_13_gnd,100.0%;KL25_14_ugd,100.0%	KL25_09_wfeD	0	NA	0 / 14 (0%)	NA	3	KL14_19_manC,99.788%;KL30_19_manB,99.145%;KL150_19_gmd,98.806%	NA	NA	KL25	NA	correct	yes	TP
KGVETS-2019-01-326_hybrid	KGVETS-2019-01-326	Complete	FLEX	2	5228899	1.44838e+06	2.70855e+06	3.96872e+06	2708550	188202	5228899	5417101	2	KpSC	K	KL22	K22	Untypeable	-+	1	0.9948	+2 bp	17 / 18 (94.4%)	KL22_01_galF,100.0%;KL22_02_cpsACP,99.524%;KL22_03_wzi,100.0%;KL22_04_wza,99.737%;KL22_05_wzb,100.0%;KL22_06_wzc,100.0%;KL22_07_wzy,99.476%;KL22_08,100.0%;KL22_09,98.993%;KL22_10_wfeD,99.588%;KL22_11_wzx,100.0%;KL22_12_rutE,99.725%;KL22_13,100.0%;KL22_14,100.0%;KL22_15_wcaJ,100.0%;KL22_16_gnd,99.787%;KL22_18_ugd,99.743%	KL22_17	2	KL37_17_wcuG,100.0%;KL37_18_wcuG,98.0%	0 / 18 (0%)	NA	2	KL40_05_rfaG,98.158%;KL150_19_gmd,100.0%	NA	NA	KL22	atr trunc	correct	no	FN
KGVETS-2019-01-4908_hybrid	KGVETS-2019-01-4908	Complete	FLEX	5	5215663	4315	5266	106199	1066666	1888	5215663	5333331	2	KpSC	K	KL49	K49	Typeable	-+	1	0.9899	+1065 bp	16 / 18 (88.9%)	KL49_01_galF,99.666%;KL49_02_cpsACP,96.667%;KL49_03_wzi,99.802%;KL49_04_wza,100.0%;KL49_05_wzb,100.0%;KL49_06_wzc,99.861%;KL49_07_wbaP,100.0%;KL49_09_wcuI,100.0%;KL49_10_wcuF,99.451%;KL49_12_wclW,100.0%;KL49_13_wzx,99.769%;KL49_14_wcpF,100.0%;KL49_15,99.639%;KL49_16_gnd,99.787%;KL49_17_manC,99.788%;KL49_18_manB,99.787%	KL49_08_wzy;KL49_11_wclK	1	KL21_19_ugd,100.0%	0 / 18 (0%)	NA	4	KL49_17_manC,99.576%;KL30_19_manB,98.92%;KL150_19_gmd,97.313%;KL150_19_gmd,84.685%	NA	NA	KL49	is_variant	correct	yes	TP
KGVETS-2019-01-4118_hybrid	KGVETS-2019-01-4118	Complete	FLEX	2	5199032	1.41307e+06	2.67506e+06	3.93705e+06	2675060	151087	5199032	5350119	2	KpSC	K	KL11	K11	Typeable	*	1	0.924	+17 bp	16 / 16 (100%)	KL11_01_galF,99.331%;KL11_02_cpsACP,91.429%;KL11_03_wzi,98.326%;KL11_04_wza,99.211%;KL11_05_wzb,98.621%;KL11_06_wzc,97.503%;KL11_07_wcaJ,97.639%;KL11_08_wzy,97.429%;KL11_09_wcuP,91.233%;KL11_10_wclO,97.279%;KL11_11_wcuC,92.615%;KL11_12_gnd,99.145%;KL11_13,90.974%;KL11_14_wbaZ,93.137%;KL11_15_wzx,95.249%;KL11_16_ugd,98.715%	NA	0	NA	0 / 16 (0%)	NA	3	KL14_19_manC,100.0%;KL30_19_manB,99.145%;KL150_19_gmd,99.403%	NA	NA	KL11	NA	correct	yes	TP
KGVETS-2019-01-4407_hybrid	KGVETS-2019-01-4407	Complete	FLEX	4	5261907	95638.8	132638	1.43234e+06	1395339	54172	5261907	5581356	2	KpSC	K	KL43	K43	Typeable	-	0.9823	0.9707	-471 bp	18 / 19 (94.7%)	KL43_01_galF,99.666%;KL43_02_cpsACP,98.571%;KL43_03_wzi,98.333%;KL43_04_wza,99.208%;KL43_05_wzb,100.0%;KL43_06_wzc,99.307%;KL43_07_wcaJ,99.79%;KL43_08_wcuO,98.898%;KL43_09_wzy,99.204%;KL43_10_wcpY,99.252%;KL43_11_wcuE,99.698%;KL43_12_wbaZ,100.0%;KL43_13_wcuV,98.494%;KL43_14_wzx,98.958%;KL43_16_gnd,99.36%;KL43_17_manC,99.364%;KL43_18_manB,100.0%;KL43_19_ugd,99.486%	KL43_15_wcpZ	0	NA	0 / 19 (0%)	NA	2	KL40_05_rfaG,96.842%;KL150_19_gmd,98.209%	NA	NA	KL43	deletion_variant	correct	yes	TP
KGVETS-2019-01-4937_hybrid	KGVETS-2019-01-4937	Complete	FLEX	3	5219391	128518	147121	2683256	1825475	109914	5219391	5476426	2	KpSC	K	KL25	K25	Typeable	-	1	0.9983	+1 bp	13 / 14 (92.9%)	KL25_01_galF,100.0%;KL25_02_cpsACP,100.0%;KL25_03_wzi,100.0%;KL25_04_wza,100.0%;KL25_05_wzb,100.0%;KL25_06_wzc,100.0%;KL25_07_wcaJ,100.0%;KL25_08_wzy,100.0%;KL25_10,100.0%;KL25_11_wcuB,100.0%;KL25_12_wzx,100.0%;KL25_13_gnd,100.0%;KL25_14_ugd,100.0%	KL25_09_wfeD	0	NA	0 / 14 (0%)	NA	3	KL14_19_manC,99.788%;KL30_19_manB,99.33%;KL150_19_gmd,98.806%	NA	NA	KL25	NA	correct	yes	TP
KGVETS-2019-01-2303_hybrid	KGVETS-2019-01-2303	Complete	FLEX	2	5222258	1427459	2692392	3957325	2692392	162526	5222258	5384784	2	KpSC	K	KL170	unknown (KL170)	Typeable	-+	1	0.9998	+2853 bp	22 / 23 (95.7%)	KL170_01_galF,100.0%;KL170_02_cpsACP,100.0%;KL170_03_wzi,100.0%;KL170_04_wza,100.0%;KL170_05_wzb,100.0%;KL170_06_wzc,99.861%;KL170_07_wbaP,100.0%;KL170_08_wcaA,100.0%;KL170_09_wcuP,100.0%;KL170_10_wcuR,100.0%;KL170_11,100.0%;KL170_12_wzy,100.0%;KL170_13_wcqP,100.0%;KL170_14,100.0%;KL170_15_wzx,100.0%;KL170_16,100.0%;KL170_18_gnd,100.0%;KL170_19_rmlB,100.0%;KL170_20_rmlA,100.0%;KL170_21_rmlD,100.0…	KL170_17	1	KL101_15_wcuN,97.938%	0 / 23 (0%)	NA	3	KL14_19_manC,100.0%;KL30_19_manB,99.134%;KL150_19_gmd,97.612%	NA	NA	KL170	is_variant	correct	yes	TP
KGVETS-2019-01-4380_hybrid	KGVETS-2019-01-4380	Complete	FLEX	3	5311047	82555.5	155817	2733432	1825386	9294	5311047	5476158	2	KpSC	K	KL3	K3	Typeable	NA	1	0.9967	0 bp	19 / 19 (100%)	KL3_01_galF,100.0%;KL3_02_cpsACP,96.97%;KL3_03_wzi,100.0%;KL3_04_wza,100.0%;KL3_05_wzb,100.0%;KL3_06_wzc,99.862%;KL3_07_wcaJ,100.0%;KL3_08,100.0%;KL3_09,99.41%;KL3_10_pglJ,100.0%;KL3_11,100.0%;KL3_12,99.483%;KL3_13_wzx,99.79%;KL3_14,99.267%;KL3_15_wbaZ,100.0%;KL3_16_gnd,100.0%;KL3_17_manC,99.576%;KL3_18_manB,99.562%;KL3_19_ugd,99.743%	NA	0	NA	0 / 19 (0%)	NA	3	KL40_05_rfaG,96.842%;KL150_19_gmd,98.806%;KL150_19_gmd,84.685%	NA	NA	KL3	NA	correct	yes	TP
KGVETS-2019-01-4639_hybrid	KGVETS-2019-01-4639	Complete	FLEX	2	5250843	1413672	2692729	3971786	2692729	134615	5250843	5385458	2	KpSC	K	KL11	K11	Typeable	*	1	0.924	+17 bp	16 / 16 (100%)	KL11_01_galF,99.331%;KL11_02_cpsACP,91.905%;KL11_03_wzi,98.326%;KL11_04_wza,99.211%;KL11_05_wzb,98.621%;KL11_06_wzc,97.503%;KL11_07_wcaJ,97.854%;KL11_08_wzy,97.429%;KL11_09_wcuP,90.959%;KL11_10_wclO,97.279%;KL11_11_wcuC,92.615%;KL11_12_gnd,98.932%;KL11_13,91.211%;KL11_14_wbaZ,93.137%;KL11_15_wzx,95.249%;KL11_16_ugd,98.715%	NA	0	NA	0 / 16 (0%)	NA	3	KL14_19_manC,100.0%;KL30_19_manB,99.134%;KL150_19_gmd,99.701%	NA	NA	KL11	NA	correct	yes	TP
KGVETS-2019-01-3793_hybrid	KGVETS-2019-01-3793	Complete	FLEX	2	5318074	1446385	2736948	4027511	2736948	155822	5318074	5473896	2	KpSC	K	KL7	K7	Typeable	NA	1	0.9919	0 bp	20 / 20 (100%)	KL7_01_galF,99.666%;KL7_02_cpsACP,100.0%;KL7_03_wzi,99.791%;KL7_04_wza,99.472%;KL7_05_wzb,99.31%;KL7_06_wzc,100.0%;KL7_07_wcuE,100.0%;KL7_08_wckC,100.0%;KL7_09_wcuC,100.0%;KL7_10_wzy,100.0%;KL7_11_wckD,100.0%;KL7_12_wclS,99.723%;KL7_13_wcuJ,100.0%;KL7_14_wzx,99.793%;KL7_15_wbaZ,100.0%;KL7_16_wcaJ,100.0%;KL7_17_gnd,99.787%;KL7_18_manC,99.364%;KL7_19_manB,99.344%;KL7_20_ugd,99.229%	NA	0	NA	0 / 20 (0%)	NA	2	KL40_05_rfaG,96.842%;KL150_19_gmd,99.104%	NA	NA	KL7	NA	correct	yes	TP
KGVETS-2019-01-476_hybrid	KGVETS-2019-01-476	Complete	FLEX	3	5377605	22040	34786	2.7062e+06	1807228	9294	5377605	5421685	2	KpSC	K	KL5	K5	Typeable	NA	1	0.9998	0 bp	19 / 19 (100%)	KL5_01_galF,100.0%;KL5_02_cpsACP,99.524%;KL5_03_wzi,100.0%;KL5_04_wza,100.0%;KL5_05_wzb,100.0%;KL5_06_wzc,99.862%;KL5_07,100.0%;KL5_08_wzx,100.0%;KL5_09,100.0%;KL5_10,100.0%;KL5_11,100.0%;KL5_12,100.0%;KL5_13,100.0%;KL5_14,100.0%;KL5_15_wcaJ,100.0%;KL5_16_gnd,100.0%;KL5_17_manC,100.0%;KL5_18_manB,100.0%;KL5_19_ugd,100.0%	NA	0	NA	0 / 19 (0%)	NA	2	KL40_05_rfaG,97.895%;KL150_19_gmd,99.104%	NA	NA	KL5	NA	correct	yes	TP
KGVETS-2019-01-3185_hybrid	KGVETS-2019-01-3185	Complete	FLEX	5	5336402	54735	108158	210134	1143745	9294	5336402	5718723	2	KpSC	K	KL61	K61	Typeable	NA	1	0.9655	+1 bp	19 / 19 (100%)	KL61_01_galF,98.997%;KL61_02_cpsACP,95.238%;KL61_03_wzi,98.536%;KL61_04_wza,100.0%;KL61_05_wzb,98.63%;KL61_06_wzc,99.307%;KL61_07_wclQ,97.098%;KL61_08_wcuQ,97.964%;KL61_09_wzy,98.0%;KL61_10_wclP,96.419%;KL61_11_wzx,96.04%;KL61_12_wcqZ,97.849%;KL61_13_wcuK,98.204%;KL61_14_wbaZ,98.182%;KL61_15_wcaJ,98.707%;KL61_16_gnd,99.787%;KL61_17_manC,99.788%;KL61_18_manB,100.0%;KL61_19_ugd,100.0%	NA	0	NA	0 / 19 (0%)	NA	3	KL1_18_manC,99.788%;KL30_19_manB,98.929%;KL150_19_gmd,99.403%	NA	NA	KL61	NA	correct	yes	TP
KP_NORM_BLD_1032_hybrid	KP_NORM_BLD_1032	Complete	XT	5	5470676	4000	5251	204396	1137364	2495	5470676	5686818	2	KpSC	K	KL20	K20	Typeable	NA	1	0.9997	0 bp	18 / 18 (100%)	KL20_01_galF,100.0%;KL20_02_cpsACP,100.0%;KL20_03_wzi,100.0%;KL20_04_wza,100.0%;KL20_05_wzb,100.0%;KL20_06_wzc,100.0%;KL20_07_wbaP,99.79%;KL20_08_wzy,99.757%;KL20_09,100.0%;KL20_10_wcaN,100.0%;KL20_11_wcaO,100.0%;KL20_12,100.0%;KL20_13_wbaZ,100.0%;KL20_14_wzx,100.0%;KL20_15_gnd,100.0%;KL20_16_manC,99.788%;KL20_17_manB,100.0%;KL20_18_ugd,100.0%	NA	0	NA	0 / 18 (0%)	NA	2	KL40_05_rfaG,98.158%;KL150_19_gmd,98.507%	NA	NA	KL20	NA	correct	yes	TP
KGVETS-2019-01-902_hybrid	KGVETS-2019-01-902	Complete	FLEX	2	5422152	1497651	2805818	4113985	2805818	189484	5422152	5611636	2	KpSC	K	KL24	K24	Typeable	NA	1	0.9903	+1 bp	19 / 19 (100%)	KL24_01_galF,100.0%;KL24_02_cpsACP,97.143%;KL24_03_wzi,98.536%;KL24_04_wza,100.0%;KL24_05_wzb,100.0%;KL24_06_wzc,100.0%;KL24_07_wcuD,99.738%;KL24_08_wcuC,98.806%;KL24_09_wcuV,99.757%;KL24_10_wbaZ,99.741%;KL24_11_wcaJ,100.0%;KL24_12_wcuE,99.698%;KL24_13_wcuG,99.703%;KL24_14_wzy,99.112%;KL24_15_wzx,99.791%;KL24_16_gnd,99.574%;KL24_17_manC,100.0%;KL24_18_manB,99.781%;KL24_19_ugd,100.0%	NA	0	NA	0 / 19 (0%)	NA	2	KL40_05_rfaG,97.895%;KL150_19_gmd,99.701%	NA	NA	KL24	NA	correct	yes	TP
KGVETS-2019-01-901_hybrid	KGVETS-2019-01-901	Complete	FLEX	2	5190271	1.4035e+06	2665754	3.92801e+06	2665754	141237	5190271	5331508	2	KpSC	K	KL36	K36	Typeable	NA	1	0.9999	0 bp	21 / 21 (100%)	KL36_01_galF,100.0%;KL36_02_cpsACP,100.0%;KL36_03_wzi,100.0%;KL36_04_wza,100.0%;KL36_05_wzb,100.0%;KL36_06_wzc,100.0%;KL36_07_wcaJ,100.0%;KL36_08_wcaA,100.0%;KL36_09_rmlB,100.0%;KL36_10_rmlA,100.0%;KL36_11_rmlC,100.0%;KL36_12_wzy,100.0%;KL36_13_wckE,100.0%;KL36_14_wcuM,100.0%;KL36_15,100.0%;KL36_16_wckT,100.0%;KL36_17_wzx,100.0%;KL36_18_wcuJ,100.0%;KL36_19_rmlD,100.0%;KL36_20_gnd,100.0%;KL36_21_u…	NA	0	NA	0 / 21 (0%)	NA	1	KL150_19_gmd,88.955%	NA	NA	KL36	NA	correct	yes	TP
KGVETS-2019-01-897_hybrid	KGVETS-2019-01-897	Complete	FLEX	3	5252719	85392	168907	2710813	1807834	1877	5252719	5423503	2	KpSC	K	KL27	K27	Typeable	NA	1	0.9999	0 bp	18 / 18 (100%)	KL27_01_galF,100.0%;KL27_02_cpsACP,100.0%;KL27_03_wzi,100.0%;KL27_04_wza,100.0%;KL27_05_wzb,100.0%;KL27_06_wzc,100.0%;KL27_07_wcaJ,100.0%;KL27_08_wckI,100.0%;KL27_09_wckS,100.0%;KL27_10_wckR,100.0%;KL27_11_wzy,100.0%;KL27_12_wzx,100.0%;KL27_13_wckQ,100.0%;KL27_14_wcuJ,100.0%;KL27_15_wctE,100.0%;KL27_16_wctF,100.0%;KL27_17_gnd,100.0%;KL27_18_ugd,100.0%	NA	0	NA	0 / 18 (0%)	NA	4	KL40_03_wcpO,99.19%;KL40_04,99.256%;KL40_05_rfaG,99.738%;KL150_19_gmd,98.806%	NA	NA	KL27	NA	correct	yes	TP
KP_NORM_BLD_110772_hybrid	KP_NORM_BLD_110772	Complete	XT	3	5282656	69885.5	129565	2.70611e+06	1807476	10206	5282656	5422427	2	KpSC	K	KL125	unknown (KL125)	Typeable	*	1	0.903	-10 bp	18 / 18 (100%)	KL125_01_galF,98.328%;KL125_02_cpsACP,96.667%;KL125_03_wzi,98.125%;KL125_04_wza,98.945%;KL125_05_wzb,94.406%;KL125_06_wzc,96.379%;KL125_07_wbaP,93.277%;KL125_08_wcaN,90.625%;KL125_09_wzy,92.908%;KL125_10,87.571%;KL125_11,91.481%;KL125_12_wcaG,92.727%;KL125_13_wcuH,91.912%;KL125_14_wzx,91.525%;KL125_15,86.207%;KL125_16,85.853%;KL125_17_gnd,97.655%;KL125_18_ugd,99.743%	NA	0	NA	0 / 18 (0%)	NA	4	KL50_10,99.811%;KL14_19_manC,100.0%;KL30_19_manB,99.145%;KL150_19_gmd,99.104%	NA	NA	KL125	NA	correct	yes	TP
KP_NORM_BLD_112590_hybrid	KP_NORM_BLD_112590	Complete	XT	2	5208626	1478525	2721892	3965259	2721892	235158	5208626	5443784	2	KpSC	K	KL62	K62	Untypeable	-	0.5392	0.9888	-9264 bp	9 / 19 (47.4%)	KL62_01_galF,100.0%;KL62_02_cpsACP,97.143%;KL62_13,99.167%;KL62_14,99.741%;KL62_15_wzx,100.0%;KL62_16_gnd,100.0%;KL62_17_manC,99.788%;KL62_18_manB,99.562%;KL62_19_ugd,99.486%	KL62_03_wzi;KL62_04_wza;KL62_05_wzb;KL62_06_wzc;KL62_07_wbaP;KL62_08;KL62_09;KL62_10;KL62_11_wzy;KL62_12	0	NA	0 / 19 (0%)	NA	4	KL40_03_wcpO,99.798%;KL40_04,100.0%;KL150_19_gmd,100.0%;KL40_05_rfaG,90.23%	NA	NA	KL62	deletion_variant	correct	no	FN
KP_NORM_BLD_115332_hybrid	KP_NORM_BLD_115332	Complete	XT	1	5322010	5322010	5322010	5322010	5322010	5322010	5322010	5322010	2	KpSC	K	KL14	K14	Typeable	NA	1	0.9999	0 bp	25 / 25 (100%)	KL14_01_galF,100.0%;KL14_02_cpsACP,100.0%;KL14_03_wzi,100.0%;KL14_04_wza,100.0%;KL14_05_wzb,100.0%;KL14_06_wzc,100.0%;KL14_07,100.0%;KL14_08_wzx,100.0%;KL14_09,100.0%;KL14_10,100.0%;KL14_11,100.0%;KL14_12,100.0%;KL14_13,100.0%;KL14_14,100.0%;KL14_15,100.0%;KL14_16,100.0%;KL14_17_wcaJ,100.0%;KL14_18_gnd,100.0%;KL14_19_manC,100.0%;KL14_20_manB,100.0%;KL14_21_rmlB,100.0%;KL14_22_rmlA,100.0%;KL14_23_…	NA	0	NA	0 / 25 (0%)	NA	4	KL50_10,99.245%;KL14_19_manC,100.0%;KL30_19_manB,99.145%;KL150_19_gmd,99.701%	NA	NA	KL14	NA	correct	yes	TP
KP_NORM_BLD_115369_hybrid	KP_NORM_BLD_115369	Complete	XT	3	5257765	95039.5	145826	2.7018e+06	1815948	44253	5257765	5447844	2	KpSC	K	KL38	K38	Typeable	NA	1	0.997	+6 bp	17 / 17 (100%)	KL38_01_galF,100.0%;KL38_02_cpsACP,100.0%;KL38_03_wzi,98.954%;KL38_04_wza,100.0%;KL38_05_wzb,100.0%;KL38_06_wzc,99.861%;KL38_07_wcaJ,100.0%;KL38_08_wzy,99.756%;KL38_09_wctM,100.0%;KL38_10_wcaN,100.0%;KL38_11_wzx,99.539%;KL38_12_wckS,100.0%;KL38_13_wckR,100.0%;KL38_14,99.792%;KL38_15,99.739%;KL38_16_gnd,100.0%;KL38_17_ugd,99.743%	NA	0	NA	0 / 17 (0%)	NA	4	KL50_10,99.245%;KL14_19_manC,100.0%;KL30_19_manB,98.718%;KL150_19_gmd,99.403%	NA	NA	KL38	NA	correct	yes	TP
KP_NORM_BLD_112596_hybrid	KP_NORM_BLD_112596	Complete	XT	4	5216146	47090.2	113814	1.42881e+06	1362092	4593	5216146	5448366	2	KpSC	K	KL25	K25	Typeable	-	1	0.9913	+4 bp	13 / 14 (92.9%)	KL25_01_galF,99.666%;KL25_02_cpsACP,99.524%;KL25_03_wzi,99.791%;KL25_04_wza,100.0%;KL25_05_wzb,100.0%;KL25_06_wzc,99.861%;KL25_07_wcaJ,100.0%;KL25_08_wzy,100.0%;KL25_10,100.0%;KL25_11_wcuB,99.681%;KL25_12_wzx,100.0%;KL25_13_gnd,100.0%;KL25_14_ugd,100.0%	KL25_09_wfeD	0	NA	0 / 14 (0%)	NA	3	KL14_19_manC,100.0%;KL30_19_manB,98.929%;KL150_19_gmd,99.403%	NA	NA	KL25	NA	correct	yes	TP
KP_NORM_BLD_112916_hybrid	KP_NORM_BLD_112916	Complete	XT	4	5308023	4278.75	102954	1.47777e+06	1379094	2442	5308023	5516374	2	KpSC	K	KL13	K13	Typeable	NA	1	0.9877	-18 bp	19 / 19 (100%)	KL13_01_galF,99.668%;KL13_02_cpsACP,98.913%;KL13_03_wzi,99.802%;KL13_04_wza,100.0%;KL13_05_wzb,100.0%;KL13_06_wzc,100.0%;KL13_07_wcuD,100.0%;KL13_08_wclX,99.742%;KL13_09_wzy,100.0%;KL13_10_wcuF,100.0%;KL13_11_wzx,99.38%;KL13_12_wcuL,99.054%;KL13_13_wcoW,99.085%;KL13_14,98.606%;KL13_15_wcaJ,99.785%;KL13_16_gnd,99.787%;KL13_17_manC,99.576%;KL13_18_manB,99.787%;KL13_19_ugd,98.972%	NA	0	NA	0 / 19 (0%)	NA	4	KL50_10,99.623%;KL21_17_manC,100.0%;KL30_19_manB,99.145%;KL150_19_gmd,98.507%	NA	NA	KL13	NA	correct	yes	TP
KP_NORM_BLD_114603_hybrid	KP_NORM_BLD_114603	Complete	XT	2	5073267	1.41963e+06	2637508	3.85539e+06	2637508	201749	5073267	5275016	2	KpSC	K	KL57	K57	Typeable	-	1	0.9977	+1065 bp	17 / 18 (94.4%)	KL57_01_galF,100.0%;KL57_02_cpsACP,100.0%;KL57_03_wzi,99.792%;KL57_04_wza,100.0%;KL57_05_wzb,100.0%;KL57_06_wzc,99.723%;KL57_07_wcaJ,100.0%;KL57_08_wzx,99.795%;KL57_09_wckX,100.0%;KL57_10_wckW,100.0%;KL57_11_wzy,99.746%;KL57_12,100.0%;KL57_14_wbaZ,100.0%;KL57_15_gnd,100.0%;KL57_16_manC,99.576%;KL57_17_manB,99.781%;KL57_18_ugd,100.0%	KL57_13_vanT	0	NA	0 / 18 (0%)	NA	4	KL50_10,99.434%;KL14_19_manC,99.788%;KL30_19_manB,99.145%;KL150_19_gmd,84.685%	NA	NA	KL57	is_variant	correct	yes	TP
KP_NORM_BLD_115351_hybrid	KP_NORM_BLD_115351	Complete	XT	3	5361093	137523	164385	2762739	1878713	110661	5361093	5636139	2	KpSC	K	KL28	K28	Typeable	NA	1	0.9917	+1 bp	19 / 19 (100%)	KL28_01_galF,100.0%;KL28_02_cpsACP,100.0%;KL28_03_wzi,97.699%;KL28_04_wza,99.737%;KL28_05_wzb,100.0%;KL28_06_wzc,100.0%;KL28_07_wckC,100.0%;KL28_08_wcuC,100.0%;KL28_09_wckD,100.0%;KL28_10_wzy,100.0%;KL28_11_wclS,99.468%;KL28_12_wcuE,100.0%;KL28_13_wzx,99.765%;KL28_14_wbaZ,99.74%;KL28_15_wcaJ,100.0%;KL28_16_gnd,99.787%;KL28_17_manC,99.788%;KL28_18_manB,99.781%;KL28_19_ugd,100.0%	NA	0	NA	0 / 19 (0%)	NA	4	KL40_03_wcpO,98.785%;KL40_04,99.504%;KL40_05_rfaG,99.475%;KL150_19_gmd,99.104%	NA	NA	KL28	NA	correct	yes	TP
KP_NORM_BLD_113888_hybrid	KP_NORM_BLD_113888	Complete	XT	7	5393244	2729.5	3223	78659	794390	1488	5393244	5560732	2	KpSC	K	KL145	unknown (KL145)	Typeable	-+*	0.9402	0.9391	-100 bp	21 / 23 (91.3%)	KL145_01_galF,91.919%;KL145_03_wzi,95.397%;KL145_04_wza,100.0%;KL145_05_wzb,99.31%;KL145_06_wzc,99.169%;KL145_07_wbaP,98.95%;KL145_08,99.346%;KL145_09_wclI,98.921%;KL145_10_wcuR,97.611%;KL145_12,98.844%;KL145_13_wzy,99.225%;KL145_14_wcuM,98.663%;KL145_15,96.8%;KL145_16_wcuH,98.817%;KL145_17_wzx,98.532%;KL145_18_gnd,99.36%;KL145_19_rmlB,93.521%;KL145_20_rmlA,93.793%;KL145_21_rmlD,89.562%;KL145_22_…	KL145_02_cpsACP;KL145_11_wckF	1	KL3_02_cpsACP,93.074%	0 / 23 (0%)	NA	5	KL127_15_rmlB,100.0%;KL150_19_gmd,99.104%;KL52_20_rmlD,99.678%;KL12_20_rmlA,100.0%;KL56_20_rmlC,99.454%	NA	NA	novel_locus	NA	incorrect	no	FP
KP_NORM_BLD_112603_hybrid	KP_NORM_BLD_112603	Complete	XT	3	5385730	100395	195027	2.79038e+06	1862173	5763	5385730	5586520	2	KpSC	K	KL102	unknown (KL102)	Typeable	NA	1	0.9926	-1 bp	17 / 17 (100%)	KL102_01_galF,99.331%;KL102_02_cpsACP,99.048%;KL102_03_wzi,99.803%;KL102_04_wza,100.0%;KL102_05_wzb,100.0%;KL102_06_wzc,99.722%;KL102_07_wbaP,99.366%;KL102_08_wzy,99.769%;KL102_09,99.313%;KL102_10,99.643%;KL102_11,99.148%;KL102_12,99.722%;KL102_13,100.0%;KL102_14,99.275%;KL102_15_wzx,99.79%;KL102_16_gnd,100.0%;KL102_17_ugd,99.486%	NA	0	NA	0 / 17 (0%)	NA	2	KL40_05_rfaG,96.842%;KL150_19_gmd,99.104%	NA	NA	KL102	NA	correct	yes	TP
KP_NORM_BLD_113321_hybrid	KP_NORM_BLD_113321	Complete	XT	2	5246005	1.45238e+06	2.71692e+06	3.98146e+06	2716920	187834	5246005	5433839	2	KpSC	K	KL28	K28	Typeable	NA	1	0.9917	+1 bp	19 / 19 (100%)	KL28_01_galF,100.0%;KL28_02_cpsACP,100.0%;KL28_03_wzi,97.699%;KL28_04_wza,99.737%;KL28_05_wzb,100.0%;KL28_06_wzc,100.0%;KL28_07_wckC,100.0%;KL28_08_wcuC,100.0%;KL28_09_wckD,100.0%;KL28_10_wzy,100.0%;KL28_11_wclS,99.202%;KL28_12_wcuE,100.0%;KL28_13_wzx,99.765%;KL28_14_wbaZ,100.0%;KL28_15_wcaJ,100.0%;KL28_16_gnd,100.0%;KL28_17_manC,99.788%;KL28_18_manB,99.781%;KL28_19_ugd,100.0%	NA	0	NA	0 / 19 (0%)	NA	4	KL40_03_wcpO,98.785%;KL40_04,99.504%;KL40_05_rfaG,99.475%;KL150_19_gmd,99.104%	NA	NA	KL28	NA	correct	yes	TP
KP_NORM_BLD_114458_hybrid	KP_NORM_BLD_114458	Complete	XT	4	5330791	46351.5	126256	1.47624e+06	1396340	2058	5330791	5585361	2	KpSC	K	KL28	K28	Typeable	NA	1	0.9946	+1 bp	19 / 19 (100%)	KL28_01_galF,100.0%;KL28_02_cpsACP,100.0%;KL28_03_wzi,97.699%;KL28_04_wza,99.737%;KL28_05_wzb,100.0%;KL28_06_wzc,100.0%;KL28_07_wckC,100.0%;KL28_08_wcuC,100.0%;KL28_09_wckD,100.0%;KL28_10_wzy,100.0%;KL28_11_wclS,100.0%;KL28_12_wcuE,99.697%;KL28_13_wzx,100.0%;KL28_14_wbaZ,100.0%;KL28_15_wcaJ,100.0%;KL28_16_gnd,100.0%;KL28_17_manC,100.0%;KL28_18_manB,100.0%;KL28_19_ugd,99.743%	NA	0	NA	0 / 19 (0%)	NA	2	KL40_05_rfaG,98.158%;KL150_19_gmd,98.806%	NA	NA	KL28	NA	correct	yes	TP
KP_NORM_BLD_111598_hybrid	KP_NORM_BLD_111598	Complete	XT	4	5426082	82260.5	172404	1.53433e+06	1444182	5840	5426082	5776729	2	KpSC	K	KL48	K48	Typeable	-*	1	0.9477	+3504 bp	19 / 21 (90.5%)	KL48_01_galF,99.331%;KL48_02_cpsACP,93.81%;KL48_03_wzi,98.117%;KL48_04_wza,98.413%;KL48_05_wzb,99.31%;KL48_06_wzc,98.194%;KL48_07_wcaA,94.719%;KL48_09_wclL,93.382%;KL48_10_wzy,98.137%;KL48_12_wckU,95.714%;KL48_13,96.882%;KL48_14_wzx,98.398%;KL48_15_wcqE,96.319%;KL48_16_gnd,99.574%;KL48_17_rmlB,98.873%;KL48_18_rmlA,97.569%;KL48_19_rmlD,98.99%;KL48_20_rmlC,98.919%;KL48_21_ugd,99.743%	KL48_08_wcaJ;KL48_11_wcqD	0	NA	0 / 21 (0%)	NA	2	KL150_19_gmd,98.507%;KL150_19_gmd,84.985%	NA	NA	KL48	is_variant	correct	yes	TP
KP_NORM_BLD_112908_hybrid	KP_NORM_BLD_112908	Complete	XT	2	5331064	1.43941e+06	2736629	4.03385e+06	2736629	142194	5331064	5473258	2	KpSC	K	KL21	K21	Typeable	NA	1	0.9998	0 bp	19 / 19 (100%)	KL21_01_galF,100.0%;KL21_02_cpsACP,100.0%;KL21_03_wzi,100.0%;KL21_04_wza,100.0%;KL21_05_wzb,100.0%;KL21_06_wzc,100.0%;KL21_07_wcuD,100.0%;KL21_08_wzy,100.0%;KL21_09_wcuE,100.0%;KL21_10_wcuC,100.0%;KL21_11_wbaZ,100.0%;KL21_12_wbaP,100.0%;KL21_13_wcuA,100.0%;KL21_14_wcaL,99.756%;KL21_15_wzx,100.0%;KL21_16_gnd,100.0%;KL21_17_manC,100.0%;KL21_18_manB,100.0%;KL21_19_ugd,100.0%	NA	0	NA	0 / 19 (0%)	NA	4	KL50_10,99.623%;KL21_17_manC,100.0%;KL30_19_manB,98.932%;KL150_19_gmd,99.701%	NA	NA	KL21	NA	correct	yes	TP
KP_NORM_BLD_112922_hybrid	KP_NORM_BLD_112922	Complete	XT	6	5191172	28543.5	92279.5	217886	941056	3549	5191172	5646333	2	KpSC	K	KL62	K62	Typeable	-	0.9959	0.9932	+3292 bp	18 / 19 (94.7%)	KL62_01_galF,100.0%;KL62_02_cpsACP,97.143%;KL62_03_wzi,100.0%;KL62_04_wza,100.0%;KL62_05_wzb,100.0%;KL62_06_wzc,99.723%;KL62_07_wbaP,99.79%;KL62_08,99.476%;KL62_09,99.419%;KL62_10,100.0%;KL62_11_wzy,98.196%;KL62_13,99.167%;KL62_14,99.741%;KL62_15_wzx,100.0%;KL62_16_gnd,100.0%;KL62_17_manC,99.788%;KL62_18_manB,99.562%;KL62_19_ugd,99.486%	KL62_12	0	NA	0 / 19 (0%)	NA	4	KL40_03_wcpO,99.798%;KL40_04,100.0%;KL40_05_rfaG,100.0%;KL150_19_gmd,100.0%	NA	NA	KL62	is_variant	correct	yes	TP
KP_NORM_BLD_113315_hybrid	KP_NORM_BLD_113315	Complete	XT	3	5471840	114126	223815	2.84783e+06	1900031	4437	5471840	5700092	2	KpSC	K	KL1	K1	Typeable	-	1	0.9998	+1 bp	19 / 20 (95%)	KL1_01_galF,100.0%;KL1_02_cpsACP,100.0%;KL1_03_wzi,100.0%;KL1_04_wza,100.0%;KL1_05_wzb,100.0%;KL1_06_wzc,99.859%;KL1_07_wzx,100.0%;KL1_09_wzy,100.0%;KL1_10_wcsS,100.0%;KL1_11_wcsT,100.0%;KL1_12_gmd,100.0%;KL1_13_wcaG,99.712%;KL1_14_wcaH,100.0%;KL1_15_wcaI,100.0%;KL1_16_wcaJ,100.0%;KL1_17_gnd,100.0%;KL1_18_manC,100.0%;KL1_19_manB,100.0%;KL1_20_ugd,100.0%	KL1_08_wclY	0	NA	0 / 20 (0%)	NA	4	KL40_03_wcpO,97.976%;KL40_04,99.504%;KL40_05_rfaG,99.738%;KL150_19_gmd,99.104%	NA	NA	KL1	wclY trunc	correct	yes	TP
KP_NORM_BLD_111588_hybrid	KP_NORM_BLD_111588	Complete	XT	3	5265303	92164	181661	2723482	1816544	2667	5265303	5449631	2	KpSC	K	KL2	K2	Typeable	NA	1	0.9841	+1 bp	18 / 18 (100%)	KL2_01_galF,99.331%;KL2_02_cpsACP,99.048%;KL2_03_wzi,98.614%;KL2_04_wza,100.0%;KL2_05_wzb,100.0%;KL2_06_wzc,99.723%;KL2_07,99.721%;KL2_08,100.0%;KL2_09,99.743%;KL2_10,100.0%;KL2_11_wzx,99.177%;KL2_12,99.483%;KL2_13,99.103%;KL2_14_wcaJ,99.785%;KL2_15_gnd,98.934%;KL2_16_manC,99.364%;KL2_17_manB,99.781%;KL2_18_ugd,100.0%	NA	0	NA	0 / 18 (0%)	NA	4	KL40_03_wcpO,98.381%;KL40_04,99.256%;KL40_05_rfaG,99.738%;KL150_19_gmd,99.104%	NA	NA	KL2	NA	correct	yes	TP
KP_NORM_BLD_114473_hybrid	KP_NORM_BLD_114473	Complete	XT	11	5187487	3774.5	4605	83273	515939	1240	5187487	5675328	2	KpSC	K	KL17	K17	Untypeable	?-+*	0.8784	0.7724	n/a	11 / 20 (55%)	KL17_01_galF,99.666%;KL17_02_cpsACP,91.429%;KL17_03_wzi,91.632%;KL17_04_wza,91.512%;KL17_06_wzc,80.748%;KL17_15_gnd,95.522%;KL17_16_rmlB,92.394%;KL17_17_rmlA,95.139%;KL17_18_rmlD,88.889%;KL17_19_rmlC,91.351%;KL17_20_ugd,95.887%	KL17_05_wzb;KL17_07_wzy;KL17_08_wctR;KL17_09_wctS;KL17_10_wctT;KL17_11_wctU;KL17_12_wcaJ;KL17_13_wcmZ;KL17_14_wzx	5	KL138_20_rmlB,93.521%;KL72_16_rmlA,95.517%;KL72_17_rmlD,92.256%;KL41_22_rmlC,85.946%;KL41_05_wzb,81.379%	0 / 20 (0%)	NA	1	KL150_19_gmd,86.787%	NA	NA	novel_locus	NA	incorrect	yes	TN
KP_NORM_BLD_113768_hybrid	KP_NORM_BLD_113768	Complete	XT	5	5631658	103974	108001	161254	1215311	71669	5631658	6076556	2	KpSC	K	KL53	K53	Typeable	NA	1	0.9999	0 bp	23 / 23 (100%)	KL53_01_galF,100.0%;KL53_02_cpsACP,100.0%;KL53_03_wzi,100.0%;KL53_04_wza,100.0%;KL53_05_wzb,100.0%;KL53_06_wzc,100.0%;KL53_07_wbaP,100.0%;KL53_08_wcuE,100.0%;KL53_09_wcuK,100.0%;KL53_10_wzy,100.0%;KL53_11_wbaZ,100.0%;KL53_12_wclH,100.0%;KL53_13_wckZ,100.0%;KL53_14_wcuT,100.0%;KL53_15_wzx,100.0%;KL53_16_gnd,100.0%;KL53_17_manC,100.0%;KL53_18_manB,99.562%;KL53_19_rmlB,100.0%;KL53_20_rmlA,100.0%;KL5…	NA	0	NA	0 / 23 (0%)	NA	3	KL49_17_manC,100.0%;KL30_19_manB,98.485%;KL150_19_gmd,98.507%	NA	NA	KL53	NA	correct	yes	TP
KP_NORM_BLD_112904_hybrid	KP_NORM_BLD_112904	Complete	XT	5	5289121	52926	67243	226998	1127641	1917	5289121	5638205	2	KpSC	K	KL25	K25	Typeable	-	1	0.9984	+1 bp	13 / 14 (92.9%)	KL25_01_galF,100.0%;KL25_02_cpsACP,100.0%;KL25_03_wzi,100.0%;KL25_04_wza,100.0%;KL25_05_wzb,100.0%;KL25_06_wzc,99.861%;KL25_07_wcaJ,99.785%;KL25_08_wzy,100.0%;KL25_10,100.0%;KL25_11_wcuB,100.0%;KL25_12_wzx,100.0%;KL25_13_gnd,100.0%;KL25_14_ugd,100.0%	KL25_09_wfeD	0	NA	0 / 14 (0%)	NA	4	KL40_03_wcpO,97.773%;KL40_04,98.759%;KL40_05_rfaG,99.475%;KL150_19_gmd,99.104%	NA	NA	KL25	NA	correct	yes	TP
KP_NORM_BLD_112925_hybrid	KP_NORM_BLD_112925	Complete	XT	2	5296984	1.41943e+06	2.71195e+06	4.00446e+06	2711946	126907	5296984	5423891	2	KpSC	K	KL55	K55	Typeable	*	1	0.9616	+15 bp	20 / 20 (100%)	KL55_01_galF,98.997%;KL55_02_cpsACP,93.81%;KL55_03_wzi,98.326%;KL55_04_wza,100.0%;KL55_05_wzb,100.0%;KL55_06_wzc,99.584%;KL55_07_wcaA,99.673%;KL55_08_wcaJ,99.57%;KL55_09_wcpH,99.0%;KL55_10_wcpI,99.556%;KL55_11_wzy,98.357%;KL55_12_wcpJ,98.123%;KL55_13_wzx,99.286%;KL55_14,98.592%;KL55_15_gnd,99.787%;KL55_16_rmlB,98.873%;KL55_17_rmlA,98.264%;KL55_18_rmlD,98.99%;KL55_19_rmlC,96.757%;KL55_20_ugd,99.74…	NA	0	NA	0 / 20 (0%)	NA	2	KL40_05_rfaG,98.158%;KL150_19_gmd,99.403%	NA	NA	KL55	NA	correct	yes	TP
KP_NORM_BLD_114453_hybrid	KP_NORM_BLD_114453	Complete	XT	2	5479692	1511943	2834526	4157109	2834526	189360	5479692	5669052	2	KpSC	K	KL107	unknown (KL107)	Typeable	*	0.9999	0.9641	-8 bp	16 / 16 (100%)	KL107_01_galF,98.662%;KL107_02_cpsACP,93.81%;KL107_03_wzi,98.117%;KL107_04_wza,99.471%;KL107_05_wzb,100.0%;KL107_06_wzc,99.444%;KL107_07_wbaP,99.37%;KL107_08,99.67%;KL107_09,98.997%;KL107_10,98.819%;KL107_11_gnd,99.36%;KL107_12,99.155%;KL107_13,98.966%;KL107_14,99.663%;KL107_15,99.459%;KL107_16_ugd,99.486%	NA	0	NA	0 / 16 (0%)	NA	4	KL14_19_manC,100.0%;KL30_19_manB,98.92%;KL150_19_gmd,98.209%;KL150_19_gmd,84.923%	NA	NA	KL107	NA	correct	yes	TP
KP_NORM_BLD_112911_hybrid	KP_NORM_BLD_112911	Complete	XT	2	5542550	1.55242e+06	2.88246e+06	4.21251e+06	2882460	222371	5542550	5764921	2	KpSC	K	KL151	unknown (KL151)	Typeable	*	1	0.9319	+7 bp	21 / 21 (100%)	KL151_01_galF,98.328%;KL151_02_cpsACP,95.238%;KL151_03_wzi,96.862%;KL151_04_wza,97.632%;KL151_05_wzb,95.172%;KL151_06_wzc,94.854%;KL151_07,93.77%;KL151_08_wcaJ,98.71%;KL151_09,90.217%;KL151_10_pglI,96.466%;KL151_11_wzy,94.162%;KL151_12,91.979%;KL151_13_wfgD,92.409%;KL151_14,97.066%;KL151_15,92.348%;KL151_16_gnd,98.934%;KL151_17_rmlB,99.155%;KL151_18_rmlA,97.569%;KL151_19_rmlD,98.653%;KL151_20_rml…	NA	0	NA	0 / 21 (0%)	NA	3	KL49_17_manC,100.0%;KL30_19_manB,99.145%;KL150_19_gmd,98.507%	NA	NA	KL151	NA	correct	yes	TP
KP_NORM_BLD_114309_hybrid	KP_NORM_BLD_114309	Complete	XT	2	5499779	1.44118e+06	2.79404e+06	4.14691e+06	2794044	88308	5499779	5588087	2	KpSC	K	KL45	K45	Untypeable	-+	1	0.939	-3 bp	17 / 19 (89.5%)	KL45_01_galF,99.666%;KL45_02_cpsACP,100.0%;KL45_03_wzi,96.444%;KL45_04_wza,96.042%;KL45_07_wcaA,99.01%;KL45_08_wcaJ,100.0%;KL45_09_wcuP,100.0%;KL45_10_wclI,100.0%;KL45_11_wzy,99.49%;KL45_12_wcqB,100.0%;KL45_13_wzx,99.763%;KL45_14_gnd,99.787%;KL45_15_rmlB,99.718%;KL45_16_rmlA,99.31%;KL45_17_rmlD,98.316%;KL45_18_rmlC,98.378%;KL45_19_ugd,99.743%	KL45_05_wzb;KL45_06_wzc	2	KL166_06_wzc,94.73%;KL166_05_wzb,99.31%	0 / 19 (0%)	NA	3	KL49_17_manC,100.0%;KL30_19_manB,99.145%;KL150_19_gmd,98.507%	NA	NA	novel_locus	gene divergergence	incorrect	yes	TN
KP_NORM_BLD_114482_hybrid	KP_NORM_BLD_114482	Complete	XT	1	5478915	5478915	5478915	5478915	5478915	5478915	5478915	5478915	2	KpSC	K	KL53	K53	Typeable	NA	1	0.9981	+1 bp	23 / 23 (100%)	KL53_01_galF,100.0%;KL53_02_cpsACP,100.0%;KL53_03_wzi,100.0%;KL53_04_wza,100.0%;KL53_05_wzb,100.0%;KL53_06_wzc,100.0%;KL53_07_wbaP,100.0%;KL53_08_wcuE,100.0%;KL53_09_wcuK,100.0%;KL53_10_wzy,100.0%;KL53_11_wbaZ,99.74%;KL53_12_wclH,100.0%;KL53_13_wckZ,100.0%;KL53_14_wcuT,100.0%;KL53_15_wzx,100.0%;KL53_16_gnd,99.787%;KL53_17_manC,99.788%;KL53_18_manB,99.562%;KL53_19_rmlB,100.0%;KL53_20_rmlA,100.0%;K…	NA	0	NA	0 / 23 (0%)	NA	3	KL49_17_manC,100.0%;KL30_19_manB,99.145%;KL150_19_gmd,98.209%	NA	NA	KL53	NA	correct	yes	TP
KP_NORM_BLD_116241_hybrid	KP_NORM_BLD_116241	Complete	XT	1	5334129	5334129	5334129	5334129	5334129	5334129	5334129	5334129	2	KpSC	K	KL5	K5	Typeable	*	1	0.99	+1 bp	19 / 19 (100%)	KL5_01_galF,99.331%;KL5_02_cpsACP,91.429%;KL5_03_wzi,99.802%;KL5_04_wza,100.0%;KL5_05_wzb,100.0%;KL5_06_wzc,99.585%;KL5_07,100.0%;KL5_08_wzx,99.792%;KL5_09,100.0%;KL5_10,99.649%;KL5_11,100.0%;KL5_12,99.697%;KL5_13,100.0%;KL5_14,100.0%;KL5_15_wcaJ,99.786%;KL5_16_gnd,99.787%;KL5_17_manC,99.576%;KL5_18_manB,99.562%;KL5_19_ugd,99.743%	NA	0	NA	0 / 19 (0%)	NA	3	KL14_19_manC,100.0%;KL30_19_manB,99.145%;KL150_19_gmd,99.701%	NA	NA	KL5	NA	correct	yes	TP
KP_NORM_BLD_116239_hybrid	KP_NORM_BLD_116239	Complete	XT	1	5315962	5315962	5315962	5315962	5315962	5315962	5315962	5315962	2	KpSC	K	KL38	K38	Typeable	NA	1	0.997	+6 bp	17 / 17 (100%)	KL38_01_galF,100.0%;KL38_02_cpsACP,100.0%;KL38_03_wzi,98.954%;KL38_04_wza,100.0%;KL38_05_wzb,100.0%;KL38_06_wzc,99.861%;KL38_07_wcaJ,100.0%;KL38_08_wzy,99.756%;KL38_09_wctM,100.0%;KL38_10_wcaN,100.0%;KL38_11_wzx,99.539%;KL38_12_wckS,100.0%;KL38_13_wckR,100.0%;KL38_14,99.792%;KL38_15,99.739%;KL38_16_gnd,100.0%;KL38_17_ugd,100.0%	NA	0	NA	0 / 17 (0%)	NA	4	KL50_10,99.434%;KL14_19_manC,100.0%;KL30_19_manB,98.718%;KL150_19_gmd,99.403%	NA	NA	KL38	NA	correct	yes	TP
KP_NORM_BLD_115796_hybrid	KP_NORM_BLD_115796	Complete	XT	4	5219081	3294.75	122946	1.48641e+06	1366755	2046	5219081	5467020	2	KpSC	K	KL62	K62	Typeable	NA	1	0.999	0 bp	19 / 19 (100%)	KL62_01_galF,100.0%;KL62_02_cpsACP,100.0%;KL62_03_wzi,100.0%;KL62_04_wza,100.0%;KL62_05_wzb,100.0%;KL62_06_wzc,99.723%;KL62_07_wbaP,99.79%;KL62_08,100.0%;KL62_09,100.0%;KL62_10,100.0%;KL62_11_wzy,100.0%;KL62_12,100.0%;KL62_13,100.0%;KL62_14,100.0%;KL62_15_wzx,99.772%;KL62_16_gnd,100.0%;KL62_17_manC,98.941%;KL62_18_manB,99.781%;KL62_19_ugd,100.0%	NA	0	NA	0 / 19 (0%)	NA	2	KL40_05_rfaG,98.158%;KL150_19_gmd,98.806%	NA	NA	KL62	NA	correct	yes	TP
KP_NORM_BLD_115706_hybrid	KP_NORM_BLD_115706	Complete	XT	4	5523301	51020.5	86848	1461550	1425722	5893	5523301	5702890	2	KpSC	K	KL38	K38	Typeable	*	1	0.9774	-1 bp	17 / 17 (100%)	KL38_01_galF,98.997%;KL38_02_cpsACP,94.762%;KL38_03_wzi,96.875%;KL38_04_wza,99.472%;KL38_05_wzb,100.0%;KL38_06_wzc,99.723%;KL38_07_wcaJ,99.37%;KL38_08_wzy,99.756%;KL38_09_wctM,99.645%;KL38_10_wcaN,100.0%;KL38_11_wzx,99.539%;KL38_12_wckS,100.0%;KL38_13_wckR,100.0%;KL38_14,98.958%;KL38_15,99.564%;KL38_16_gnd,100.0%;KL38_17_ugd,100.0%	NA	0	NA	0 / 17 (0%)	NA	3	KL49_17_manC,100.0%;KL30_19_manB,99.134%;KL150_19_gmd,99.403%	NA	NA	KL38	NA	correct	yes	TP
KP_NORM_BLD_13757_hybrid	KP_NORM_BLD_13757	Complete	XT	4	5172975	4524.25	58007.5	1.37662e+06	1323141	3574	5172975	5292564	2	KpSC	K	KL114	unknown (KL114)	Typeable	NA	1	0.9846	-1 bp	19 / 19 (100%)	KL114_01_galF,98.997%;KL114_02_cpsACP,95.238%;KL114_03_wzi,97.315%;KL114_04_wza,100.0%;KL114_05_wzb,100.0%;KL114_06_wzc,99.861%;KL114_07_wbaP,99.37%;KL114_08_wzy,99.764%;KL114_09_wciP,98.98%;KL114_10_wzx,99.597%;KL114_11_wcqZ,100.0%;KL114_12_wcuQ,99.744%;KL114_13,99.035%;KL114_14_wbaZ,99.742%;KL114_15,99.315%;KL114_16_gnd,99.147%;KL114_17_manC,99.576%;KL114_18_manB,99.562%;KL114_19_ugd,99.486%	NA	0	NA	0 / 19 (0%)	NA	3	KL7_18_manC,99.788%;KL30_19_manB,99.136%;KL150_19_gmd,98.209%	NA	NA	KL114	NA	correct	yes	TP
KP_NORM_BLD_13889_hybrid	KP_NORM_BLD_13889	Complete	Unknown	6	5125844	16761	60924	97382.2	893530	1916	5125844	5361183	2	KpSC	K	KL30	K30	Typeable	*	0.9816	0.9642	+696 bp	20 / 20 (100%)	KL30_01_galF,100.0%;KL30_02_cpsACP,99.048%;KL30_03_wzi,99.604%;KL30_04_wza,100.0%;KL30_05_wzb,99.306%;KL30_06_wzc,99.309%;KL30_07_wcuL,100.0%;KL30_08_wzx,100.0%;KL30_09_wcuD,97.143%;KL30_10_wzy,92.922%;KL30_11_wckP,92.011%;KL30_12_wckO,93.59%;KL30_13_wckN,92.188%;KL30_14,94.17%;KL30_15_wcuG,91.549%;KL30_16_wcaJ,98.069%;KL30_17_gnd,99.36%;KL30_18_manC,99.364%;KL30_19_manB,100.0%;KL30_20_ugd,99.743%	NA	0	NA	0 / 20 (0%)	NA	4	KL40_03_wcpO,97.773%;KL40_04,99.256%;KL40_05_rfaG,99.738%;KL150_19_gmd,98.507%	NA	NA	KL30	is_variant	correct	yes	TP
KP_NORM_BLD_13886_hybrid	KP_NORM_BLD_13886	Complete	XT	2	5530897	1.52307e+06	2.85901e+06	4.19495e+06	2859010	187124	5530897	5718021	2	KpSC	K	KL34	K34	Typeable	*	1	0.9598	+17 bp	19 / 19 (100%)	KL34_01_galF,99.666%;KL34_02_cpsACP,91.905%;KL34_03_wzi,98.745%;KL34_04_wza,100.0%;KL34_05_wzb,98.621%;KL34_06_wzc,98.887%;KL34_07_wcaA,97.03%;KL34_08_wcaJ,99.356%;KL34_09_rmlB,97.746%;KL34_10_rmlA,99.655%;KL34_11_rmlC,98.883%;KL34_12_rmlD,95.455%;KL34_13_wzy,93.868%;KL34_14_wclL,96.739%;KL34_15,96.831%;KL34_16,95.327%;KL34_17,99.127%;KL34_18_gnd,99.786%;KL34_19_ugd,99.229%	NA	0	NA	0 / 19 (0%)	NA	4	KL14_19_manC,100.0%;KL30_19_manB,99.145%;KL150_19_gmd,97.612%;KL150_19_gmd,84.337%	NA	NA	KL34	NA	correct	yes	TP
KP_NORM_BLD_13382_hybrid	KP_NORM_BLD_13382	Complete	FLEX	5	5207570	4666	48195	165498	1085748	2809	5207570	5428738	2	KpSC	K	KL28	K28	Typeable	NA	1	0.9919	+1066 bp	19 / 19 (100%)	KL28_01_galF,100.0%;KL28_02_cpsACP,100.0%;KL28_03_wzi,97.699%;KL28_04_wza,99.474%;KL28_05_wzb,100.0%;KL28_06_wzc,99.72%;KL28_07_wckC,99.023%;KL28_08_wcuC,99.708%;KL28_09_wckD,99.727%;KL28_10_wzy,100.0%;KL28_11_wclS,99.734%;KL28_12_wcuE,100.0%;KL28_13_wzx,99.531%;KL28_14_wbaZ,100.0%;KL28_15_wcaJ,100.0%;KL28_16_gnd,100.0%;KL28_17_manC,99.788%;KL28_18_manB,99.781%;KL28_19_ugd,99.486%	NA	0	NA	0 / 19 (0%)	NA	1	KL150_19_gmd,98.507%	NA	NA	KL28	is_variant	correct	yes	TP
KP_NORM_BLD_117477_hybrid	KP_NORM_BLD_117477	Complete	XT	2	5219512	1.42739e+06	2.69143e+06	3.95547e+06	2691432	163351	5219512	5382863	2	KpSC	K	KL27	K27	Typeable	NA	1	0.9998	0 bp	18 / 18 (100%)	KL27_01_galF,100.0%;KL27_02_cpsACP,100.0%;KL27_03_wzi,100.0%;KL27_04_wza,100.0%;KL27_05_wzb,100.0%;KL27_06_wzc,99.723%;KL27_07_wcaJ,100.0%;KL27_08_wckI,100.0%;KL27_09_wckS,100.0%;KL27_10_wckR,100.0%;KL27_11_wzy,100.0%;KL27_12_wzx,100.0%;KL27_13_wckQ,100.0%;KL27_14_wcuJ,100.0%;KL27_15_wctE,100.0%;KL27_16_wctF,100.0%;KL27_17_gnd,100.0%;KL27_18_ugd,100.0%	NA	0	NA	0 / 18 (0%)	NA	4	KL40_03_wcpO,99.19%;KL40_04,99.256%;KL40_05_rfaG,99.738%;KL150_19_gmd,98.806%	NA	NA	KL27	NA	correct	yes	TP
KP_NORM_BLD_13129_hybrid	KP_NORM_BLD_13129	Complete	XT	7	5210170	3864	5763	147835	788971	3463	5210170	5522794	2	KpSC	K	KL7	K7	Typeable	NA	1	0.9853	+1068 bp	20 / 20 (100%)	KL7_01_galF,99.331%;KL7_02_cpsACP,98.095%;KL7_03_wzi,99.791%;KL7_04_wza,99.472%;KL7_05_wzb,99.31%;KL7_06_wzc,99.862%;KL7_07_wcuE,100.0%;KL7_08_wckC,98.758%;KL7_09_wcuC,99.422%;KL7_10_wzy,99.745%;KL7_11_wckD,99.725%;KL7_12_wclS,99.723%;KL7_13_wcuJ,100.0%;KL7_14_wzx,99.172%;KL7_15_wbaZ,100.0%;KL7_16_wcaJ,99.571%;KL7_17_gnd,99.574%;KL7_18_manC,99.576%;KL7_19_manB,99.562%;KL7_20_ugd,99.743%	NA	0	NA	0 / 20 (0%)	NA	2	KL40_05_rfaG,97.632%;KL150_19_gmd,98.507%	NA	NA	KL7	is_variant	correct	yes	TP
KP_NORM_BLD_13880_hybrid	KP_NORM_BLD_13880	Complete	XT	5	5450082	10011	112869	218098	1158595	1917	5450082	5792977	2	KpSC	K	KL8	K8	Typeable	NA	0.9901	0.9891	-54 bp	18 / 18 (100%)	KL8_01_galF,99.331%;KL8_02_cpsACP,99.524%;KL8_03_wzi,99.582%;KL8_04_wza,99.736%;KL8_05_wzb,99.31%;KL8_06_wzc,99.723%;KL8_07_wzy,99.145%;KL8_08_wcsG,100.0%;KL8_09_wcsH,99.711%;KL8_10_wcsI,100.0%;KL8_11_wcsJ,100.0%;KL8_12_wcsK,100.0%;KL8_13_wcsL,98.106%;KL8_14_wcsM,99.668%;KL8_15_wzx,99.527%;KL8_16_wcaJ,99.785%;KL8_17_gnd,99.574%;KL8_18_ugd,99.486%	NA	0	NA	0 / 18 (0%)	NA	4	KL40_03_wcpO,99.798%;KL40_04,99.007%;KL40_05_rfaG,99.213%;KL150_19_gmd,98.806%	NA	NA	KL8	NA	correct	yes	TP
KP_NORM_BLD_12850_hybrid	KP_NORM_BLD_12850	Complete	Unknown	1	5380178	5380178	5380178	5380178	5380178	5380178	5380178	5380178	2	KpSC	K	KL15	K15	Typeable	NA	1	0.9966	+1124 bp	16 / 16 (100%)	KL15_01_galF,100.0%;KL15_02_cpsACP,100.0%;KL15_03_wzi,100.0%;KL15_04_wza,99.735%;KL15_05_wzb,100.0%;KL15_06_wzc,100.0%;KL15_07_wcaJ,100.0%;KL15_08_wceN,99.715%;KL15_09_wceM,99.634%;KL15_10_wcsR,99.379%;KL15_11_wcaN,99.666%;KL15_12_wzy,99.515%;KL15_13_wckI,99.726%;KL15_14_wzx,99.286%;KL15_15_gnd,100.0%;KL15_16_ugd,100.0%	NA	0	NA	0 / 16 (0%)	NA	1	KL150_19_gmd,89.489%	NA	NA	KL15	is_variant	correct	yes	TP
KP_NORM_BLD_116570_hybrid	KP_NORM_BLD_116570	Complete	XT	1	5172703	5172703	5172703	5172703	5172703	5172703	5172703	5172703	2	KpSC	K	KL25	K25	Typeable	-	1	0.998	0 bp	13 / 14 (92.9%)	KL25_01_galF,100.0%;KL25_02_cpsACP,100.0%;KL25_03_wzi,100.0%;KL25_04_wza,100.0%;KL25_05_wzb,100.0%;KL25_06_wzc,100.0%;KL25_07_wcaJ,99.785%;KL25_08_wzy,100.0%;KL25_10,100.0%;KL25_11_wcuB,100.0%;KL25_12_wzx,100.0%;KL25_13_gnd,100.0%;KL25_14_ugd,99.486%	KL25_09_wfeD	0	NA	0 / 14 (0%)	NA	3	KL13_17_manC,99.788%;KL30_19_manB,98.92%;KL150_19_gmd,99.403%	NA	NA	KL25	NA	correct	yes	TP
KP_NORM_BLD_13383_hybrid	KP_NORM_BLD_13383	Complete	XT	1	5383757	5383757	5383757	5383757	5383757	5383757	5383757	5383757	2	KpSC	K	KL39	K39	Typeable	NA	1	0.9953	0 bp	20 / 20 (100%)	KL39_01_galF,100.0%;KL39_02_cpsACP,97.619%;KL39_03_wzi,100.0%;KL39_04_wza,100.0%;KL39_05_wzb,100.0%;KL39_06_wzc,99.722%;KL39_07,99.727%;KL39_08_wzy,100.0%;KL39_09_mshA,99.701%;KL39_10_epsH,100.0%;KL39_11_epsJ,99.701%;KL39_12_wzx,100.0%;KL39_13,100.0%;KL39_14,99.387%;KL39_15_wbaZ,100.0%;KL39_16_wcaJ,100.0%;KL39_17_gnd,99.787%;KL39_18_manC,99.788%;KL39_19_manB,100.0%;KL39_20_ugd,99.743%	NA	0	NA	0 / 20 (0%)	NA	3	KL14_19_manC,100.0%;KL30_19_manB,98.929%;KL150_19_gmd,99.701%	NA	NA	KL39	NA	correct	yes	TP
KP_NORM_BLD_116566_hybrid	KP_NORM_BLD_116566	Complete	XT	2	5344919	1.50553e+06	2.78533e+06	4.06512e+06	2785328	225738	5344919	5570657	2	KpSC	K	KL105	unknown (KL105)	Typeable	NA	1	0.9953	0 bp	22 / 22 (100%)	KL105_01_galF,99.666%;KL105_02_cpsACP,100.0%;KL105_03_wzi,100.0%;KL105_04_wza,100.0%;KL105_05_wzb,100.0%;KL105_06_wzc,99.583%;KL105_07_wbaP,100.0%;KL105_08,100.0%;KL105_09,100.0%;KL105_10_wcaN,100.0%;KL105_11,100.0%;KL105_12,99.487%;KL105_13,100.0%;KL105_14_wzx,99.796%;KL105_15,100.0%;KL105_16,100.0%;KL105_17_gnd,100.0%;KL105_18_rmlB,99.718%;KL105_19,100.0%;KL105_20,99.663%;KL105_21,97.838%;KL105…	NA	0	NA	0 / 22 (0%)	NA	4	KL50_10,99.245%;KL14_19_manC,100.0%;KL30_19_manB,98.932%;KL150_19_gmd,98.806%	NA	NA	KL105	NA	correct	yes	TP
KP_NORM_BLD_13123_hybrid	KP_NORM_BLD_13123	Complete	XT	3	5302499	3650	3681	2653090	1769933	3619	5302499	5309799	2	KpSC	K	KL31	K31	Typeable	NA	1	0.9948	-1 bp	20 / 20 (100%)	KL31_01_galF,100.0%;KL31_02_cpsACP,99.524%;KL31_03_wzi,100.0%;KL31_04_wza,100.0%;KL31_05_wzb,100.0%;KL31_06_wzc,99.861%;KL31_07_wctG,99.727%;KL31_08_wcuP,100.0%;KL31_09_wzy,100.0%;KL31_10_wcuC,99.707%;KL31_11_wbaZ,99.743%;KL31_12_wcaJ,99.789%;KL31_13_wctH,100.0%;KL31_14_wctI,99.674%;KL31_15_wzx,100.0%;KL31_16_wcuJ,100.0%;KL31_17_gnd,99.787%;KL31_18_manC,98.729%;KL31_19_manB,99.125%;KL31_20_ugd,99…	NA	0	NA	0 / 20 (0%)	NA	3	KL1_18_manC,99.788%;KL30_19_manB,98.932%;KL150_19_gmd,99.701%	NA	NA	KL31	NA	correct	yes	TP
KP_NORM_BLD_12934_hybrid	KP_NORM_BLD_12934	Complete	Unknown	2	5465346	1.48712e+06	2813195	4.13927e+06	2813195	161044	5465346	5626390	2	KpSC	K	KL53	K53	Typeable	NA	1	0.9997	0 bp	23 / 23 (100%)	KL53_01_galF,100.0%;KL53_02_cpsACP,100.0%;KL53_03_wzi,100.0%;KL53_04_wza,100.0%;KL53_05_wzb,100.0%;KL53_06_wzc,100.0%;KL53_07_wbaP,99.79%;KL53_08_wcuE,100.0%;KL53_09_wcuK,100.0%;KL53_10_wzy,100.0%;KL53_11_wbaZ,99.74%;KL53_12_wclH,100.0%;KL53_13_wckZ,100.0%;KL53_14_wcuT,100.0%;KL53_15_wzx,100.0%;KL53_16_gnd,100.0%;KL53_17_manC,100.0%;KL53_18_manB,99.562%;KL53_19_rmlB,100.0%;KL53_20_rmlA,100.0%;KL5…	NA	0	NA	0 / 23 (0%)	NA	3	KL49_17_manC,100.0%;KL30_19_manB,98.488%;KL150_19_gmd,98.507%	NA	NA	KL53	NA	correct	yes	TP
KP_NORM_BLD_13748_hybrid	KP_NORM_BLD_13748	Complete	XT	9	5284064	4894	8828	103454	628018	1965	5284064	5652160	2	KpSC	K	KL7	K7	Typeable	NA	1	0.9854	+2 bp	20 / 20 (100%)	KL7_01_galF,99.331%;KL7_02_cpsACP,98.095%;KL7_03_wzi,99.791%;KL7_04_wza,99.472%;KL7_05_wzb,99.31%;KL7_06_wzc,99.723%;KL7_07_wcuE,100.0%;KL7_08_wckC,98.758%;KL7_09_wcuC,99.422%;KL7_10_wzy,99.745%;KL7_11_wckD,99.725%;KL7_12_wclS,99.723%;KL7_13_wcuJ,100.0%;KL7_14_wzx,99.172%;KL7_15_wbaZ,100.0%;KL7_16_wcaJ,99.571%;KL7_17_gnd,99.36%;KL7_18_manC,99.576%;KL7_19_manB,99.562%;KL7_20_ugd,99.743%	NA	0	NA	0 / 20 (0%)	NA	2	KL40_05_rfaG,97.632%;KL150_19_gmd,98.507%	NA	NA	KL7	NA	correct	yes	TP
KP_NORM_BLD_13127_hybrid	KP_NORM_BLD_13127	Complete	XT	4	5567709	5147.5	115902	1.56146e+06	1450704	3301	5567709	5802815	2	KpSC	K	KL60	K60	Typeable	NA	1	0.9905	+1 bp	20 / 20 (100%)	KL60_01_galF,98.997%;KL60_02_cpsACP,99.524%;KL60_03_wzi,99.582%;KL60_04_wza,100.0%;KL60_05_wzb,100.0%;KL60_06_wzc,99.581%;KL60_07_wzy,99.454%;KL60_08_wcqW,98.932%;KL60_09_wcaO,99.482%;KL60_10_wbaZ,99.74%;KL60_11_wcaJ,99.785%;KL60_12_wcqX,99.459%;KL60_13_wcqY,100.0%;KL60_14_wcuH,100.0%;KL60_15_wzx,99.79%;KL60_16,100.0%;KL60_17_gnd,100.0%;KL60_18_manC,99.153%;KL60_19_manB,100.0%;KL60_20_ugd,99.743%	NA	0	NA	0 / 20 (0%)	NA	3	KL49_17_manC,100.0%;KL30_19_manB,99.143%;KL150_19_gmd,98.507%	NA	NA	KL60	NA	correct	yes	TP
KP_NORM_BLD_13380_hybrid	KP_NORM_BLD_13380	Complete	XT	6	5290279	28555	114500	187505	955721	3301	5290279	5734326	2	KpSC	K	KL3	K3	Typeable	NA	1	0.9959	-1 bp	19 / 19 (100%)	KL3_01_galF,100.0%;KL3_02_cpsACP,96.97%;KL3_03_wzi,99.792%;KL3_04_wza,100.0%;KL3_05_wzb,100.0%;KL3_06_wzc,99.862%;KL3_07_wcaJ,100.0%;KL3_08,100.0%;KL3_09,99.705%;KL3_10_pglJ,100.0%;KL3_11,100.0%;KL3_12,99.483%;KL3_13_wzx,100.0%;KL3_14,97.187%;KL3_15_wbaZ,100.0%;KL3_16_gnd,100.0%;KL3_17_manC,99.788%;KL3_18_manB,99.562%;KL3_19_ugd,99.743%	NA	0	NA	0 / 19 (0%)	NA	5	KL40_03_wcpO,99.595%;KL40_04,99.504%;KL40_05_rfaG,100.0%;KL150_19_gmd,98.806%;KL150_19_gmd,84.685%	NA	NA	KL3	NA	correct	yes	TP
KP_NORM_BLD_1348_hybrid	KP_NORM_BLD_1348	Complete	XT	3	5395428	57680.5	110531	2.75298e+06	1836930	4830	5395428	5510789	2	KpSC	K	KL53	K53	Typeable	NA	1	0.9999	0 bp	23 / 23 (100%)	KL53_01_galF,100.0%;KL53_02_cpsACP,100.0%;KL53_03_wzi,100.0%;KL53_04_wza,100.0%;KL53_05_wzb,100.0%;KL53_06_wzc,100.0%;KL53_07_wbaP,100.0%;KL53_08_wcuE,100.0%;KL53_09_wcuK,100.0%;KL53_10_wzy,100.0%;KL53_11_wbaZ,100.0%;KL53_12_wclH,100.0%;KL53_13_wckZ,100.0%;KL53_14_wcuT,100.0%;KL53_15_wzx,100.0%;KL53_16_gnd,100.0%;KL53_17_manC,100.0%;KL53_18_manB,99.562%;KL53_19_rmlB,100.0%;KL53_20_rmlA,100.0%;KL5…	NA	0	NA	0 / 23 (0%)	NA	3	KL49_17_manC,100.0%;KL30_19_manB,98.488%;KL150_19_gmd,98.507%	NA	NA	KL53	NA	correct	yes	TP
KP_NORM_BLD_116392_hybrid	KP_NORM_BLD_116392	Complete	XT	3	5206636	25185.5	46204	2626420	1752336	4167	5206636	5257007	2	KpSC	K	KL74	K74	Typeable	NA	1	0.9895	+1 bp	19 / 19 (100%)	KL74_01_galF,98.671%;KL74_02_cpsACP,99.048%;KL74_03_wzi,98.75%;KL74_04_wza,98.681%;KL74_05_wzb,100.0%;KL74_06_wzc,99.446%;KL74_07_wbaP,99.367%;KL74_08_wcuD,99.49%;KL74_09_wcuE,99.088%;KL74_10_wbaZ,98.98%;KL74_11_wzy,99.27%;KL74_12,99.456%;KL74_13_wzx,99.796%;KL74_14_wcuL,99.687%;KL74_15_wcoW,99.394%;KL74_16_gnd,99.574%;KL74_17_manC,99.576%;KL74_18_manB,100.0%;KL74_19_ugd,100.0%	NA	0	NA	0 / 19 (0%)	NA	8	KL50_10,92.83%;KL74_17_manC,99.576%;KL74_17_manC,99.576%;KL74_18_manB,100.0%;KL74_18_manB,98.465%;KL74_19_ugd,100.0%;KL150_19_gmd,84.776%;KL150_19_gmd,84.776%	NA	NA	KL74	NA	correct	yes	TP
KP_NORM_BLD_13379_hybrid	KP_NORM_BLD_13379	Complete	XT	4	5373551	107414	128327	1.45393e+06	1433019	101870	5373551	5732075	2	KpSC	K	KL102	unknown (KL102)	Typeable	NA	1	0.9928	-1 bp	17 / 17 (100%)	KL102_01_galF,99.331%;KL102_02_cpsACP,99.048%;KL102_03_wzi,99.803%;KL102_04_wza,100.0%;KL102_05_wzb,100.0%;KL102_06_wzc,99.722%;KL102_07_wbaP,99.366%;KL102_08_wzy,99.769%;KL102_09,99.313%;KL102_10,99.643%;KL102_11,99.148%;KL102_12,99.722%;KL102_13,100.0%;KL102_14,100.0%;KL102_15_wzx,100.0%;KL102_16_gnd,100.0%;KL102_17_ugd,99.486%	NA	0	NA	0 / 17 (0%)	NA	2	KL40_05_rfaG,96.842%;KL150_19_gmd,99.104%	NA	NA	KL102	NA	correct	yes	TP
KP_NORM_BLD_13534_hybrid	KP_NORM_BLD_13534	Complete	XT	5	5308841	69237	76053	76284	1106728	3223	5308841	5533638	2	KpSC	K	KL108	unknown (KL108)	Typeable	NA	1	1	0 bp	23 / 23 (100%)	KL108_01_galF,100.0%;KL108_02_cpsACP,100.0%;KL108_03_wzi,100.0%;KL108_04_wza,100.0%;KL108_05_wzb,100.0%;KL108_06_wzc,100.0%;KL108_07_wzxC,100.0%;KL108_08,100.0%;KL108_09,100.0%;KL108_10,100.0%;KL108_11,100.0%;KL108_12,100.0%;KL108_13,100.0%;KL108_14,100.0%;KL108_15_wcaG,100.0%;KL108_16,100.0%;KL108_17_wcaI,100.0%;KL108_18_rfbp,100.0%;KL108_19_wcaM,100.0%;KL108_20_gnd,100.0%;KL108_21_manC,100.0%;K…	NA	0	NA	0 / 23 (0%)	NA	4	KL40_03_wcpO,98.178%;KL40_04,99.752%;KL40_05_rfaG,99.475%;KL150_19_gmd,99.403%	NA	NA	KL108	NA	correct	yes	TP
KP_NORM_BLD_13738_hybrid	KP_NORM_BLD_13738	Complete	XT	7	5320172	12496	52953	67145.5	790821	3336	5320172	5535744	2	KpSC	K	KL25	K25	Typeable	-	1	0.9984	+1 bp	13 / 14 (92.9%)	KL25_01_galF,100.0%;KL25_02_cpsACP,100.0%;KL25_03_wzi,100.0%;KL25_04_wza,100.0%;KL25_05_wzb,100.0%;KL25_06_wzc,99.861%;KL25_07_wcaJ,100.0%;KL25_08_wzy,100.0%;KL25_10,100.0%;KL25_11_wcuB,99.681%;KL25_12_wzx,99.766%;KL25_13_gnd,100.0%;KL25_14_ugd,100.0%	KL25_09_wfeD	0	NA	0 / 14 (0%)	NA	4	KL40_03_wcpO,97.773%;KL40_04,98.759%;KL40_05_rfaG,99.475%;KL150_19_gmd,99.104%	NA	NA	KL25	NA	correct	yes	TP
KP_NORM_BLD_1347_hybrid	KP_NORM_BLD_1347	Complete	XT	2	5304565	1.40433e+06	2.70441e+06	4.00449e+06	2704412	104258	5304565	5408823	2	KpSC	K	KL61	K61	Typeable	NA	1	0.9654	+1 bp	19 / 19 (100%)	KL61_01_galF,98.997%;KL61_02_cpsACP,95.238%;KL61_03_wzi,98.326%;KL61_04_wza,100.0%;KL61_05_wzb,98.63%;KL61_06_wzc,99.168%;KL61_07_wclQ,97.098%;KL61_08_wcuQ,97.964%;KL61_09_wzy,98.0%;KL61_10_wclP,96.419%;KL61_11_wzx,96.04%;KL61_12_wcqZ,97.849%;KL61_13_wcuK,98.204%;KL61_14_wbaZ,97.922%;KL61_15_wcaJ,98.491%;KL61_16_gnd,99.787%;KL61_17_manC,99.788%;KL61_18_manB,100.0%;KL61_19_ugd,100.0%	NA	0	NA	0 / 19 (0%)	NA	2	KL40_05_rfaG,97.632%;KL150_19_gmd,99.701%	NA	NA	KL61	NA	correct	yes	TP
KP_NORM_BLD_13377_hybrid	KP_NORM_BLD_13377	Complete	XT	1	5085062	5085062	5085062	5085062	5085062	5085062	5085062	5085062	2	KpSC	K	KL21	K21	Typeable	*	1	0.9681	-8 bp	19 / 19 (100%)	KL21_01_galF,99.666%;KL21_02_cpsACP,90.476%;KL21_03_wzi,97.917%;KL21_04_wza,99.472%;KL21_05_wzb,100.0%;KL21_06_wzc,99.307%;KL21_07_wcuD,96.954%;KL21_08_wzy,97.794%;KL21_09_wcuE,99.398%;KL21_10_wcuC,98.837%;KL21_11_wbaZ,99.74%;KL21_12_wbaP,99.581%;KL21_13_wcuA,99.05%;KL21_14_wcaL,99.268%;KL21_15_wzx,99.095%;KL21_16_gnd,99.787%;KL21_17_manC,99.153%;KL21_18_manB,99.781%;KL21_19_ugd,98.201%	NA	0	NA	0 / 19 (0%)	NA	3	KL49_17_manC,99.788%;KL30_19_manB,99.136%;KL150_19_gmd,98.806%	NA	NA	KL21	NA	correct	yes	TP
KP_NORM_BLD_116378_hybrid	KP_NORM_BLD_116378	Complete	XT	1	5215640	5215640	5215640	5215640	5215640	5215640	5215640	5215640	2	KpSC	K	KL145	unknown (KL145)	Typeable	-+*	0.9419	0.9392	-100 bp	21 / 23 (91.3%)	KL145_01_galF,91.919%;KL145_03_wzi,95.397%;KL145_04_wza,100.0%;KL145_05_wzb,99.31%;KL145_06_wzc,99.169%;KL145_07_wbaP,99.16%;KL145_08,99.346%;KL145_09_wclI,98.921%;KL145_10_wcuR,97.611%;KL145_12,98.844%;KL145_13_wzy,99.225%;KL145_14_wcuM,98.663%;KL145_15,96.8%;KL145_16_wcuH,99.408%;KL145_17_wzx,98.532%;KL145_18_gnd,99.36%;KL145_19_rmlB,93.521%;KL145_20_rmlA,93.793%;KL145_21_rmlD,89.562%;KL145_22_…	KL145_02_cpsACP;KL145_11_wckF	1	KL3_02_cpsACP,93.074%	0 / 23 (0%)	NA	1	KL150_19_gmd,88.955%	NA	NA	novel_locus	NA	incorrect	no	FP
KP_NORM_BLD_13375_hybrid	KP_NORM_BLD_13375	Complete	XT	6	5260848	15412.8	71006	140980	927684	2058	5260848	5566104	2	KpSC	K	KL24	K24	Typeable	-	0.9581	0.9999	+771 bp	17 / 19 (89.5%)	KL24_01_galF,100.0%;KL24_02_cpsACP,100.0%;KL24_03_wzi,100.0%;KL24_04_wza,100.0%;KL24_05_wzb,100.0%;KL24_06_wzc,100.0%;KL24_07_wcuD,100.0%;KL24_08_wcuC,100.0%;KL24_09_wcuV,100.0%;KL24_10_wbaZ,100.0%;KL24_11_wcaJ,100.0%;KL24_12_wcuE,99.396%;KL24_15_wzx,100.0%;KL24_16_gnd,100.0%;KL24_17_manC,100.0%;KL24_18_manB,100.0%;KL24_19_ugd,100.0%	KL24_13_wcuG;KL24_14_wzy	0	NA	0 / 19 (0%)	NA	4	KL104_16_wzx,98.554%;KL40_05_rfaG,98.158%;KL150_19_gmd,99.701%;KL104_17,97.952%	NA	NA	KL24	is_variant	correct	yes	TP
KP_NORM_BLD_1339_hybrid	KP_NORM_BLD_1339	Complete	XT	1	5527376	5527376	5527376	5527376	5527376	5527376	5527376	5527376	2	KpSC	K	KL16	K16	Typeable	-*	1	0.9732	+24 bp	21 / 22 (95.5%)	KL16_01_galF,99.666%;KL16_02_cpsACP,93.81%;KL16_03_wzi,99.582%;KL16_04_wza,100.0%;KL16_05_wzb,100.0%;KL16_06_wzc,99.024%;KL16_08_wzy,99.085%;KL16_09_gtf1,98.408%;KL16_10_vatD,98.901%;KL16_11_lacA,99.457%;KL16_12_sunS,98.706%;KL16_13_gmd,99.732%;KL16_14_fcl,99.69%;KL16_15_gmm,99.346%;KL16_16,99.012%;KL16_17_wcaJ,100.0%;KL16_18_gnd,99.787%;KL16_19,95.363%;KL16_20_manC,99.576%;KL16_21_manB,99.781%;K…	KL16_07_wzx	0	NA	0 / 22 (0%)	NA	3	KL49_17_manC,100.0%;KL30_19_manB,99.143%;KL150_19_gmd,98.507%	NA	NA	KL16	NA	correct	yes	TP
KP_NORM_BLD_14222_hybrid	KP_NORM_BLD_14222	Complete	XT	4	5249680	3960.25	101322	1.46133e+06	1363970	3556	5249680	5455880	2	KpSC	K	KL64	K64	Typeable	NA	1	0.9989	0 bp	24 / 24 (100%)	KL64_01_galF,100.0%;KL64_02_cpsACP,100.0%;KL64_03_wzi,100.0%;KL64_04_wza,100.0%;KL64_05_wzb,100.0%;KL64_06_wzc,99.862%;KL64_07_wzx,99.803%;KL64_08_wcoV,99.656%;KL64_09,100.0%;KL64_10_wzy,100.0%;KL64_11_wcoU,99.693%;KL64_12_wcoT,99.71%;KL64_13_wcsF,100.0%;KL64_14_wcuK,100.0%;KL64_15_wbaZ,100.0%;KL64_16_wcaJ,100.0%;KL64_17_gnd,100.0%;KL64_18_manC,99.788%;KL64_19_manB,100.0%;KL64_20_rmlB,100.0%;KL64…	NA	0	NA	0 / 24 (0%)	NA	2	KL40_05_rfaG,98.158%;KL150_19_gmd,98.806%	NA	NA	KL64	NA	correct	yes	TP
KP_NORM_BLD_14179_hybrid	KP_NORM_BLD_14179	Complete	XT	3	5150123	129884	255602	2.70286e+06	1803297	4166	5150123	5409891	2	KpSC	K	KL10	K10	Typeable	NA	1	0.9956	+1 bp	20 / 20 (100%)	KL10_01_galF,100.0%;KL10_02_cpsACP,100.0%;KL10_03_wzi,100.0%;KL10_04_wza,99.736%;KL10_05_wzb,100.0%;KL10_06_wzc,100.0%;KL10_07_wbaP,100.0%;KL10_08_wclQ,100.0%;KL10_09_wclP,100.0%;KL10_10_wzx,100.0%;KL10_11_wcuQ,100.0%;KL10_12_wcaN,100.0%;KL10_13_wcuK,100.0%;KL10_14_wzy,99.754%;KL10_15_wcsO,100.0%;KL10_16_wbaZ,100.0%;KL10_17_gnd,100.0%;KL10_18_manC,99.576%;KL10_19_manB,97.593%;KL10_20_ugd,100.0%	NA	0	NA	0 / 20 (0%)	NA	4	KL40_03_wcpO,97.773%;KL40_04,98.759%;KL40_05_rfaG,99.475%;KL150_19_gmd,98.507%	NA	NA	KL10	NA	correct	yes	TP
KP_NORM_BLD_14177_hybrid	KP_NORM_BLD_14177	Complete	Unknown	5	5346999	31703	32687	56348	1094509	4809	5346999	5472546	2	KpSC	K	KL25	K25	Typeable	NA	1	0.9985	0 bp	14 / 14 (100%)	KL25_01_galF,100.0%;KL25_02_cpsACP,100.0%;KL25_03_wzi,100.0%;KL25_04_wza,100.0%;KL25_05_wzb,100.0%;KL25_06_wzc,100.0%;KL25_07_wcaJ,100.0%;KL25_08_wzy,100.0%;KL25_09_wfeD,100.0%;KL25_10,100.0%;KL25_11_wcuB,100.0%;KL25_12_wzx,99.766%;KL25_13_gnd,100.0%;KL25_14_ugd,100.0%	NA	0	NA	0 / 14 (0%)	NA	3	KL40_04,98.759%;KL40_05_rfaG,99.475%;KL150_19_gmd,99.104%	NA	NA	KL25	NA	correct	yes	TP
KP_NORM_BLD_14164_hybrid	KP_NORM_BLD_14164	Complete	Unknown	4	5229386	4134.5	24126	1340414	1320422	4052	5229386	5281690	2	KpSC	K	KL151	unknown (KL151)	Typeable	*	1	0.9701	-7 bp	21 / 21 (100%)	KL151_01_galF,98.662%;KL151_02_cpsACP,93.81%;KL151_03_wzi,98.745%;KL151_04_wza,100.0%;KL151_05_wzb,100.0%;KL151_06_wzc,99.861%;KL151_07,99.677%;KL151_08_wcaJ,100.0%;KL151_09,100.0%;KL151_10_pglI,99.293%;KL151_11_wzy,98.731%;KL151_12,98.93%;KL151_13_wfgD,98.366%;KL151_14,99.756%;KL151_15,99.222%;KL151_16_gnd,99.787%;KL151_17_rmlB,98.873%;KL151_18_rmlA,97.917%;KL151_19_rmlD,98.653%;KL151_20_rmlC,99…	NA	0	NA	0 / 21 (0%)	NA	5	KL55_16_rmlB,99.718%;KL150_19_gmd,97.91%;KL48_19_rmlD,99.327%;KL19_17_rmlA,99.655%;KL19_19_rmlC,99.454%	NA	NA	KL151	NA	correct	yes	TP
KP_NORM_BLD_2011_75461_hybrid	KP_NORM_BLD_2011_75461	Complete	Unknown	5	5172910	49136	85625	353478	1135808	17891	5172910	5679040	2	KpSC	K	KL15	K15	Typeable	NA	0.9972	0.9978	+1054 bp	16 / 16 (100%)	KL15_01_galF,100.0%;KL15_02_cpsACP,100.0%;KL15_03_wzi,100.0%;KL15_04_wza,99.735%;KL15_05_wzb,100.0%;KL15_06_wzc,100.0%;KL15_07_wcaJ,100.0%;KL15_08_wceN,99.715%;KL15_09_wceM,99.634%;KL15_10_wcsR,99.379%;KL15_11_wcaN,99.666%;KL15_12_wzy,99.515%;KL15_13_wckI,99.726%;KL15_14_wzx,100.0%;KL15_15_gnd,100.0%;KL15_16_ugd,99.743%	NA	0	NA	0 / 16 (0%)	NA	1	KL150_19_gmd,89.489%	NA	NA	KL15	is_variant	correct	yes	TP
KP_NORM_BLD_2012_85408_hybrid	KP_NORM_BLD_2012_85408	Complete	Unknown	6	5216010	6984.75	62863	154450	919677	2989	5216010	5518062	2	KpSC	K	KL15	K15	Typeable	NA	1	0.9998	+1095 bp	16 / 16 (100%)	KL15_01_galF,100.0%;KL15_02_cpsACP,100.0%;KL15_03_wzi,100.0%;KL15_04_wza,100.0%;KL15_05_wzb,100.0%;KL15_06_wzc,100.0%;KL15_07_wcaJ,100.0%;KL15_08_wceN,100.0%;KL15_09_wceM,100.0%;KL15_10_wcsR,100.0%;KL15_11_wcaN,100.0%;KL15_12_wzy,100.0%;KL15_13_wckI,99.726%;KL15_14_wzx,100.0%;KL15_15_gnd,100.0%;KL15_16_ugd,100.0%	NA	0	NA	0 / 16 (0%)	NA	3	KL104_16_wzx,98.072%;KL150_19_gmd,89.489%;KL104_17,98.625%	NA	NA	KL15	is_variant	correct	yes	TP
KP_NORM_BLD_2009_62777_hybrid	KP_NORM_BLD_2009_62777	Complete	Unknown	2	5221832	1.42555e+06	2690975	3.9564e+06	2690975	160118	5221832	5381950	2	KpSC	K	KL2	K2	Typeable	NA	1	0.9975	+1 bp	18 / 18 (100%)	KL2_01_galF,100.0%;KL2_02_cpsACP,100.0%;KL2_03_wzi,100.0%;KL2_04_wza,100.0%;KL2_05_wzb,100.0%;KL2_06_wzc,99.723%;KL2_07,99.721%;KL2_08,100.0%;KL2_09,99.743%;KL2_10,100.0%;KL2_11_wzx,99.794%;KL2_12,99.31%;KL2_13,99.552%;KL2_14_wcaJ,99.785%;KL2_15_gnd,99.574%;KL2_16_manC,100.0%;KL2_17_manB,100.0%;KL2_18_ugd,99.743%	NA	0	NA	0 / 18 (0%)	NA	2	KL40_05_rfaG,97.895%;KL150_19_gmd,100.0%	NA	NA	KL2	NA	correct	yes	TP
KP_NORM_BLD_2012_86925_hybrid	KP_NORM_BLD_2012_86925	Complete	Unknown	2	5183370	1434183	2683912	3933641	2683912	184454	5183370	5367824	2	KpSC	K	KL43	K43	Typeable	-	0.9823	0.9706	-471 bp	18 / 19 (94.7%)	KL43_01_galF,99.666%;KL43_02_cpsACP,98.571%;KL43_03_wzi,98.333%;KL43_04_wza,99.208%;KL43_05_wzb,100.0%;KL43_06_wzc,99.307%;KL43_07_wcaJ,99.58%;KL43_08_wcuO,98.898%;KL43_09_wzy,98.939%;KL43_10_wcpY,99.252%;KL43_11_wcuE,99.698%;KL43_12_wbaZ,100.0%;KL43_13_wcuV,98.795%;KL43_14_wzx,98.542%;KL43_16_gnd,99.36%;KL43_17_manC,99.364%;KL43_18_manB,100.0%;KL43_19_ugd,99.486%	KL43_15_wcpZ	0	NA	0 / 19 (0%)	NA	2	KL40_05_rfaG,96.842%;KL150_19_gmd,98.209%	NA	NA	KL43	deletion_variant	correct	yes	TP
KP_NORM_BLD_2007_46696_hybrid	KP_NORM_BLD_2007_46696	Complete	Unknown	3	5270700	112954	217097	2.7439e+06	1832202	8810	5270700	5496607	2	KpSC	K	KL19	K19	Typeable	-*	1	0.9497	+10 bp	19 / 20 (95%)	KL19_01_galF,98.997%;KL19_02_cpsACP,96.19%;KL19_03_wzi,97.708%;KL19_04_wza,97.884%;KL19_05_wzb,100.0%;KL19_06_wzc,98.613%;KL19_08_wcuF,94.595%;KL19_09_wcmY,96.622%;KL19_10_wzx,96.667%;KL19_11_wctW,97.173%;KL19_12_wctX,99.228%;KL19_13_wzy,98.847%;KL19_14,94.543%;KL19_15_gnd,99.574%;KL19_16_rmlB,99.155%;KL19_17_rmlA,97.917%;KL19_18_rmlD,98.653%;KL19_19_rmlC,98.919%;KL19_20_ugd,99.743%	KL19_07_wcaJ	0	NA	0 / 20 (0%)	NA	2	KL40_05_rfaG,97.895%;KL150_19_gmd,99.104%	NA	NA	KL19	NA	correct	yes	TP
KP_NORM_BLD_2012_85054_hybrid	KP_NORM_BLD_2012_85054	Complete	Unknown	3	5280684	125584	247177	2.76393e+06	1843951	3991	5280684	5531852	2	KpSC	K	KL102	unknown (KL102)	Typeable	NA	1	0.9927	-1 bp	17 / 17 (100%)	KL102_01_galF,98.997%;KL102_02_cpsACP,99.048%;KL102_03_wzi,100.0%;KL102_04_wza,100.0%;KL102_05_wzb,100.0%;KL102_06_wzc,99.444%;KL102_07_wbaP,99.366%;KL102_08_wzy,99.538%;KL102_09,99.313%;KL102_10,99.643%;KL102_11,99.432%;KL102_12,99.722%;KL102_13,100.0%;KL102_14,100.0%;KL102_15_wzx,100.0%;KL102_16_gnd,100.0%;KL102_17_ugd,99.486%	NA	0	NA	0 / 17 (0%)	NA	4	KL40_03_wcpO,99.19%;KL40_04,99.256%;KL40_05_rfaG,99.475%;KL150_19_gmd,98.507%	NA	NA	KL102	NA	correct	yes	TP
KP_NORM_BLD_2013_88977_hybrid	KP_NORM_BLD_2013_88977	Complete	Unknown	4	5425881	43243	75526	1.42979e+06	1397507	13096	5425881	5590029	2	KpSC	K	KL107	unknown (KL107)	Typeable	NA	0.9999	0.9999	+1200 bp	16 / 16 (100%)	KL107_01_galF,100.0%;KL107_02_cpsACP,100.0%;KL107_03_wzi,100.0%;KL107_04_wza,100.0%;KL107_05_wzb,100.0%;KL107_06_wzc,99.722%;KL107_07_wbaP,100.0%;KL107_08,100.0%;KL107_09,100.0%;KL107_10,100.0%;KL107_11_gnd,100.0%;KL107_12,100.0%;KL107_13,100.0%;KL107_14,100.0%;KL107_15,100.0%;KL107_16_ugd,100.0%	NA	0	NA	0 / 16 (0%)	NA	5	KL40_03_wcpO,99.19%;KL40_04,99.504%;KL40_05_rfaG,99.738%;KL150_19_gmd,99.104%;KL150_19_gmd,84.923%	NA	NA	KL107	is_variant	correct	yes	TP
KP_NORM_BLD_2005_1167_hybrid	KP_NORM_BLD_2005_1167	Complete	XT	6	5366933	49730.2	90318	136087	956800	5689	5366933	5740802	2	KpSC	K	KL22	K22	Untypeable	-+	1	0.9949	0 bp	17 / 18 (94.4%)	KL22_01_galF,100.0%;KL22_02_cpsACP,99.524%;KL22_03_wzi,100.0%;KL22_04_wza,99.737%;KL22_05_wzb,100.0%;KL22_06_wzc,100.0%;KL22_07_wzy,99.476%;KL22_08,100.0%;KL22_09,98.993%;KL22_10_wfeD,99.588%;KL22_11_wzx,100.0%;KL22_12_rutE,99.725%;KL22_13,100.0%;KL22_14,100.0%;KL22_15_wcaJ,100.0%;KL22_16_gnd,99.787%;KL22_18_ugd,99.743%	KL22_17	2	KL37_17_wcuG,100.0%;KL37_18_wcuG,98.0%	0 / 18 (0%)	NA	2	KL40_05_rfaG,98.158%;KL150_19_gmd,100.0%	NA	NA	KL22	atr trunc	correct	no	FN
KP_NORM_BLD_2009_61298_hybrid	KP_NORM_BLD_2009_61298	Complete	Unknown	2	5221833	1.42493e+06	2.69057e+06	3.9562e+06	2690566	159298	5221833	5381131	2	KpSC	K	KL2	K2	Typeable	NA	1	0.9975	+1 bp	18 / 18 (100%)	KL2_01_galF,100.0%;KL2_02_cpsACP,100.0%;KL2_03_wzi,100.0%;KL2_04_wza,100.0%;KL2_05_wzb,100.0%;KL2_06_wzc,99.447%;KL2_07,99.721%;KL2_08,100.0%;KL2_09,99.743%;KL2_10,100.0%;KL2_11_wzx,99.794%;KL2_12,99.31%;KL2_13,99.552%;KL2_14_wcaJ,99.785%;KL2_15_gnd,99.574%;KL2_16_manC,100.0%;KL2_17_manB,100.0%;KL2_18_ugd,99.743%	NA	0	NA	0 / 18 (0%)	NA	2	KL40_05_rfaG,97.895%;KL150_19_gmd,100.0%	NA	NA	KL2	NA	correct	yes	TP
KP_NORM_BLD_2006_36504_hybrid	KP_NORM_BLD_2006_36504	Complete	XT	4	5299847	83368.5	141046	1454153	1396475	3960	5299847	5585900	2	KpSC	K	KL9	K9	Typeable	NA	1	0.9998	0 bp	19 / 19 (100%)	KL9_01_galF,100.0%;KL9_02_cpsACP,100.0%;KL9_03_wzi,100.0%;KL9_04_wza,100.0%;KL9_05_wzb,100.0%;KL9_06_wzc,100.0%;KL9_07_wbaP,100.0%;KL9_08,100.0%;KL9_09,100.0%;KL9_10,100.0%;KL9_11,100.0%;KL9_12,100.0%;KL9_13_wzx,99.762%;KL9_14_gnd,100.0%;KL9_15_rmlB,100.0%;KL9_16_rmlA,100.0%;KL9_17_rmlD,100.0%;KL9_18_rmlC,100.0%;KL9_19_ugd,100.0%	NA	0	NA	0 / 19 (0%)	NA	4	KL40_03_wcpO,99.19%;KL40_04,99.256%;KL40_05_rfaG,99.738%;KL150_19_gmd,99.104%	NA	NA	KL9	NA	correct	yes	TP
KP_NORM_BLD_2012_86962_hybrid	KP_NORM_BLD_2012_86962	Complete	Unknown	2	5316981	1.46697e+06	2750304	4.03364e+06	2750304	183627	5316981	5500608	2	KpSC	K	KL136	unknown (KL136)	Typeable	-	1	0.9899	-1 bp	18 / 19 (94.7%)	KL136_01_galF,99.666%;KL136_02_cpsACP,99.048%;KL136_03_wzi,100.0%;KL136_04_wza,100.0%;KL136_05_wzb,100.0%;KL136_06_wzc,100.0%;KL136_07_wzy,99.759%;KL136_09_manC,100.0%;KL136_10_manB,100.0%;KL136_11_wbaZ,100.0%;KL136_12_wcaJ,100.0%;KL136_13_wcuC,99.694%;KL136_14,100.0%;KL136_15_wzx,100.0%;KL136_16_wcuI,100.0%;KL136_17_wcoX,100.0%;KL136_18_gnd,100.0%;KL136_19_ugd,99.743%	KL136_08_wcuO	0	NA	0 / 19 (0%)	NA	4	KL40_03_wcpO,99.798%;KL40_04,99.752%;KL40_05_rfaG,99.475%;KL150_19_gmd,99.403%	NA	NA	KL136	NA	correct	yes	TP
KP_NORM_BLD_2008_54367_hybrid	KP_NORM_BLD_2008_54367	Complete	Unknown	6	5313767	6254.75	56025	122532	927508	4863	5313767	5565045	2	KpSC	K	KL51	K51	Typeable	-	1	0.994	+1069 bp	14 / 16 (87.5%)	KL51_01_galF,99.331%;KL51_02_cpsACP,100.0%;KL51_03_wzi,99.791%;KL51_04_wza,100.0%;KL51_05_wzb,100.0%;KL51_06_wzc,99.861%;KL51_07_wcaJ,99.576%;KL51_08_wcpB,100.0%;KL51_09_wzy,99.174%;KL51_10_wcuF,99.18%;KL51_11_wcpA,99.726%;KL51_12_wzx,100.0%;KL51_15_gnd,99.574%;KL51_16_ugd,99.229%	KL51_13;KL51_14_wcoZ	0	NA	0 / 16 (0%)	NA	4	KL40_03_wcpO,98.988%;KL40_04,99.752%;KL40_05_rfaG,99.475%;KL150_19_gmd,98.806%	NA	NA	KL51	is_variant	correct	yes	TP
KP_NORM_BLD_2007_48114_hybrid	KP_NORM_BLD_2007_48114	Complete	Unknown	1	5315965	5315965	5315965	5315965	5315965	5315965	5315965	5315965	2	KpSC	K	KL63	K63	Typeable	NA	1	0.9935	-4 bp	20 / 20 (100%)	KL63_01_galF,100.0%;KL63_02_cpsACP,100.0%;KL63_03_wzi,100.0%;KL63_04_wza,100.0%;KL63_05_wzb,100.0%;KL63_06_wzc,99.861%;KL63_07_wbaP,100.0%;KL63_08_wcsD,100.0%;KL63_09_wzx,100.0%;KL63_10_wzy,100.0%;KL63_11_wcsE,100.0%;KL63_12_gmd,100.0%;KL63_13_wcaG,100.0%;KL63_14,100.0%;KL63_15_wcaI,100.0%;KL63_16,100.0%;KL63_17_gnd,99.792%;KL63_18_manC,98.305%;KL63_19_manB,99.125%;KL63_20_ugd,98.972%	NA	0	NA	0 / 20 (0%)	NA	5	KL40_03_wcpO,98.381%;KL40_04,99.256%;KL40_05_rfaG,99.738%;KL150_19_gmd,98.209%;KL150_19_gmd,84.985%	NA	NA	KL63	NA	correct	yes	TP
KP_NORM_BLD_2008_54823_hybrid	KP_NORM_BLD_2008_54823	Complete	Unknown	5	5384962	43382	113639	206151	1152395	13841	5384962	5761975	2	KpSC	K	KL106	unknown (KL106)	Typeable	?	0.9911	0.9996	n/a	18 / 18 (100%)	KL106_01_galF,100.0%;KL106_02_cpsACP,100.0%;KL106_03_wzi,100.0%;KL106_04_wza,100.0%;KL106_05_wzb,100.0%;KL106_06_wzc,100.0%;KL106_07_wzy,100.0%;KL106_08,100.0%;KL106_09,100.0%;KL106_10_wecB,100.0%;KL106_11_wzx,100.0%;KL106_12,100.0%;KL106_13_wzx,100.0%;KL106_14,100.0%;KL106_15_rfbp,100.0%;KL106_16_gnd,100.0%;KL106_17,100.0%;KL106_18_ugd,100.0%	NA	0	NA	0 / 18 (0%)	NA	4	KL40_03_wcpO,99.19%;KL40_04,99.504%;KL40_05_rfaG,98.95%;KL150_19_gmd,98.507%	NA	NA	KL106	is_variant	correct	yes	TP
KP_NORM_BLD_2009_62172_hybrid	KP_NORM_BLD_2009_62172	Complete	Unknown	4	5309067	128518	184054	1.49132e+06	1435780	65947	5309067	5743121	2	KpSC	K	KL51	K51	Typeable	-	1	0.994	+3 bp	15 / 16 (93.8%)	KL51_01_galF,99.331%;KL51_02_cpsACP,100.0%;KL51_03_wzi,99.791%;KL51_04_wza,100.0%;KL51_05_wzb,100.0%;KL51_06_wzc,99.861%;KL51_07_wcaJ,99.788%;KL51_08_wcpB,100.0%;KL51_09_wzy,99.174%;KL51_10_wcuF,99.18%;KL51_11_wcpA,99.726%;KL51_12_wzx,100.0%;KL51_13,99.878%;KL51_15_gnd,99.574%;KL51_16_ugd,99.229%	KL51_14_wcoZ	0	NA	0 / 16 (0%)	NA	4	KL40_03_wcpO,98.988%;KL40_04,99.752%;KL40_05_rfaG,99.475%;KL150_19_gmd,98.806%	NA	NA	KL51	NA	correct	yes	TP
KP_NORM_BLD_2007_48102_hybrid	KP_NORM_BLD_2007_48102	Complete	Unknown	3	5313537	157774	204238	2.75889e+06	1876362	111311	5313537	5629086	2	KpSC	K	KL24	K24	Typeable	NA	1	0.9901	+1 bp	19 / 19 (100%)	KL24_01_galF,100.0%;KL24_02_cpsACP,97.143%;KL24_03_wzi,98.536%;KL24_04_wza,100.0%;KL24_05_wzb,100.0%;KL24_06_wzc,100.0%;KL24_07_wcuD,99.738%;KL24_08_wcuC,98.806%;KL24_09_wcuV,99.757%;KL24_10_wbaZ,99.741%;KL24_11_wcaJ,99.785%;KL24_12_wcuE,99.698%;KL24_13_wcuG,99.407%;KL24_14_wzy,99.112%;KL24_15_wzx,99.791%;KL24_16_gnd,99.574%;KL24_17_manC,100.0%;KL24_18_manB,99.781%;KL24_19_ugd,99.743%	NA	0	NA	0 / 19 (0%)	NA	2	KL40_05_rfaG,97.895%;KL150_19_gmd,99.701%	NA	NA	KL24	NA	correct	yes	TP
KP_NORM_BLD_1883_hybrid	KP_NORM_BLD_1883	Complete	XT	5	5239635	5840	221332	335741	1161170	3302	5239635	5805850	2	KpSC	K	KL28	K28	Typeable	-	1	0.9917	+1152 bp	17 / 19 (89.5%)	KL28_01_galF,100.0%;KL28_02_cpsACP,100.0%;KL28_03_wzi,97.699%;KL28_04_wza,99.474%;KL28_05_wzb,100.0%;KL28_06_wzc,100.0%;KL28_07_wckC,100.0%;KL28_09_wckD,99.727%;KL28_11_wclS,99.734%;KL28_12_wcuE,100.0%;KL28_13_wzx,99.765%;KL28_14_wbaZ,100.0%;KL28_15_wcaJ,100.0%;KL28_16_gnd,100.0%;KL28_17_manC,99.788%;KL28_18_manB,99.781%;KL28_19_ugd,99.486%	KL28_08_wcuC;KL28_10_wzy	0	NA	0 / 19 (0%)	NA	4	KL40_03_wcpO,97.773%;KL40_04,99.504%;KL40_05_rfaG,99.738%;KL150_19_gmd,98.507%	NA	NA	KL28	is_variant	correct	yes	TP
KP_NORM_BLD_2009_61895_hybrid	KP_NORM_BLD_2009_61895	Complete	Unknown	7	5325221	4513	84099	115938	807615	3082	5325221	5653305	2	KpSC	K	KL112	unknown (KL112)	Typeable	NA	1	0.9865	0 bp	18 / 18 (100%)	KL112_01_galF,100.0%;KL112_02_cpsACP,99.524%;KL112_03_wzi,97.071%;KL112_04_wza,100.0%;KL112_05_wzb,99.31%;KL112_06_wzc,99.722%;KL112_07_wbaP,100.0%;KL112_08,99.516%;KL112_09_wzy,99.256%;KL112_10_wcaO,100.0%;KL112_11_wcaN,100.0%;KL112_12_wbaZ,98.961%;KL112_13_wcuV,99.699%;KL112_14_wzx,99.583%;KL112_15_gnd,100.0%;KL112_16_manC,99.576%;KL112_17_manB,99.781%;KL112_18_ugd,99.486%	NA	0	NA	0 / 18 (0%)	NA	2	KL40_05_rfaG,98.158%;KL150_19_gmd,99.701%	NA	NA	KL112	NA	correct	yes	TP
KP_NORM_BLD_2010_70236_hybrid	KP_NORM_BLD_2010_70236	Complete	Unknown	3	5315892	100278	195784	2755838	1838816	4773	5315892	5516449	2	KpSC	K	KL136	unknown (KL136)	Typeable	NA	1	0.99	0 bp	19 / 19 (100%)	KL136_01_galF,99.666%;KL136_02_cpsACP,99.048%;KL136_03_wzi,100.0%;KL136_04_wza,100.0%;KL136_05_wzb,100.0%;KL136_06_wzc,100.0%;KL136_07_wzy,99.759%;KL136_08_wcuO,99.726%;KL136_09_manC,100.0%;KL136_10_manB,100.0%;KL136_11_wbaZ,100.0%;KL136_12_wcaJ,100.0%;KL136_13_wcuC,99.694%;KL136_14,100.0%;KL136_15_wzx,100.0%;KL136_16_wcuI,100.0%;KL136_17_wcoX,100.0%;KL136_18_gnd,100.0%;KL136_19_ugd,99.743%	NA	0	NA	0 / 19 (0%)	NA	4	KL40_03_wcpO,99.798%;KL40_04,99.752%;KL40_05_rfaG,99.475%;KL150_19_gmd,99.403%	NA	NA	KL136	NA	correct	yes	TP
KP_NORM_BLD_2008_55153_hybrid	KP_NORM_BLD_2008_55153	Complete	Unknown	4	5195711	67207.2	196866	1.5407e+06	1411044	54734	5195711	5644178	2	KpSC	K	KL22	K22	Typeable	-+	1	0.9931	-2 bp	17 / 18 (94.4%)	KL22_01_galF,100.0%;KL22_02_cpsACP,99.048%;KL22_03_wzi,99.787%;KL22_04_wza,100.0%;KL22_05_wzb,100.0%;KL22_06_wzc,100.0%;KL22_07_wzy,100.0%;KL22_08,100.0%;KL22_09,99.329%;KL22_10_wfeD,100.0%;KL22_11_wzx,100.0%;KL22_13,100.0%;KL22_14,99.757%;KL22_15_wcaJ,99.571%;KL22_16_gnd,99.787%;KL22_17,99.11%;KL22_18_ugd,99.229%	KL22_12_rutE	1	KL171_12_rutE,99.13%	0 / 18 (0%)	NA	2	KL40_05_rfaG,97.895%;KL150_19_gmd,98.806%	NA	NA	KL22	NA	correct	yes	TP
KP_NORM_BLD_2010_70364_hybrid	KP_NORM_BLD_2010_70364	Complete	Unknown	4	5231088	55607	131445	1.45107e+06	1375230	6944	5231088	5500922	2	KpSC	K	KL102	unknown (KL102)	Typeable	-	1	0.9994	-1 bp	16 / 17 (94.1%)	KL102_01_galF,100.0%;KL102_02_cpsACP,100.0%;KL102_03_wzi,100.0%;KL102_04_wza,100.0%;KL102_05_wzb,100.0%;KL102_06_wzc,100.0%;KL102_07_wbaP,99.789%;KL102_08_wzy,99.538%;KL102_09,99.656%;KL102_10,99.643%;KL102_11,100.0%;KL102_12,100.0%;KL102_14,100.0%;KL102_15_wzx,100.0%;KL102_16_gnd,100.0%;KL102_17_ugd,100.0%	KL102_13	0	NA	0 / 17 (0%)	NA	4	KL40_03_wcpO,99.798%;KL40_04,99.256%;KL40_05_rfaG,100.0%;KL150_19_gmd,99.403%	NA	NA	KL102	NA	correct	yes	TP
KP_NORM_BLD_2011_75117_hybrid	KP_NORM_BLD_2011_75117	Complete	Unknown	4	5472811	154068	210252	1.53061e+06	1474427	4391	5472811	5897707	2	KpSC	K	KL24	K24	Typeable	NA	1	0.9902	+1 bp	19 / 19 (100%)	KL24_01_galF,100.0%;KL24_02_cpsACP,97.143%;KL24_03_wzi,98.536%;KL24_04_wza,100.0%;KL24_05_wzb,100.0%;KL24_06_wzc,100.0%;KL24_07_wcuD,99.738%;KL24_08_wcuC,98.806%;KL24_09_wcuV,99.757%;KL24_10_wbaZ,99.741%;KL24_11_wcaJ,100.0%;KL24_12_wcuE,99.698%;KL24_13_wcuG,99.703%;KL24_14_wzy,99.112%;KL24_15_wzx,99.791%;KL24_16_gnd,99.574%;KL24_17_manC,100.0%;KL24_18_manB,99.781%;KL24_19_ugd,100.0%	NA	0	NA	0 / 19 (0%)	NA	2	KL40_05_rfaG,97.895%;KL150_19_gmd,99.701%	NA	NA	KL24	NA	correct	yes	TP
KP_NORM_BLD_2009_63807_hybrid	KP_NORM_BLD_2009_63807	Complete	Unknown	4	5192135	27840	126005	1.46038e+06	1362214	4710	5192135	5448855	2	KpSC	K	KL25	K25	Typeable	-	1	0.9916	+1 bp	13 / 14 (92.9%)	KL25_01_galF,100.0%;KL25_02_cpsACP,98.571%;KL25_03_wzi,99.791%;KL25_04_wza,100.0%;KL25_05_wzb,100.0%;KL25_06_wzc,99.861%;KL25_07_wcaJ,100.0%;KL25_09_wfeD,99.821%;KL25_10,100.0%;KL25_11_wcuB,99.681%;KL25_12_wzx,100.0%;KL25_13_gnd,99.787%;KL25_14_ugd,100.0%	KL25_08_wzy	0	NA	0 / 14 (0%)	NA	3	KL1_18_manC,99.788%;KL30_19_manB,98.929%;KL150_19_gmd,99.403%	NA	NA	KL25	NA	correct	yes	TP
KP_NORM_BLD_1692_hybrid	KP_NORM_BLD_1692	Complete	XT	1	5207251	5207251	5207251	5207251	5207251	5207251	5207251	5207251	2	KpSC	K	KL28	K28	Typeable	-	1	0.9917	+779 bp	18 / 19 (94.7%)	KL28_01_galF,100.0%;KL28_02_cpsACP,100.0%;KL28_03_wzi,97.699%;KL28_04_wza,99.737%;KL28_05_wzb,100.0%;KL28_06_wzc,100.0%;KL28_07_wckC,100.0%;KL28_08_wcuC,100.0%;KL28_09_wckD,100.0%;KL28_10_wzy,100.0%;KL28_11_wclS,99.468%;KL28_13_wzx,99.765%;KL28_14_wbaZ,100.0%;KL28_15_wcaJ,100.0%;KL28_16_gnd,100.0%;KL28_17_manC,99.788%;KL28_18_manB,99.781%;KL28_19_ugd,100.0%	KL28_12_wcuE	0	NA	0 / 19 (0%)	NA	2	KL40_05_rfaG,97.895%;KL150_19_gmd,99.104%	NA	NA	KL28	is_variant	correct	yes	TP
KP_NORM_BLD_2008_55014_hybrid	KP_NORM_BLD_2008_55014	Complete	Unknown	4	5231607	36285.2	171720	1.53041e+06	1394976	4858	5231607	5579904	2	KpSC	K	KL3	K3	Typeable	NA	1	0.996	0 bp	19 / 19 (100%)	KL3_01_galF,100.0%;KL3_02_cpsACP,96.97%;KL3_03_wzi,99.792%;KL3_04_wza,100.0%;KL3_05_wzb,100.0%;KL3_06_wzc,99.862%;KL3_07_wcaJ,100.0%;KL3_08,100.0%;KL3_09,99.705%;KL3_10_pglJ,99.718%;KL3_11,100.0%;KL3_12,99.483%;KL3_13_wzx,100.0%;KL3_14,99.756%;KL3_15_wbaZ,100.0%;KL3_16_gnd,100.0%;KL3_17_manC,99.788%;KL3_18_manB,99.562%;KL3_19_ugd,99.743%	NA	0	NA	0 / 19 (0%)	NA	5	KL40_03_wcpO,99.595%;KL40_04,99.504%;KL40_05_rfaG,100.0%;KL150_19_gmd,98.806%;KL150_19_gmd,84.384%	NA	NA	KL3	NA	correct	yes	TP
KP_NORM_BLD_2010_71621_hybrid	KP_NORM_BLD_2010_71621	Complete	Unknown	6	5316617	6297.5	45899.5	137131	929000	4947	5316617	5574001	2	KpSC	K	KL28	K28	Typeable	-*	1	0.9104	-17 bp	18 / 19 (94.7%)	KL28_01_galF,99.666%;KL28_02_cpsACP,94.286%;KL28_03_wzi,97.28%;KL28_04_wza,97.632%;KL28_05_wzb,93.662%;KL28_06_wzc,95.67%;KL28_07_wckC,80.124%;KL28_08_wcuC,85.673%;KL28_10_wzy,92.143%;KL28_11_wclS,84.309%;KL28_12_wcuE,92.424%;KL28_13_wzx,92.958%;KL28_14_wbaZ,93.506%;KL28_15_wcaJ,96.552%;KL28_16_gnd,99.574%;KL28_17_manC,99.576%;KL28_18_manB,100.0%;KL28_19_ugd,99.229%	KL28_09_wckD	0	NA	0 / 19 (0%)	NA	3	KL49_17_manC,99.788%;KL30_19_manB,98.918%;KL150_19_gmd,98.507%	NA	NA	KL28	gene divergergence	correct	yes	TP
KP_NORM_BLD_2009_63475_hybrid	KP_NORM_BLD_2009_63475	Complete	Unknown	6	5286108	32753.5	163554	297606	991221	2667	5286108	5947326	2	KpSC	K	KL22	K22	Typeable	-	1	0.9949	0 bp	17 / 18 (94.4%)	KL22_01_galF,100.0%;KL22_02_cpsACP,99.524%;KL22_03_wzi,100.0%;KL22_04_wza,99.737%;KL22_05_wzb,100.0%;KL22_06_wzc,100.0%;KL22_08,100.0%;KL22_09,98.993%;KL22_10_wfeD,99.588%;KL22_11_wzx,100.0%;KL22_12_rutE,99.725%;KL22_13,100.0%;KL22_14,100.0%;KL22_15_wcaJ,100.0%;KL22_16_gnd,99.787%;KL22_17,99.703%;KL22_18_ugd,99.743%	KL22_07_wzy	0	NA	0 / 18 (0%)	NA	2	KL40_05_rfaG,98.158%;KL150_19_gmd,99.701%	NA	NA	KL22	wzy trunc	correct	yes	TP
KP_NORM_BLD_2013_92328_hybrid	KP_NORM_BLD_2013_92328	Complete	Unknown	5	5397762	5943	13149	166983	1117078	1552	5397762	5585389	2	KpSC	K	KL7	K7	Typeable	NA	1	0.9853	+1068 bp	20 / 20 (100%)	KL7_01_galF,99.331%;KL7_02_cpsACP,98.095%;KL7_03_wzi,99.791%;KL7_04_wza,99.472%;KL7_05_wzb,99.31%;KL7_06_wzc,99.862%;KL7_07_wcuE,100.0%;KL7_08_wckC,98.758%;KL7_09_wcuC,99.422%;KL7_10_wzy,99.745%;KL7_11_wckD,99.725%;KL7_12_wclS,99.723%;KL7_13_wcuJ,100.0%;KL7_14_wzx,98.965%;KL7_15_wbaZ,100.0%;KL7_16_wcaJ,99.571%;KL7_17_gnd,99.574%;KL7_18_manC,99.576%;KL7_19_manB,99.562%;KL7_20_ugd,99.743%	NA	0	NA	0 / 20 (0%)	NA	2	KL40_05_rfaG,97.632%;KL150_19_gmd,98.507%	NA	NA	KL7	is_variant	correct	yes	TP
KP_NORM_BLD_2013_91444_hybrid	KP_NORM_BLD_2013_91444	Complete	XT	5	5280692	4990	160343	176360	1125379	4510	5280692	5626895	2	KpSC	K	KL15	K15	Typeable	NA	1	0.9976	+1105 bp	16 / 16 (100%)	KL15_01_galF,100.0%;KL15_02_cpsACP,100.0%;KL15_03_wzi,100.0%;KL15_04_wza,100.0%;KL15_05_wzb,100.0%;KL15_06_wzc,100.0%;KL15_07_wcaJ,100.0%;KL15_08_wceN,100.0%;KL15_09_wceM,100.0%;KL15_10_wcsR,100.0%;KL15_11_wcaN,100.0%;KL15_12_wzy,100.0%;KL15_13_wckI,99.726%;KL15_14_wzx,100.0%;KL15_15_gnd,100.0%;KL15_16_ugd,100.0%	NA	0	NA	0 / 16 (0%)	NA	3	KL104_16_wzx,98.072%;KL150_19_gmd,89.489%;KL104_17,98.635%	NA	NA	KL15	is_variant	correct	yes	TP
KP_NORM_BLD_2013_90851_hybrid	KP_NORM_BLD_2013_90851	Complete	XT	4	5213805	11698.8	93124.5	1.43253e+06	1351100	4345	5213805	5404399	2	KpSC	K	KL13	K13	Typeable	NA	1	0.9871	+1047 bp	19 / 19 (100%)	KL13_01_galF,99.668%;KL13_02_cpsACP,96.196%;KL13_03_wzi,99.802%;KL13_04_wza,100.0%;KL13_05_wzb,100.0%;KL13_06_wzc,100.0%;KL13_07_wcuD,100.0%;KL13_08_wclX,99.485%;KL13_09_wzy,100.0%;KL13_10_wcuF,100.0%;KL13_11_wzx,99.587%;KL13_12_wcuL,99.685%;KL13_13_wcoW,98.78%;KL13_14,98.606%;KL13_15_wcaJ,100.0%;KL13_16_gnd,100.0%;KL13_17_manC,99.364%;KL13_18_manB,99.36%;KL13_19_ugd,99.743%	NA	0	NA	0 / 19 (0%)	NA	4	KL50_10,99.623%;KL1_18_manC,99.788%;KL30_19_manB,99.145%;KL150_19_gmd,99.403%	NA	NA	KL13	is_variant	correct	yes	TP
KP_NORM_BLD_2013_91198_hybrid	KP_NORM_BLD_2013_91198	Complete	Unknown	3	5310972	112940	220888	2765930	1845617	4991	5310972	5536851	2	KpSC	K	KL51	K51	Typeable	-	1	0.9939	+3 bp	15 / 16 (93.8%)	KL51_01_galF,99.331%;KL51_02_cpsACP,100.0%;KL51_03_wzi,99.791%;KL51_04_wza,100.0%;KL51_05_wzb,100.0%;KL51_06_wzc,99.723%;KL51_07_wcaJ,99.788%;KL51_08_wcpB,100.0%;KL51_09_wzy,99.174%;KL51_10_wcuF,99.18%;KL51_11_wcpA,99.452%;KL51_12_wzx,100.0%;KL51_13,99.878%;KL51_15_gnd,99.574%;KL51_16_ugd,99.229%	KL51_14_wcoZ	0	NA	0 / 16 (0%)	NA	4	KL40_03_wcpO,98.988%;KL40_04,99.752%;KL40_05_rfaG,99.475%;KL150_19_gmd,98.806%	NA	NA	KL51	NA	correct	yes	TP
KP_NORM_BLD_2799_hybrid	KP_NORM_BLD_2799	Complete	XT	2	5447815	1.43411e+06	2772014	4.10991e+06	2772014	96213	5447815	5544028	2	KpSC	K	KL22	K22	Typeable	NA	1	0.9949	+1 bp	18 / 18 (100%)	KL22_01_galF,100.0%;KL22_02_cpsACP,99.524%;KL22_03_wzi,100.0%;KL22_04_wza,99.737%;KL22_05_wzb,100.0%;KL22_06_wzc,100.0%;KL22_07_wzy,99.476%;KL22_08,100.0%;KL22_09,98.993%;KL22_10_wfeD,99.588%;KL22_11_wzx,100.0%;KL22_12_rutE,99.725%;KL22_13,100.0%;KL22_14,100.0%;KL22_15_wcaJ,100.0%;KL22_16_gnd,99.787%;KL22_17,99.703%;KL22_18_ugd,99.743%	NA	0	NA	0 / 18 (0%)	NA	2	KL40_05_rfaG,98.158%;KL150_19_gmd,100.0%	NA	NA	KL22	NA	correct	yes	TP
KP_NORM_BLD_2014_101320_hybrid	KP_NORM_BLD_2014_101320	Complete	Unknown	2	5292296	1.48889e+06	2.75669e+06	4.02449e+06	2756692	221089	5292296	5513385	2	KpSC	K	KL102	unknown (KL102)	Typeable	NA	1	0.9927	-1 bp	17 / 17 (100%)	KL102_01_galF,98.997%;KL102_02_cpsACP,99.048%;KL102_03_wzi,100.0%;KL102_04_wza,100.0%;KL102_05_wzb,100.0%;KL102_06_wzc,99.722%;KL102_07_wbaP,99.366%;KL102_08_wzy,99.538%;KL102_09,99.313%;KL102_10,99.643%;KL102_11,99.432%;KL102_12,99.722%;KL102_13,100.0%;KL102_14,100.0%;KL102_15_wzx,100.0%;KL102_16_gnd,100.0%;KL102_17_ugd,99.486%	NA	0	NA	0 / 17 (0%)	NA	4	KL40_03_wcpO,99.19%;KL40_04,99.256%;KL40_05_rfaG,99.738%;KL150_19_gmd,98.507%	NA	NA	KL102	NA	correct	yes	TP
KP_NORM_BLD_2254_hybrid	KP_NORM_BLD_2254	Complete	XT	2	5204006	1384223	2657484	3930745	2657484	110962	5204006	5314968	2	KpSC	K	KL102	unknown (KL102)	Typeable	NA	1	0.9925	-1 bp	17 / 17 (100%)	KL102_01_galF,99.331%;KL102_02_cpsACP,99.048%;KL102_03_wzi,100.0%;KL102_04_wza,100.0%;KL102_05_wzb,100.0%;KL102_06_wzc,99.722%;KL102_07_wbaP,99.154%;KL102_08_wzy,99.538%;KL102_09,99.313%;KL102_10,99.643%;KL102_11,99.432%;KL102_12,99.722%;KL102_13,100.0%;KL102_14,100.0%;KL102_15_wzx,99.79%;KL102_16_gnd,100.0%;KL102_17_ugd,99.486%	NA	0	NA	0 / 17 (0%)	NA	4	KL40_03_wcpO,98.988%;KL40_04,98.759%;KL40_05_rfaG,99.738%;KL150_19_gmd,98.806%	NA	NA	KL102	NA	correct	yes	TP
KP_NORM_BLD_3074_hybrid	KP_NORM_BLD_3074	Complete	XT	4	5374805	83866.5	121552	1443152	1405466	3954	5374805	5621864	2	KpSC	K	KL25	K25	Typeable	-	0.9999	0.9826	+4 bp	13 / 14 (92.9%)	KL25_01_galF,100.0%;KL25_02_cpsACP,100.0%;KL25_03_wzi,100.0%;KL25_04_wza,99.736%;KL25_05_wzb,100.0%;KL25_06_wzc,100.0%;KL25_07_wcaJ,100.0%;KL25_08_wzy,99.737%;KL25_10,99.733%;KL25_11_wcuB,99.681%;KL25_12_wzx,99.766%;KL25_13_gnd,98.929%;KL25_14_ugd,99.486%	KL25_09_wfeD	0	NA	0 / 14 (0%)	NA	3	KL1_18_manC,99.576%;KL30_19_manB,98.929%;KL150_19_gmd,99.701%	NA	NA	KL25	NA	correct	yes	TP
KP_NORM_BLD_60562_hybrid	KP_NORM_BLD_60562	Complete	XT	3	5426211	139602	166582	2.7964e+06	1901805	112621	5426211	5705414	2	KpSC	K	KL3	K3	Typeable	*	1	0.9719	-1 bp	19 / 19 (100%)	KL3_01_galF,99.331%;KL3_02_cpsACP,94.372%;KL3_03_wzi,98.333%;KL3_04_wza,99.737%;KL3_05_wzb,100.0%;KL3_06_wzc,99.585%;KL3_07_wcaJ,99.79%;KL3_08,99.392%;KL3_09,98.23%;KL3_10_pglJ,98.87%;KL3_11,98.638%;KL3_12,98.966%;KL3_13_wzx,98.739%;KL3_14,99.267%;KL3_15_wbaZ,99.221%;KL3_16_gnd,99.59%;KL3_17_manC,98.517%;KL3_18_manB,99.562%;KL3_19_ugd,99.743%	NA	0	NA	0 / 19 (0%)	NA	3	KL49_17_manC,99.788%;KL30_19_manB,99.136%;KL150_19_gmd,84.685%	NA	NA	KL3	NA	correct	yes	TP
KP_NORM_BLD_2247_hybrid	KP_NORM_BLD_2247	Complete	XT	1	5185857	5185857	5185857	5185857	5185857	5185857	5185857	5185857	2	KpSC	K	KL7	K7	Typeable	NA	1	0.985	0 bp	20 / 20 (100%)	KL7_01_galF,99.666%;KL7_02_cpsACP,98.095%;KL7_03_wzi,99.791%;KL7_04_wza,99.472%;KL7_05_wzb,99.31%;KL7_06_wzc,99.862%;KL7_07_wcuE,99.698%;KL7_08_wckC,99.379%;KL7_09_wcuC,99.422%;KL7_10_wzy,99.745%;KL7_11_wckD,99.725%;KL7_12_wclS,99.723%;KL7_13_wcuJ,100.0%;KL7_14_wzx,98.758%;KL7_15_wbaZ,100.0%;KL7_16_wcaJ,99.356%;KL7_17_gnd,99.574%;KL7_18_manC,99.788%;KL7_19_manB,99.562%;KL7_20_ugd,99.486%	NA	0	NA	0 / 20 (0%)	NA	4	KL40_03_wcpO,99.595%;KL40_04,99.256%;KL40_05_rfaG,99.213%;KL150_19_gmd,99.104%	NA	NA	KL7	NA	correct	yes	TP
KP_NORM_BLD_2014_104302_hybrid	KP_NORM_BLD_2014_104302	Complete	FLEX	2	5235327	1519416	2758053	3996690	2758053	280779	5235327	5516106	2	KpSC	K	KL2	K2	Typeable	NA	1	0.9975	+1 bp	18 / 18 (100%)	KL2_01_galF,100.0%;KL2_02_cpsACP,100.0%;KL2_03_wzi,100.0%;KL2_04_wza,100.0%;KL2_05_wzb,100.0%;KL2_06_wzc,99.723%;KL2_07,99.721%;KL2_08,100.0%;KL2_09,99.743%;KL2_10,100.0%;KL2_11_wzx,99.794%;KL2_12,99.31%;KL2_13,99.552%;KL2_14_wcaJ,99.785%;KL2_15_gnd,99.574%;KL2_16_manC,100.0%;KL2_17_manB,100.0%;KL2_18_ugd,99.743%	NA	0	NA	0 / 18 (0%)	NA	2	KL40_05_rfaG,97.895%;KL150_19_gmd,100.0%	NA	NA	KL2	NA	correct	yes	TP
KP_NORM_BLD_2014_96855_hybrid	KP_NORM_BLD_2014_96855	Complete	Unknown	5	5222179	110542	115132	218832	1134262	4627	5222179	5671312	2	KpSC	K	KL20	K20	Typeable	NA	1	0.9998	0 bp	18 / 18 (100%)	KL20_01_galF,100.0%;KL20_02_cpsACP,100.0%;KL20_03_wzi,100.0%;KL20_04_wza,100.0%;KL20_05_wzb,100.0%;KL20_06_wzc,100.0%;KL20_07_wbaP,100.0%;KL20_08_wzy,99.757%;KL20_09,100.0%;KL20_10_wcaN,100.0%;KL20_11_wcaO,100.0%;KL20_12,100.0%;KL20_13_wbaZ,100.0%;KL20_14_wzx,100.0%;KL20_15_gnd,100.0%;KL20_16_manC,100.0%;KL20_17_manB,100.0%;KL20_18_ugd,100.0%	NA	0	NA	0 / 18 (0%)	NA	2	KL40_05_rfaG,98.158%;KL150_19_gmd,98.507%	NA	NA	KL20	NA	correct	yes	TP
KP_NORM_BLD_60803_hybrid	KP_NORM_BLD_60803	Complete	XT	1	5339445	5339445	5339445	5339445	5339445	5339445	5339445	5339445	2	KpSC	K	KL35	K35	Typeable	-*	1	0.9526	-17 bp	19 / 20 (95%)	KL35_01_galF,99.666%;KL35_02_cpsACP,91.905%;KL35_03_wzi,96.862%;KL35_04_wza,99.735%;KL35_05_wzb,98.621%;KL35_06_wzc,98.75%;KL35_07_wzy,98.762%;KL35_08_wcuC,97.236%;KL35_09_wckM,96.649%;KL35_10_wckL,96.524%;KL35_11_wcuQ,98.481%;KL35_12_wzx,96.869%;KL35_13_wckK,98.165%;KL35_14_wbaZ,96.623%;KL35_15_wcaJ,98.283%;KL35_17_gnd,99.574%;KL35_18_manC,99.576%;KL35_19_manB,100.0%;KL35_20_ugd,99.229%	KL35_16_wclK	0	NA	0 / 20 (0%)	NA	3	KL14_19_manC,100.0%;KL30_19_manB,99.136%;KL150_19_gmd,97.612%	NA	NA	KL35	NA	correct	yes	TP
KP_NORM_BLD_2014_102946_hybrid	KP_NORM_BLD_2014_102946	Complete	Unknown	5	5336499	5627	51513	250665	1129272	2058	5336499	5646362	2	KpSC	K	KL112	unknown (KL112)	Typeable	NA	1	0.9865	0 bp	18 / 18 (100%)	KL112_01_galF,100.0%;KL112_02_cpsACP,99.524%;KL112_03_wzi,97.071%;KL112_04_wza,100.0%;KL112_05_wzb,99.31%;KL112_06_wzc,99.722%;KL112_07_wbaP,100.0%;KL112_08,99.516%;KL112_09_wzy,99.256%;KL112_10_wcaO,100.0%;KL112_11_wcaN,100.0%;KL112_12_wbaZ,98.961%;KL112_13_wcuV,99.699%;KL112_14_wzx,99.583%;KL112_15_gnd,100.0%;KL112_16_manC,99.576%;KL112_17_manB,99.781%;KL112_18_ugd,99.486%	NA	0	NA	0 / 18 (0%)	NA	2	KL40_05_rfaG,97.895%;KL150_19_gmd,99.701%	NA	NA	KL112	NA	correct	yes	TP
KP_NORM_BLD_2014_104014_hybrid	KP_NORM_BLD_2014_104014	Complete	Unknown	8	5319653	4238.5	65818.5	171301	740005	2058	5319653	5920038	2	KpSC	K	KL24	K24	Typeable	-	1	0.9998	-1 bp	18 / 19 (94.7%)	KL24_01_galF,100.0%;KL24_02_cpsACP,99.524%;KL24_03_wzi,100.0%;KL24_04_wza,100.0%;KL24_05_wzb,100.0%;KL24_06_wzc,99.861%;KL24_07_wcuD,100.0%;KL24_08_wcuC,100.0%;KL24_09_wcuV,100.0%;KL24_10_wbaZ,100.0%;KL24_11_wcaJ,100.0%;KL24_12_wcuE,99.698%;KL24_14_wzy,100.0%;KL24_15_wzx,100.0%;KL24_16_gnd,100.0%;KL24_17_manC,100.0%;KL24_18_manB,100.0%;KL24_19_ugd,100.0%	KL24_13_wcuG	0	NA	0 / 19 (0%)	NA	2	KL40_05_rfaG,98.158%;KL150_19_gmd,99.701%	NA	NA	KL24	wcuG trunc	correct	yes	TP
KP_NORM_BLD_2508_hybrid	KP_NORM_BLD_2508	Complete	XT	3	5179889	62336	69616	2.62475e+06	1768187	55056	5179889	5304561	2	KpSC	K	KL31	K31	Typeable	-	0.9594	0.9926	-1606 bp	18 / 20 (90%)	KL31_03_wzi,100.0%;KL31_04_wza,100.0%;KL31_05_wzb,100.0%;KL31_06_wzc,99.861%;KL31_07_wctG,99.727%;KL31_08_wcuP,100.0%;KL31_09_wzy,100.0%;KL31_10_wcuC,99.707%;KL31_11_wbaZ,99.743%;KL31_12_wcaJ,99.789%;KL31_13_wctH,100.0%;KL31_14_wctI,99.674%;KL31_15_wzx,100.0%;KL31_16_wcuJ,100.0%;KL31_17_gnd,100.0%;KL31_18_manC,98.941%;KL31_19_manB,99.125%;KL31_20_ugd,99.486%	KL31_01_galF;KL31_02_cpsACP	0	NA	0 / 20 (0%)	NA	3	KL14_19_manC,100.0%;KL30_19_manB,98.929%;KL150_19_gmd,99.104%	NA	NA	KL31	deletion_variant	correct	yes	TP
KP_NORM_BLD_2014_103381_hybrid	KP_NORM_BLD_2014_103381	Complete	Unknown	3	5287605	99023.5	194051	2740828	1828551	3996	5287605	5485652	2	KpSC	K	KL102	unknown (KL102)	Typeable	NA	1	0.9927	-1 bp	17 / 17 (100%)	KL102_01_galF,98.997%;KL102_02_cpsACP,99.048%;KL102_03_wzi,100.0%;KL102_04_wza,100.0%;KL102_05_wzb,100.0%;KL102_06_wzc,99.722%;KL102_07_wbaP,99.366%;KL102_08_wzy,99.538%;KL102_09,99.313%;KL102_10,99.643%;KL102_11,99.432%;KL102_12,99.722%;KL102_13,100.0%;KL102_14,100.0%;KL102_15_wzx,100.0%;KL102_16_gnd,100.0%;KL102_17_ugd,99.486%	NA	0	NA	0 / 17 (0%)	NA	4	KL40_03_wcpO,99.19%;KL40_04,99.256%;KL40_05_rfaG,99.738%;KL150_19_gmd,98.507%	NA	NA	KL102	NA	correct	yes	TP
KP_NORM_BLD_231_hybrid	KP_NORM_BLD_231	Complete	XT	5	5218152	7499	94316	157714	1096689	5763	5218152	5483444	2	KpSC	K	KL30	K30	Typeable	*	1	0.9645	+776 bp	20 / 20 (100%)	KL30_01_galF,100.0%;KL30_02_cpsACP,99.048%;KL30_03_wzi,99.604%;KL30_04_wza,100.0%;KL30_05_wzb,99.306%;KL30_06_wzc,99.309%;KL30_07_wcuL,100.0%;KL30_08_wzx,100.0%;KL30_09_wcuD,97.143%;KL30_10_wzy,92.694%;KL30_11_wckP,92.011%;KL30_12_wckO,93.59%;KL30_13_wckN,92.188%;KL30_14,94.17%;KL30_15_wcuG,91.549%;KL30_16_wcaJ,98.069%;KL30_17_gnd,99.36%;KL30_18_manC,99.364%;KL30_19_manB,100.0%;KL30_20_ugd,99.743%	NA	0	NA	0 / 20 (0%)	NA	4	KL40_03_wcpO,97.571%;KL40_04,99.256%;KL40_05_rfaG,99.738%;KL150_19_gmd,98.507%	NA	NA	KL30	is_variant	correct	yes	TP
KP_NORM_BLD_2014_100848_hybrid	KP_NORM_BLD_2014_100848	Complete	FLEX	2	5261421	1500399	2754073	4007747	2754073	246725	5261421	5508146	2	KpSC	K	KL102	unknown (KL102)	Typeable	NA	1	0.9927	-1 bp	17 / 17 (100%)	KL102_01_galF,98.997%;KL102_02_cpsACP,99.048%;KL102_03_wzi,100.0%;KL102_04_wza,100.0%;KL102_05_wzb,100.0%;KL102_06_wzc,99.722%;KL102_07_wbaP,99.366%;KL102_08_wzy,99.538%;KL102_09,99.313%;KL102_10,99.643%;KL102_11,99.432%;KL102_12,99.722%;KL102_13,100.0%;KL102_14,100.0%;KL102_15_wzx,100.0%;KL102_16_gnd,100.0%;KL102_17_ugd,99.486%	NA	0	NA	0 / 17 (0%)	NA	4	KL40_03_wcpO,99.19%;KL40_04,99.256%;KL40_05_rfaG,99.738%;KL150_19_gmd,98.507%	NA	NA	KL102	NA	correct	yes	TP
KP_NORM_BLD_2015_112126_hybrid	KP_NORM_BLD_2015_112126	Complete	XT	5	5284191	89709	113131	299188	1168220	54880	5284191	5841099	2	KpSC	K	KL24	K24	Typeable	-	1	0.9999	-1 bp	18 / 19 (94.7%)	KL24_01_galF,100.0%;KL24_02_cpsACP,100.0%;KL24_03_wzi,100.0%;KL24_04_wza,100.0%;KL24_05_wzb,100.0%;KL24_06_wzc,100.0%;KL24_07_wcuD,100.0%;KL24_08_wcuC,100.0%;KL24_09_wcuV,100.0%;KL24_10_wbaZ,100.0%;KL24_11_wcaJ,100.0%;KL24_12_wcuE,99.698%;KL24_14_wzy,100.0%;KL24_15_wzx,100.0%;KL24_16_gnd,100.0%;KL24_17_manC,100.0%;KL24_18_manB,100.0%;KL24_19_ugd,100.0%	KL24_13_wcuG	0	NA	0 / 19 (0%)	NA	2	KL40_05_rfaG,98.158%;KL150_19_gmd,99.701%	NA	NA	KL24	wcuG trunc	correct	yes	TP
KP_NORM_BLD_2014_101821_hybrid	KP_NORM_BLD_2014_101821	Complete	FLEX	6	5498474	4190.5	6046.5	59197.2	932192	2101	5498474	5593154	2	KpSC	K	KL10	K10	Typeable	NA	1	0.9676	-14 bp	20 / 20 (100%)	KL10_01_galF,99.331%;KL10_02_cpsACP,95.238%;KL10_03_wzi,98.125%;KL10_04_wza,99.736%;KL10_05_wzb,100.0%;KL10_06_wzc,100.0%;KL10_07_wbaP,100.0%;KL10_08_wclQ,100.0%;KL10_09_wclP,99.744%;KL10_10_wzx,99.599%;KL10_11_wcuQ,99.496%;KL10_12_wcaN,99.736%;KL10_13_wcuK,99.408%;KL10_14_wzy,99.507%;KL10_15_wcsO,96.078%;KL10_16_wbaZ,99.483%;KL10_17_gnd,99.147%;KL10_18_manC,98.517%;KL10_19_manB,97.593%;KL10_20_u…	NA	0	NA	0 / 20 (0%)	NA	3	KL14_19_manC,100.0%;KL30_19_manB,99.145%;KL150_19_gmd,99.104%	NA	NA	KL10	NA	correct	yes	TP
KP_NORM_BLD_2015_115359_hybrid	KP_NORM_BLD_2015_115359	Complete	XT	3	5278596	132980	225831	2.75221e+06	1848185	40128	5278596	5544555	2	KpSC	K	KL24	K24	Typeable	NA	1	0.9902	+1 bp	19 / 19 (100%)	KL24_01_galF,100.0%;KL24_02_cpsACP,97.143%;KL24_03_wzi,98.536%;KL24_04_wza,100.0%;KL24_05_wzb,100.0%;KL24_06_wzc,100.0%;KL24_07_wcuD,99.738%;KL24_08_wcuC,98.806%;KL24_09_wcuV,99.757%;KL24_10_wbaZ,99.741%;KL24_11_wcaJ,100.0%;KL24_12_wcuE,99.698%;KL24_13_wcuG,99.703%;KL24_14_wzy,99.112%;KL24_15_wzx,99.791%;KL24_16_gnd,99.574%;KL24_17_manC,100.0%;KL24_18_manB,99.781%;KL24_19_ugd,100.0%	NA	0	NA	0 / 19 (0%)	NA	2	KL40_05_rfaG,97.895%;KL150_19_gmd,99.701%	NA	NA	KL24	NA	correct	yes	TP
KP_NORM_BLD_228_hybrid	KP_NORM_BLD_228	Complete	XT	1	5152033	5152033	5152033	5152033	5152033	5152033	5152033	5152033	2	KpSC	K	KL10	K10	Typeable	NA	1	0.9675	-14 bp	20 / 20 (100%)	KL10_01_galF,99.331%;KL10_02_cpsACP,95.238%;KL10_03_wzi,98.125%;KL10_04_wza,99.736%;KL10_05_wzb,100.0%;KL10_06_wzc,99.722%;KL10_07_wbaP,100.0%;KL10_08_wclQ,100.0%;KL10_09_wclP,99.744%;KL10_10_wzx,99.599%;KL10_11_wcuQ,99.496%;KL10_12_wcaN,99.736%;KL10_13_wcuK,99.408%;KL10_14_wzy,99.507%;KL10_15_wcsO,96.078%;KL10_16_wbaZ,99.483%;KL10_17_gnd,99.147%;KL10_18_manC,98.517%;KL10_19_manB,97.593%;KL10_20_…	NA	0	NA	0 / 20 (0%)	NA	3	KL14_19_manC,100.0%;KL30_19_manB,98.932%;KL150_19_gmd,99.104%	NA	NA	KL10	NA	correct	yes	TP
KP_NORM_BLD_2497_hybrid	KP_NORM_BLD_2497	Complete	XT	3	5198494	104729	203618	2701056	1802651	5840	5198494	5407952	2	KpSC	K	KL17	K17	Typeable	NA	1	0.9998	0 bp	20 / 20 (100%)	KL17_01_galF,100.0%;KL17_02_cpsACP,100.0%;KL17_03_wzi,99.791%;KL17_04_wza,100.0%;KL17_05_wzb,100.0%;KL17_06_wzc,100.0%;KL17_07_wzy,100.0%;KL17_08_wctR,99.719%;KL17_09_wctS,100.0%;KL17_10_wctT,100.0%;KL17_11_wctU,99.728%;KL17_12_wcaJ,100.0%;KL17_13_wcmZ,100.0%;KL17_14_wzx,100.0%;KL17_15_gnd,100.0%;KL17_16_rmlB,100.0%;KL17_17_rmlA,100.0%;KL17_18_rmlD,100.0%;KL17_19_rmlC,100.0%;KL17_20_ugd,100.0%	NA	0	NA	0 / 20 (0%)	NA	2	KL40_05_rfaG,98.421%;KL150_19_gmd,99.104%	NA	NA	KL17	NA	correct	yes	TP
KP_NORM_BLD_2014_100833_hybrid	KP_NORM_BLD_2014_100833	Complete	Unknown	5	5375683	10077	51054	226270	1133442	4125	5375683	5667209	2	KpSC	K	KL15	K15	Typeable	NA	1	0.998	+1115 bp	16 / 16 (100%)	KL15_01_galF,100.0%;KL15_02_cpsACP,100.0%;KL15_03_wzi,100.0%;KL15_04_wza,100.0%;KL15_05_wzb,100.0%;KL15_06_wzc,100.0%;KL15_07_wcaJ,100.0%;KL15_08_wceN,100.0%;KL15_09_wceM,100.0%;KL15_10_wcsR,100.0%;KL15_11_wcaN,100.0%;KL15_12_wzy,100.0%;KL15_13_wckI,99.726%;KL15_14_wzx,100.0%;KL15_15_gnd,100.0%;KL15_16_ugd,100.0%	NA	0	NA	0 / 16 (0%)	NA	3	KL104_16_wzx,98.072%;KL150_19_gmd,89.489%;KL104_17,98.635%	NA	NA	KL15	is_variant	correct	yes	TP
KP_NORM_BLD_225_hybrid	KP_NORM_BLD_225	Complete	XT	5	5308943	39859	70109	106698	1105460	1692	5308943	5527301	2	KpSC	K	KL162	unknown (KL162)	Typeable	*	1	0.9905	+2163 bp	20 / 20 (100%)	KL162_01_galF,99.666%;KL162_02_cpsACP,93.333%;KL162_03_wzi,98.745%;KL162_04_wza,100.0%;KL162_05_wzb,100.0%;KL162_06_wzc,99.438%;KL162_07_wcaA,100.0%;KL162_08_wcaJ,99.57%;KL162_09_wcuP,100.0%;KL162_10_wcuR,100.0%;KL162_11_wzy,100.0%;KL162_12,100.0%;KL162_13_gnd,99.787%;KL162_14_wzx,100.0%;KL162_15,100.0%;KL162_16_rmlB,99.718%;KL162_17_rmlA,100.0%;KL162_18_rmlD,100.0%;KL162_19_rmlC,99.459%;KL162_20…	NA	0	NA	0 / 20 (0%)	NA	1	KL150_19_gmd,85.886%	NA	NA	KL162	is_variant	correct	yes	TP
KP_NORM_BLD_2395_hybrid	KP_NORM_BLD_2395	Complete	XT	2	5327342	1.43669e+06	2.73357e+06	4.03046e+06	2733574	139805	5327342	5467147	2	KpSC	K	KL103	unknown (KL103)	Typeable	*	1	0.9671	-4 bp	21 / 21 (100%)	KL103_01_galF,98.997%;KL103_02_cpsACP,94.762%;KL103_03_wzi,98.326%;KL103_04_wza,100.0%;KL103_05_wzb,100.0%;KL103_06_wzc,99.583%;KL103_07_wbaP,99.791%;KL103_08_wcaA,99.013%;KL103_09,97.746%;KL103_10,99.788%;KL103_11_wcaN,98.983%;KL103_12_wzy,98.78%;KL103_13_wcpL,98.933%;KL103_14_wcuT,98.917%;KL103_15_wzx,98.956%;KL103_16_gnd,99.787%;KL103_17_rmlB,99.155%;KL103_18_rmlA,97.917%;KL103_19_rmlD,98.99%;…	NA	0	NA	0 / 21 (0%)	NA	2	KL40_05_rfaG,97.632%;KL150_19_gmd,99.104%	NA	NA	KL103	NA	correct	yes	TP
KP_NORM_BLD_2015_111587_hybrid	KP_NORM_BLD_2015_111587	Complete	XT	7	5284210	4449.5	5216	137444	796682	3559	5284210	5576772	2	KpSC	K	KL15	K15	Typeable	NA	1	0.9983	+1125 bp	16 / 16 (100%)	KL15_01_galF,100.0%;KL15_02_cpsACP,100.0%;KL15_03_wzi,100.0%;KL15_04_wza,100.0%;KL15_05_wzb,100.0%;KL15_06_wzc,100.0%;KL15_07_wcaJ,100.0%;KL15_08_wceN,99.715%;KL15_09_wceM,100.0%;KL15_10_wcsR,100.0%;KL15_11_wcaN,100.0%;KL15_12_wzy,100.0%;KL15_13_wckI,99.726%;KL15_14_wzx,99.32%;KL15_15_gnd,100.0%;KL15_16_ugd,100.0%	NA	0	NA	0 / 16 (0%)	NA	3	KL104_16_wzx,98.072%;KL150_19_gmd,89.489%;KL104_17,98.635%	NA	NA	KL15	is_variant	correct	yes	TP
KP_NORM_BLD_2015_108843_hybrid	KP_NORM_BLD_2015_108843	Complete	XT	7	5414952	22039	61749	189908	843931	6925	5414952	5907519	2	KpSC	K	KL2	K2	Typeable	NA	1	0.9974	+1 bp	18 / 18 (100%)	KL2_01_galF,100.0%;KL2_02_cpsACP,100.0%;KL2_03_wzi,100.0%;KL2_04_wza,100.0%;KL2_05_wzb,100.0%;KL2_06_wzc,99.723%;KL2_07,99.721%;KL2_08,100.0%;KL2_09,99.743%;KL2_10,99.535%;KL2_11_wzx,99.794%;KL2_12,99.31%;KL2_13,98.655%;KL2_14_wcaJ,99.785%;KL2_15_gnd,99.574%;KL2_16_manC,100.0%;KL2_17_manB,100.0%;KL2_18_ugd,99.743%	NA	0	NA	0 / 18 (0%)	NA	2	KL40_05_rfaG,97.632%;KL150_19_gmd,99.701%	NA	NA	KL2	NA	correct	yes	TP
KP_NORM_BLD_60723_hybrid	KP_NORM_BLD_60723	Complete	XT	3	5303313	70608	139019	2721166	1814843	2197	5303313	5444529	2	KpSC	K	KL183	unknown (KL183)	Typeable	*	1	0.9505	-3 bp	19 / 19 (100%)	KL183_01_galF,98.662%;KL183_02_cpsACP,93.81%;KL183_03_wzi,97.49%;KL183_04_wza,99.206%;KL183_05_wzb,100.0%;KL183_06_wzc,99.584%;KL183_07_wbaP,99.368%;KL183_08,98.355%;KL183_09_wcqC,97.665%;KL183_10,98.227%;KL183_11_wzx,96.242%;KL183_12,97.067%;KL183_13,98.542%;KL183_14_gnd,99.787%;KL183_15_rmlB,98.31%;KL183_16_rmlA,97.917%;KL183_17_rmlD,98.99%;KL183_18_rmlC,97.838%;KL183_19_ugd,99.743%	NA	0	NA	0 / 19 (0%)	NA	5	KL126_15_rmlB,99.718%;KL150_19_gmd,99.701%;KL52_20_rmlD,99.357%;KL17_17_rmlA,100.0%;KL12_22_rmlC,99.454%	NA	NA	KL183	NA	correct	yes	TP
KP_NORM_BLD_60778_hybrid	KP_NORM_BLD_60778	Complete	XT	2	5429164	1.45077e+06	2.7769e+06	4.10303e+06	2776904	124645	5429164	5553809	2	KpSC	K	KL137	unknown (KL137)	Typeable	NA	1	0.9985	0 bp	24 / 24 (100%)	KL137_01_galF,99.331%;KL137_02_cpsACP,100.0%;KL137_03_wzi,100.0%;KL137_04_wza,100.0%;KL137_05_wzb,100.0%;KL137_06_wzc,100.0%;KL137_07_wbaP,100.0%;KL137_08,100.0%;KL137_09,99.695%;KL137_10_wbaZ,100.0%;KL137_11_wcuS,100.0%;KL137_12_wzx,100.0%;KL137_13_wcqH,100.0%;KL137_14_wclK,100.0%;KL137_15_wzy,99.695%;KL137_16_wcuC,100.0%;KL137_17_gnd,100.0%;KL137_18_manC,100.0%;KL137_19,100.0%;KL137_20_rmlB,100…	NA	0	NA	0 / 24 (0%)	NA	3	KL14_19_manC,100.0%;KL30_19_manB,99.136%;KL150_19_gmd,98.507%	NA	NA	KL137	NA	correct	yes	TP
KP_NORM_BLD_61439_hybrid	KP_NORM_BLD_61439	Complete	XT	3	5442266	177781	240045	2.84116e+06	1932609	115517	5442266	5797828	2	KpSC	K	KL136	unknown (KL136)	Untypeable	-	0.7185	0.9993	-4742 bp	12 / 19 (63.2%)	KL136_01_galF,100.0%;KL136_02_cpsACP,100.0%;KL136_03_wzi,100.0%;KL136_04_wza,100.0%;KL136_05_wzb,100.0%;KL136_06_wzc,99.861%;KL136_07_wzy,99.759%;KL136_08_wcuO,99.452%;KL136_09_manC,100.0%;KL136_10_manB,100.0%;KL136_18_gnd,100.0%;KL136_19_ugd,99.743%	KL136_11_wbaZ;KL136_12_wcaJ;KL136_13_wcuC;KL136_14;KL136_15_wzx;KL136_16_wcuI;KL136_17_wcoX	0	NA	0 / 19 (0%)	NA	4	KL40_03_wcpO,99.798%;KL40_04,99.752%;KL40_05_rfaG,99.475%;KL150_19_gmd,99.403%	NA	NA	KL136	deletion_variant	correct	no	FN
KP_NORM_BLD_61295_hybrid	KP_NORM_BLD_61295	Complete	XT	2	5279307	1.48364e+06	2.74887e+06	4.01409e+06	2748866	218424	5279307	5497731	2	KpSC	K	KL21	K21	Typeable	NA	1	1	0 bp	19 / 19 (100%)	KL21_01_galF,100.0%;KL21_02_cpsACP,100.0%;KL21_03_wzi,100.0%;KL21_04_wza,100.0%;KL21_05_wzb,100.0%;KL21_06_wzc,100.0%;KL21_07_wcuD,100.0%;KL21_08_wzy,100.0%;KL21_09_wcuE,100.0%;KL21_10_wcuC,100.0%;KL21_11_wbaZ,100.0%;KL21_12_wbaP,100.0%;KL21_13_wcuA,100.0%;KL21_14_wcaL,100.0%;KL21_15_wzx,100.0%;KL21_16_gnd,100.0%;KL21_17_manC,100.0%;KL21_18_manB,100.0%;KL21_19_ugd,100.0%	NA	0	NA	0 / 19 (0%)	NA	4	KL50_10,99.623%;KL14_19_manC,100.0%;KL30_19_manB,98.932%;KL150_19_gmd,99.701%	NA	NA	KL21	NA	correct	yes	TP
KP_NORM_BLD_60874_hybrid	KP_NORM_BLD_60874	Complete	XT	2	5252942	1.40178e+06	2.6855e+06	3.96922e+06	2685504	118065	5252942	5371007	2	KpSC	K	KL30	K30	Typeable	-+	0.9619	0.9918	+2542 bp	18 / 20 (90%)	KL30_01_galF,100.0%;KL30_03_wzi,99.406%;KL30_04_wza,100.0%;KL30_05_wzb,100.0%;KL30_06_wzc,99.724%;KL30_07_wcuL,100.0%;KL30_08_wzx,100.0%;KL30_09_wcuD,99.481%;KL30_10_wzy,99.772%;KL30_11_wckP,99.725%;KL30_12_wckO,99.487%;KL30_13_wckN,99.609%;KL30_14,100.0%;KL30_16_wcaJ,99.785%;KL30_17_gnd,99.787%;KL30_18_manC,99.576%;KL30_19_manB,99.787%;KL30_20_ugd,99.486%	KL30_02_cpsACP;KL30_15_wcuG	1	KL104_18,86.441%	0 / 20 (0%)	NA	1	KL150_19_gmd,99.403%	NA	NA	KL30	is_variant	correct	yes	TP
KP_NORM_BLD_61273_hybrid	KP_NORM_BLD_61273	Complete	XT	3	5199578	240317	259982	2729780	1893404	220652	5199578	5680212	2	KpSC	K	KL137	unknown (KL137)	Typeable	*	1	0.9646	-12 bp	24 / 24 (100%)	KL137_01_galF,99.666%;KL137_02_cpsACP,94.286%;KL137_03_wzi,98.333%;KL137_04_wza,99.208%;KL137_05_wzb,99.31%;KL137_06_wzc,98.619%;KL137_07_wbaP,100.0%;KL137_08,97.698%;KL137_09,99.085%;KL137_10_wbaZ,98.969%;KL137_11_wcuS,96.918%;KL137_12_wzx,97.897%;KL137_13_wcqH,97.319%;KL137_14_wclK,97.989%;KL137_15_wzy,97.866%;KL137_16_wcuC,98.615%;KL137_17_gnd,99.36%;KL137_18_manC,99.788%;KL137_19,100.0%;KL137…	NA	0	NA	0 / 24 (0%)	NA	5	KL80_19_rmlB,98.592%;KL150_19_gmd,97.612%;KL52_20_rmlD,98.997%;KL137_21_rmlA,98.966%;KL67_23_rmlC,97.838%	NA	NA	KL137	NA	correct	yes	TP
KP_NORM_BLD_62202_hybrid	KP_NORM_BLD_62202	Complete	XT	4	5086381	16961.8	113015	1425520	1329467	5456	5086381	5317867	2	KpSC	K	KL57	K57	Typeable	-*	1	0.9737	+2131 bp	17 / 18 (94.4%)	KL57_01_galF,98.997%;KL57_02_cpsACP,94.286%;KL57_03_wzi,98.333%;KL57_04_wza,99.471%;KL57_05_wzb,100.0%;KL57_06_wzc,99.168%;KL57_07_wcaJ,98.742%;KL57_08_wzx,99.795%;KL57_09_wckX,99.204%;KL57_10_wckW,98.904%;KL57_11_wzy,96.438%;KL57_12,99.529%;KL57_14_wbaZ,99.74%;KL57_15_gnd,99.36%;KL57_16_manC,100.0%;KL57_17_manB,99.781%;KL57_18_ugd,99.743%	KL57_13_vanT	0	NA	0 / 18 (0%)	NA	4	KL40_03_wcpO,99.393%;KL40_04,99.504%;KL40_05_rfaG,99.213%;KL150_19_gmd,84.685%	NA	NA	KL57	is_variant	correct	yes	TP
KP_NORM_URN_106847_hybrid	KP_NORM_URN_106847	Complete	FLEX	2	5337720	1498440	2778200	4057960	2778200	218680	5337720	5556400	2	KpSC	K	KL25	K25	Typeable	-	1	0.9917	+3 bp	13 / 14 (92.9%)	KL25_01_galF,100.0%;KL25_02_cpsACP,98.571%;KL25_03_wzi,99.791%;KL25_04_wza,100.0%;KL25_05_wzb,100.0%;KL25_06_wzc,100.0%;KL25_07_wcaJ,100.0%;KL25_08_wzy,100.0%;KL25_10,100.0%;KL25_11_wcuB,99.681%;KL25_12_wzx,100.0%;KL25_13_gnd,99.787%;KL25_14_ugd,100.0%	KL25_09_wfeD	0	NA	0 / 14 (0%)	NA	3	KL1_18_manC,99.788%;KL30_19_manB,98.929%;KL150_19_gmd,99.403%	NA	NA	KL25	NA	correct	yes	TP
KP_NORM_BLD_62504_hybrid	KP_NORM_BLD_62504	Complete	XT	5	5104501	39438	146059	175016	1093255	1263	5104501	5466277	2	KpSC	K	KL22	K22	Typeable	NA	1	0.993	-1 bp	18 / 18 (100%)	KL22_01_galF,100.0%;KL22_02_cpsACP,99.048%;KL22_03_wzi,99.574%;KL22_04_wza,100.0%;KL22_05_wzb,100.0%;KL22_06_wzc,99.862%;KL22_07_wzy,100.0%;KL22_08,100.0%;KL22_09,99.329%;KL22_10_wfeD,100.0%;KL22_11_wzx,100.0%;KL22_12_rutE,99.176%;KL22_13,99.74%;KL22_14,99.757%;KL22_15_wcaJ,99.785%;KL22_16_gnd,99.787%;KL22_17,99.11%;KL22_18_ugd,99.229%	NA	0	NA	0 / 18 (0%)	NA	2	KL40_05_rfaG,97.895%;KL150_19_gmd,98.806%	NA	NA	KL22	atr trunc	correct	yes	TP
KP_NORM_URN_107976_hybrid	KP_NORM_URN_107976	Complete	FLEX	6	5274835	12898.8	123133	218847	958569	3407	5274835	5751414	2	KpSC	K	KL10	K10	Typeable	NA	1	0.9957	+1201 bp	20 / 20 (100%)	KL10_01_galF,100.0%;KL10_02_cpsACP,100.0%;KL10_03_wzi,100.0%;KL10_04_wza,100.0%;KL10_05_wzb,100.0%;KL10_06_wzc,100.0%;KL10_07_wbaP,100.0%;KL10_08_wclQ,100.0%;KL10_09_wclP,100.0%;KL10_10_wzx,100.0%;KL10_11_wcuQ,100.0%;KL10_12_wcaN,100.0%;KL10_13_wcuK,100.0%;KL10_14_wzy,100.0%;KL10_15_wcsO,100.0%;KL10_16_wbaZ,100.0%;KL10_17_gnd,100.0%;KL10_18_manC,99.576%;KL10_19_manB,97.593%;KL10_20_ugd,100.0%	NA	0	NA	0 / 20 (0%)	NA	4	KL40_03_wcpO,97.773%;KL40_04,99.007%;KL40_05_rfaG,99.475%;KL150_19_gmd,98.507%	NA	NA	KL10	is_variant	correct	yes	TP
KP_NORM_BLD_63801_hybrid	KP_NORM_BLD_63801	Complete	XT	5	5251650	75140	112037	188410	1126182	3675	5251650	5630912	2	KpSC	K	KL111	unknown (KL111)	Typeable	-	1	0.9999	+1200 bp	16 / 17 (94.1%)	KL111_01_galF,100.0%;KL111_02_cpsACP,100.0%;KL111_03_wzi,100.0%;KL111_04_wza,100.0%;KL111_05_wzb,100.0%;KL111_06_wzc,100.0%;KL111_07_wzy,100.0%;KL111_08_wckT,100.0%;KL111_09,100.0%;KL111_10,100.0%;KL111_11_wzy,99.58%;KL111_12_wcuL,100.0%;KL111_14,100.0%;KL111_15_wcaJ,100.0%;KL111_16_gnd,100.0%;KL111_17_ugd,100.0%	KL111_13_wctD	0	NA	0 / 17 (0%)	NA	4	KL50_10,99.057%;KL14_19_manC,99.788%;KL30_19_manB,98.932%;KL150_19_gmd,99.403%	NA	NA	KL111	is_variant	correct	yes	TP
KP_NORM_URN_109342_hybrid	KP_NORM_URN_109342	Complete	FLEX	2	5531309	1.46954e+06	2823462	4.17739e+06	2823462	115615	5531309	5646924	2	KpSC	K	KL43	K43	Typeable	*	1	0.9851	+774 bp	19 / 19 (100%)	KL43_01_galF,99.331%;KL43_02_cpsACP,94.286%;KL43_03_wzi,100.0%;KL43_04_wza,100.0%;KL43_05_wzb,100.0%;KL43_06_wzc,99.861%;KL43_07_wcaJ,100.0%;KL43_08_wcuO,99.174%;KL43_09_wzy,99.469%;KL43_10_wcpY,98.753%;KL43_11_wcuE,99.698%;KL43_12_wbaZ,100.0%;KL43_13_wcuV,99.398%;KL43_14_wzx,98.958%;KL43_15_wcpZ,99.437%;KL43_16_gnd,99.574%;KL43_17_manC,99.788%;KL43_18_manB,100.0%;KL43_19_ugd,99.229%	NA	0	NA	0 / 19 (0%)	NA	3	KL13_17_manC,99.788%;KL30_19_manB,99.145%;KL150_19_gmd,98.507%	NA	NA	KL43	is_variant	correct	yes	TP
KP_NORM_BLD_62638_hybrid	KP_NORM_BLD_62638	Complete	XT	2	5297684	1.38578e+06	2689745	3.99371e+06	2689745	81806	5297684	5379490	2	KpSC	K	KL132	unknown (KL132)	Typeable	-*	1	0.9939	-1 bp	20 / 21 (95.2%)	KL132_01_galF,100.0%;KL132_02_cpsACP,93.81%;KL132_03_wzi,99.582%;KL132_04_wza,100.0%;KL132_05_wzb,100.0%;KL132_06_wzc,99.861%;KL132_07_wzy,100.0%;KL132_08_wcaN,100.0%;KL132_10,99.756%;KL132_11_wclT,100.0%;KL132_12_manC,99.577%;KL132_13_manB,100.0%;KL132_14_wbaZ,100.0%;KL132_15_wcaJ,99.571%;KL132_16_gnd,99.787%;KL132_17,99.419%;KL132_18_wcuV,99.388%;KL132_19_wzx,100.0%;KL132_20_wcpG,98.925%;KL132_…	KL132_09_wcaO	0	NA	0 / 21 (0%)	NA	2	KL40_05_rfaG,97.895%;KL150_19_gmd,99.104%	NA	NA	KL132	NA	correct	yes	TP
KP_NORM_BLD_62649_hybrid	KP_NORM_BLD_62649	Complete	XT	2	5235031	1413166	2687121	3961076	2687121	139211	5235031	5374242	2	KpSC	K	KL102	unknown (KL102)	Typeable	-	1	0.9923	+1063 bp	15 / 17 (88.2%)	KL102_01_galF,99.331%;KL102_02_cpsACP,99.048%;KL102_03_wzi,100.0%;KL102_04_wza,100.0%;KL102_05_wzb,100.0%;KL102_06_wzc,99.583%;KL102_07_wbaP,99.154%;KL102_09,99.313%;KL102_10,99.643%;KL102_11,99.432%;KL102_12,99.722%;KL102_13,99.682%;KL102_14,100.0%;KL102_16_gnd,100.0%;KL102_17_ugd,99.486%	KL102_08_wzy;KL102_15_wzx	0	NA	0 / 17 (0%)	NA	4	KL40_03_wcpO,99.19%;KL40_04,98.759%;KL40_05_rfaG,99.738%;KL150_19_gmd,98.806%	NA	NA	KL102	is_variant	correct	yes	TP
KP_NORM_BLD_63395_hybrid	KP_NORM_BLD_63395	Complete	XT	4	5239359	59790.5	120600	1.43212e+06	1371307	4667	5239359	5485227	2	KpSC	K	KL28	K28	Typeable	NA	1	0.9921	0 bp	19 / 19 (100%)	KL28_01_galF,100.0%;KL28_02_cpsACP,100.0%;KL28_03_wzi,97.699%;KL28_04_wza,99.474%;KL28_05_wzb,100.0%;KL28_06_wzc,100.0%;KL28_07_wckC,100.0%;KL28_08_wcuC,99.708%;KL28_09_wckD,99.727%;KL28_10_wzy,100.0%;KL28_11_wclS,99.734%;KL28_12_wcuE,100.0%;KL28_13_wzx,99.765%;KL28_14_wbaZ,100.0%;KL28_15_wcaJ,100.0%;KL28_16_gnd,100.0%;KL28_17_manC,99.788%;KL28_18_manB,99.781%;KL28_19_ugd,99.486%	NA	0	NA	0 / 19 (0%)	NA	4	KL40_03_wcpO,97.773%;KL40_04,99.504%;KL40_05_rfaG,99.738%;KL150_19_gmd,98.507%	NA	NA	KL28	NA	correct	yes	TP
KP_NORM_URN_106487_hybrid	KP_NORM_URN_106487	Complete	FLEX	2	5745911	1.51137e+06	2.92289e+06	4.3344e+06	2922886	99860	5745911	5845771	2	KpSC	K	KL60	K60	Typeable	NA	1	0.9944	0 bp	20 / 20 (100%)	KL60_01_galF,98.997%;KL60_02_cpsACP,99.524%;KL60_03_wzi,100.0%;KL60_04_wza,100.0%;KL60_05_wzb,100.0%;KL60_06_wzc,99.86%;KL60_07_wzy,99.454%;KL60_08_wcqW,100.0%;KL60_09_wcaO,99.482%;KL60_10_wbaZ,100.0%;KL60_11_wcaJ,99.785%;KL60_12_wcqX,99.73%;KL60_13_wcqY,100.0%;KL60_14_wcuH,99.638%;KL60_15_wzx,99.79%;KL60_16,99.851%;KL60_17_gnd,100.0%;KL60_18_manC,98.941%;KL60_19_manB,100.0%;KL60_20_ugd,99.743%	NA	0	NA	0 / 20 (0%)	NA	3	KL49_17_manC,100.0%;KL30_19_manB,99.143%;KL150_19_gmd,98.209%	NA	NA	KL60	NA	correct	yes	TP
KP_NORM_BLD_63839_hybrid	KP_NORM_BLD_63839	Complete	XT	6	5126950	19597.8	72727.5	162037	911727	4261	5126950	5470361	2	KpSC	K	KL17	K17	Typeable	NA	1	0.9853	-3 bp	20 / 20 (100%)	KL17_01_galF,100.0%;KL17_02_cpsACP,98.571%;KL17_03_wzi,98.117%;KL17_04_wza,99.471%;KL17_05_wzb,100.0%;KL17_06_wzc,99.862%;KL17_07_wzy,98.649%;KL17_08_wctR,99.719%;KL17_09_wctS,99.643%;KL17_10_wctT,99.733%;KL17_11_wctU,99.728%;KL17_12_wcaJ,99.571%;KL17_13_wcmZ,99.674%;KL17_14_wzx,100.0%;KL17_15_gnd,99.36%;KL17_16_rmlB,99.437%;KL17_17_rmlA,100.0%;KL17_18_rmlD,100.0%;KL17_19_rmlC,99.459%;KL17_20_ugd…	NA	0	NA	0 / 20 (0%)	NA	1	KL150_19_gmd,88.955%	NA	NA	KL17	NA	correct	yes	TP
KP_NORM_BLD_62926_hybrid	KP_NORM_BLD_62926	Complete	XT	1	5194611	5194611	5194611	5194611	5194611	5194611	5194611	5194611	2	KpSC	K	KL30	K30	Typeable	NA	1	0.9914	-9 bp	20 / 20 (100%)	KL30_01_galF,100.0%;KL30_02_cpsACP,97.619%;KL30_03_wzi,99.406%;KL30_04_wza,100.0%;KL30_05_wzb,100.0%;KL30_06_wzc,99.862%;KL30_07_wcuL,100.0%;KL30_08_wzx,100.0%;KL30_09_wcuD,99.74%;KL30_10_wzy,100.0%;KL30_11_wckP,100.0%;KL30_12_wckO,99.744%;KL30_13_wckN,99.609%;KL30_14,100.0%;KL30_15_wcuG,100.0%;KL30_16_wcaJ,100.0%;KL30_17_gnd,99.787%;KL30_18_manC,99.364%;KL30_19_manB,100.0%;KL30_20_ugd,99.486%	NA	0	NA	0 / 20 (0%)	NA	2	KL40_05_rfaG,98.158%;KL150_19_gmd,99.403%	NA	NA	KL30	NA	correct	yes	TP
KP_NORM_BLD_62164_hybrid	KP_NORM_BLD_62164	Complete	XT	3	5226802	5038.5	6768	2616785	1745626	3309	5226802	5236879	2	KpSC	K	KL18	K18	Typeable	NA	1	0.9888	-2 bp	21 / 21 (100%)	KL18_01_galF,100.0%;KL18_02_cpsACP,99.048%;KL18_03_wzi,98.117%;KL18_04_wza,99.737%;KL18_05_wzb,100.0%;KL18_06_wzc,99.723%;KL18_07_wcaJ,99.79%;KL18_08_wcaA,99.34%;KL18_09_wcuM,99.454%;KL18_10_wbbL,99.654%;KL18_11_wckF,99.732%;KL18_12_wzy,99.752%;KL18_13,100.0%;KL18_14_wcuH,100.0%;KL18_15_wzx,100.0%;KL18_16_gnd,100.0%;KL18_17_rmlB,99.155%;KL18_18_rmlA,100.0%;KL18_19_rmlD,99.663%;KL18_20_rmlC,100.0%…	NA	0	NA	0 / 21 (0%)	NA	2	KL40_05_rfaG,97.895%;KL150_19_gmd,99.104%	NA	NA	KL18	NA	correct	yes	TP
KP_NORM_BLD_62912_hybrid	KP_NORM_BLD_62912	Complete	XT	3	5375009	93271	176482	2.77575e+06	1853850	10060	5375009	5561551	2	KpSC	K	KL2	K2	Typeable	NA	1	0.9841	+1 bp	18 / 18 (100%)	KL2_01_galF,99.331%;KL2_02_cpsACP,99.048%;KL2_03_wzi,98.614%;KL2_04_wza,100.0%;KL2_05_wzb,100.0%;KL2_06_wzc,99.862%;KL2_07,99.721%;KL2_08,100.0%;KL2_09,99.743%;KL2_10,100.0%;KL2_11_wzx,99.177%;KL2_12,99.483%;KL2_13,99.103%;KL2_14_wcaJ,99.785%;KL2_15_gnd,98.934%;KL2_16_manC,99.364%;KL2_17_manB,99.781%;KL2_18_ugd,100.0%	NA	0	NA	0 / 18 (0%)	NA	4	KL40_03_wcpO,97.976%;KL40_04,99.752%;KL40_05_rfaG,99.475%;KL150_19_gmd,98.209%	NA	NA	KL2	NA	correct	yes	TP
KP_NORM_BLD_62512_hybrid	KP_NORM_BLD_62512	Complete	XT	2	5473564	1.57796e+06	2.87649e+06	4.17503e+06	2876492	279421	5473564	5752985	2	KpSC	K	KL23	K23	Typeable	-*	1	0.8772	+6865 bp	18 / 19 (94.7%)	KL23_01_galF,98.997%;KL23_02_cpsACP,94.762%;KL23_03_wzi,97.071%;KL23_04_wza,97.09%;KL23_05_wzb,93.793%;KL23_06_wzc,91.502%;KL23_07_wcaA,87.459%;KL23_08_wcaJ,96.146%;KL23_10_wzy,85.224%;KL23_11_wckA,82.623%;KL23_12,82.519%;KL23_13_wzx,89.048%;KL23_14_gnd,99.147%;KL23_15_rmlB,98.592%;KL23_16_rmlA,97.569%;KL23_17_rmlD,98.316%;KL23_18_rmlC,97.297%;KL23_19_ugd,99.229%	KL23_09_wckU	0	NA	0 / 19 (0%)	NA	3	KL49_17_manC,100.0%;KL30_19_manB,99.145%;KL150_19_gmd,98.507%	NA	NA	KL23	is_variant	correct	yes	TP
KP_NORM_BLD_62486_hybrid	KP_NORM_BLD_62486	Complete	XT	2	5562745	1.42203e+06	2.80227e+06	4.18251e+06	2802268	41792	5562745	5604537	2	KpSC	K	KL105	unknown (KL105)	Typeable	*	1	0.9665	-6 bp	22 / 22 (100%)	KL105_01_galF,98.997%;KL105_02_cpsACP,94.762%;KL105_03_wzi,98.954%;KL105_04_wza,100.0%;KL105_05_wzb,99.31%;KL105_06_wzc,99.722%;KL105_07_wbaP,99.16%;KL105_08,99.671%;KL105_09,97.833%;KL105_10_wcaN,99.283%;KL105_11,100.0%;KL105_12,99.491%;KL105_13,99.747%;KL105_14_wzx,99.389%;KL105_15,98.734%;KL105_16,99.288%;KL105_17_gnd,99.787%;KL105_18_rmlB,98.592%;KL105_19,97.917%;KL105_20,98.653%;KL105_21,96.…	NA	0	NA	0 / 22 (0%)	NA	3	KL14_19_manC,100.0%;KL30_19_manB,99.145%;KL150_19_gmd,98.507%	NA	NA	KL105	NA	correct	yes	TP
KP_NORM_BLD_62922_hybrid	KP_NORM_BLD_62922	Complete	XT	5	5260057	4513	108610	140825	1103171	1848	5260057	5515853	2	KpSC	K	KL15	K15	Typeable	NA	0.9953	0.999	+1033 bp	16 / 16 (100%)	KL15_01_galF,100.0%;KL15_02_cpsACP,100.0%;KL15_03_wzi,100.0%;KL15_04_wza,100.0%;KL15_05_wzb,100.0%;KL15_06_wzc,100.0%;KL15_07_wcaJ,100.0%;KL15_08_wceN,99.43%;KL15_09_wceM,100.0%;KL15_10_wcsR,100.0%;KL15_11_wcaN,100.0%;KL15_12_wzy,99.515%;KL15_13_wckI,99.726%;KL15_14_wzx,100.0%;KL15_15_gnd,100.0%;KL15_16_ugd,100.0%	NA	0	NA	0 / 16 (0%)	NA	1	KL150_19_gmd,89.489%	NA	NA	KL15	is_variant	correct	yes	TP
KP_NORM_BLD_70_hybrid	KP_NORM_BLD_70	Complete	XT	5	5267487	4849	99187	123712	1099743	3478	5267487	5498713	2	KpSC	K	KL22	K22	Untypeable	-+	1	0.9947	-6 bp	17 / 18 (94.4%)	KL22_01_galF,99.331%;KL22_02_cpsACP,99.048%;KL22_03_wzi,99.787%;KL22_04_wza,100.0%;KL22_05_wzb,100.0%;KL22_06_wzc,100.0%;KL22_07_wzy,100.0%;KL22_08,100.0%;KL22_09,99.664%;KL22_10_wfeD,99.588%;KL22_11_wzx,99.779%;KL22_12_rutE,100.0%;KL22_13,99.74%;KL22_14,100.0%;KL22_15_wcaJ,100.0%;KL22_16_gnd,100.0%;KL22_18_ugd,100.0%	KL22_17	2	KL37_18_wcuG,98.667%;KL37_17_wcuG,81.915%	0 / 18 (0%)	NA	2	KL40_05_rfaG,96.842%;KL150_19_gmd,98.507%	NA	NA	KL22	atr trunc	correct	no	FN
KP_NORM_BLD_63842_hybrid	KP_NORM_BLD_63842	Complete	XT	3	5217078	152374	194166	2705622	1840608	110581	5217078	5521825	2	KpSC	K	KL149	unknown (KL149)	Typeable	NA	1	0.9999	0 bp	20 / 20 (100%)	KL149_01_galF,100.0%;KL149_02_cpsACP,100.0%;KL149_03_wzi,100.0%;KL149_04_wza,99.735%;KL149_05_wzb,100.0%;KL149_06_wzc,100.0%;KL149_07_wcaJ,100.0%;KL149_08,100.0%;KL149_09,100.0%;KL149_10_wzx,100.0%;KL149_11,100.0%;KL149_12,100.0%;KL149_13,100.0%;KL149_14,100.0%;KL149_15_gnd,100.0%;KL149_16_rmlB,100.0%;KL149_17_rmlA,100.0%;KL149_18_rmlD,100.0%;KL149_19_rmlC,100.0%;KL149_20_ugd,100.0%	NA	0	NA	0 / 20 (0%)	NA	1	KL150_19_gmd,88.358%	NA	NA	KL149	NA	correct	yes	TP
KP_NORM_BLD_61886_hybrid	KP_NORM_BLD_61886	Complete	XT	1	5454094	5454094	5454094	5454094	5454094	5454094	5454094	5454094	2	KpSC	K	KL143	unknown (KL143)	Typeable	*	1	0.9541	+12 bp	21 / 21 (100%)	KL143_01_galF,99.331%;KL143_02_cpsACP,94.286%;KL143_03_wzi,98.333%;KL143_04_wza,100.0%;KL143_05_wzb,97.931%;KL143_06_wzc,98.609%;KL143_07_wbaP,98.95%;KL143_08,93.534%;KL143_09_wzy,98.515%;KL143_10_wcuD,95.855%;KL143_11_wcuE,97.126%;KL143_12_wbaZ,98.182%;KL143_13,96.087%;KL143_14,99.063%;KL143_15_wzx,96.643%;KL143_16_wcsW,97.041%;KL143_17,93.433%;KL143_18_gnd,98.507%;KL143_19_manC,97.669%;KL143_20…	NA	0	NA	0 / 21 (0%)	NA	3	KL49_17_manC,99.576%;KL30_19_manB,99.145%;KL150_19_gmd,98.507%	NA	NA	KL143	NA	correct	yes	TP
KP_NORM_BLD_63832_hybrid	KP_NORM_BLD_63832	Complete	XT	3	5225962	135152	227062	2726512	1832088	43241	5225962	5496265	2	KpSC	K	KL2	K2	Typeable	NA	1	0.9994	+1 bp	18 / 18 (100%)	KL2_01_galF,100.0%;KL2_02_cpsACP,100.0%;KL2_03_wzi,100.0%;KL2_04_wza,100.0%;KL2_05_wzb,100.0%;KL2_06_wzc,99.862%;KL2_07,100.0%;KL2_08,100.0%;KL2_09,100.0%;KL2_10,99.767%;KL2_11_wzx,100.0%;KL2_12,99.483%;KL2_13,100.0%;KL2_14_wcaJ,99.785%;KL2_15_gnd,99.574%;KL2_16_manC,100.0%;KL2_17_manB,100.0%;KL2_18_ugd,100.0%	NA	0	NA	0 / 18 (0%)	NA	2	KL40_05_rfaG,98.158%;KL150_19_gmd,99.701%	NA	NA	KL2	NA	correct	yes	TP
KP_NORM_BLD_62920_hybrid	KP_NORM_BLD_62920	Complete	XT	2	5305663	1485727	2759039	4032351	2759039	212415	5305663	5518078	2	KpSC	K	KL8	K8	Typeable	NA	1	1	0 bp	18 / 18 (100%)	KL8_01_galF,100.0%;KL8_02_cpsACP,100.0%;KL8_03_wzi,100.0%;KL8_04_wza,100.0%;KL8_05_wzb,100.0%;KL8_06_wzc,100.0%;KL8_07_wzy,100.0%;KL8_08_wcsG,100.0%;KL8_09_wcsH,100.0%;KL8_10_wcsI,100.0%;KL8_11_wcsJ,100.0%;KL8_12_wcsK,100.0%;KL8_13_wcsL,100.0%;KL8_14_wcsM,100.0%;KL8_15_wzx,100.0%;KL8_16_wcaJ,100.0%;KL8_17_gnd,100.0%;KL8_18_ugd,100.0%	NA	0	NA	0 / 18 (0%)	NA	4	KL40_03_wcpO,99.798%;KL40_04,99.504%;KL40_05_rfaG,100.0%;KL150_19_gmd,99.104%	NA	NA	KL8	NA	correct	yes	TP
KP_NORM_BLD_62914_hybrid	KP_NORM_BLD_62914	Complete	XT	3	5263689	86830.5	167986	2.71584e+06	1812450	5675	5263689	5437350	2	KpSC	K	KL18	K18	Typeable	NA	1	0.9868	0 bp	21 / 21 (100%)	KL18_01_galF,99.666%;KL18_02_cpsACP,99.524%;KL18_03_wzi,99.582%;KL18_04_wza,100.0%;KL18_05_wzb,100.0%;KL18_06_wzc,99.861%;KL18_07_wcaJ,100.0%;KL18_08_wcaA,99.67%;KL18_09_wcuM,99.727%;KL18_10_wbbL,100.0%;KL18_11_wckF,100.0%;KL18_12_wzy,100.0%;KL18_13,100.0%;KL18_14_wcuH,100.0%;KL18_15_wzx,100.0%;KL18_16_gnd,100.0%;KL18_17_rmlB,98.873%;KL18_18_rmlA,100.0%;KL18_19_rmlD,99.663%;KL18_20_rmlC,100.0%;KL…	NA	0	NA	0 / 21 (0%)	NA	4	KL40_03_wcpO,99.798%;KL40_04,100.0%;KL40_05_rfaG,100.0%;KL150_19_gmd,99.104%	NA	NA	KL18	NA	correct	yes	TP
KP_NORM_BLD_61459_hybrid	KP_NORM_BLD_61459	Complete	Unknown	2	5285305	1.42558e+06	2712156	3.99873e+06	2712156	139007	5285305	5424312	2	KpSC	K	KL158	unknown (KL158)	Typeable	NA	1	0.9952	0 bp	22 / 22 (100%)	KL158_01_galF,99.666%;KL158_02_cpsACP,100.0%;KL158_03_wzi,100.0%;KL158_04_wza,100.0%;KL158_05_wzb,99.315%;KL158_06_wzc,100.0%;KL158_07_wcaA,99.67%;KL158_08_wcaJ,100.0%;KL158_09,100.0%;KL158_10,100.0%;KL158_11_wfgD,100.0%;KL158_12,100.0%;KL158_13_cysE,99.502%;KL158_14,99.761%;KL158_15,99.287%;KL158_16_wzx,99.794%;KL158_17_gnd,100.0%;KL158_18_rmlB,99.437%;KL158_19_rmlA,99.653%;KL158_20_rmlD,99.663%…	NA	0	NA	0 / 22 (0%)	NA	3	KL14_19_manC,100.0%;KL30_19_manB,99.145%;KL150_19_gmd,99.701%	NA	NA	KL158	NA	correct	yes	TP
KP_NORM_BLD_61444_hybrid	KP_NORM_BLD_61444	Complete	XT	1	5560656	5560656	5560656	5560656	5560656	5560656	5560656	5560656	2	KpSC	K	KL54	K54	Typeable	*	1	0.9439	+1 bp	20 / 20 (100%)	KL54_01_galF,98.328%;KL54_02_cpsACP,91.905%;KL54_03_wzi,97.708%;KL54_04_wza,96.561%;KL54_05_wzb,96.552%;KL54_06_wzc,96.932%;KL54_07_wclU,95.09%;KL54_08_wzx,96.324%;KL54_09_wzy,96.676%;KL54_10_wckB,97.778%;KL54_11_wcoS,95.114%;KL54_12_gmd,99.732%;KL54_13_wcaG,95.666%;KL54_14_wcaH,94.771%;KL54_15_wcaI,92.84%;KL54_16_wcaJ,99.359%;KL54_17_gnd,99.787%;KL54_18_manC,99.576%;KL54_19_manB,99.562%;KL54_20_…	NA	0	NA	0 / 20 (0%)	NA	3	KL49_17_manC,100.0%;KL30_19_manB,99.145%;KL150_19_gmd,98.507%	NA	NA	KL54	NA	correct	yes	TP
KP_NORM_BLD_63815_hybrid	KP_NORM_BLD_63815	Complete	XT	2	5356615	1.63679e+06	2876732	4.11667e+06	2876732	396849	5356615	5753464	2	KpSC	K	KL1	K1	Typeable	NA	1	0.997	0 bp	20 / 20 (100%)	KL1_01_galF,100.0%;KL1_02_cpsACP,97.143%;KL1_03_wzi,99.791%;KL1_04_wza,100.0%;KL1_05_wzb,100.0%;KL1_06_wzc,99.859%;KL1_07_wzx,100.0%;KL1_08_wclY,99.72%;KL1_09_wzy,100.0%;KL1_10_wcsS,99.455%;KL1_11_wcsT,100.0%;KL1_12_gmd,100.0%;KL1_13_wcaG,99.424%;KL1_14_wcaH,100.0%;KL1_15_wcaI,99.753%;KL1_16_wcaJ,99.573%;KL1_17_gnd,100.0%;KL1_18_manC,100.0%;KL1_19_manB,100.0%;KL1_20_ugd,99.743%	NA	0	NA	0 / 20 (0%)	NA	2	KL40_05_rfaG,98.158%;KL150_19_gmd,99.104%	NA	NA	KL1	NA	correct	yes	TP
KP_NORM_BLD_61894_hybrid	KP_NORM_BLD_61894	Complete	XT	3	5322844	151850	187533	2.75519e+06	1875515	116168	5322844	5626545	2	KpSC	K	KL10	K10	Typeable	-	1	0.9676	+1050 bp	19 / 20 (95%)	KL10_01_galF,99.331%;KL10_02_cpsACP,95.238%;KL10_03_wzi,98.333%;KL10_04_wza,99.736%;KL10_05_wzb,100.0%;KL10_06_wzc,100.0%;KL10_07_wbaP,100.0%;KL10_08_wclQ,100.0%;KL10_09_wclP,99.744%;KL10_10_wzx,99.599%;KL10_11_wcuQ,99.496%;KL10_12_wcaN,99.736%;KL10_13_wcuK,99.408%;KL10_14_wzy,99.507%;KL10_16_wbaZ,99.483%;KL10_17_gnd,99.147%;KL10_18_manC,98.517%;KL10_19_manB,97.593%;KL10_20_ugd,99.743%	KL10_15_wcsO	0	NA	0 / 20 (0%)	NA	4	KL50_10,99.434%;KL14_19_manC,100.0%;KL30_19_manB,98.718%;KL150_19_gmd,99.403%	NA	NA	KL10	is_variant	correct	yes	TP
KP_NORM_URN_2012_81428_hybrid	KP_NORM_URN_2012_81428	Complete	XT	5	5416588	68156	144980	224330	1171609	3991	5416588	5858045	2	KpSC	K	KL102	unknown (KL102)	Typeable	-	1	0.9927	0 bp	16 / 17 (94.1%)	KL102_01_galF,98.997%;KL102_02_cpsACP,99.048%;KL102_03_wzi,100.0%;KL102_04_wza,100.0%;KL102_05_wzb,100.0%;KL102_06_wzc,99.722%;KL102_07_wbaP,99.366%;KL102_08_wzy,99.538%;KL102_09,98.969%;KL102_10,99.643%;KL102_11,99.432%;KL102_12,99.722%;KL102_14,100.0%;KL102_15_wzx,100.0%;KL102_16_gnd,100.0%;KL102_17_ugd,99.486%	KL102_13	0	NA	0 / 17 (0%)	NA	4	KL40_03_wcpO,99.19%;KL40_04,99.256%;KL40_05_rfaG,99.738%;KL150_19_gmd,98.507%	NA	NA	KL102	NA	correct	yes	TP
KP_NORM_URN_2009_57401_hybrid	KP_NORM_URN_2009_57401	Complete	FLEX	3	5198098	153778	269585	2.73384e+06	1835218	37972	5198098	5505655	2	KpSC	K	KL38	K38	Typeable	-	1	0.9818	-16 bp	16 / 17 (94.1%)	KL38_01_galF,99.331%;KL38_02_cpsACP,97.619%;KL38_03_wzi,98.745%;KL38_04_wza,99.736%;KL38_05_wzb,100.0%;KL38_06_wzc,99.584%;KL38_07_wcaJ,99.58%;KL38_08_wzy,99.024%;KL38_09_wctM,98.936%;KL38_10_wcaN,99.317%;KL38_11_wzx,99.078%;KL38_12_wckS,99.197%;KL38_13_wckR,100.0%;KL38_15,99.389%;KL38_16_gnd,99.799%;KL38_17_ugd,99.486%	KL38_14	0	NA	0 / 17 (0%)	NA	4	KL40_03_wcpO,99.19%;KL40_04,99.007%;KL40_05_rfaG,100.0%;KL150_19_gmd,99.701%	NA	NA	KL38	NA	correct	yes	TP
KP_NORM_URN_113027_hybrid	KP_NORM_URN_113027	Complete	FLEX	2	5230001	1.42695e+06	2.69463e+06	3.96232e+06	2694634	159268	5230001	5389269	2	KpSC	K	KL46	K46	Typeable	*	1	0.9882	+2 bp	20 / 20 (100%)	KL46_01_galF,100.0%;KL46_02_cpsACP,93.333%;KL46_03_wzi,97.708%;KL46_04_wza,100.0%;KL46_05_wzb,100.0%;KL46_06_wzc,99.861%;KL46_07_wcaJ,100.0%;KL46_08_wcuD,99.744%;KL46_09_wzy,100.0%;KL46_10_wcuC,99.754%;KL46_11_wcuI,100.0%;KL46_12_wcuF,99.728%;KL46_13_wcuV,99.701%;KL46_14_wclT,100.0%;KL46_15_wzx,99.798%;KL46_16_wckQ,99.281%;KL46_17_gnd,99.787%;KL46_18_manC,99.364%;KL46_19_manB,99.781%;KL46_20_ugd,…	NA	0	NA	0 / 20 (0%)	NA	4	KL50_10,99.623%;KL1_18_manC,99.788%;KL30_19_manB,98.932%;KL150_19_gmd,99.104%	NA	NA	KL46	NA	correct	yes	TP
KP_NORM_URN_114421_hybrid	KP_NORM_URN_114421	Complete	FLEX	5	5368810	10122	109468	142040	1126797	3544	5368810	5633984	2	KpSC	K	KL3	K3	Typeable	NA	1	0.9999	0 bp	19 / 19 (100%)	KL3_01_galF,100.0%;KL3_02_cpsACP,99.567%;KL3_03_wzi,100.0%;KL3_04_wza,100.0%;KL3_05_wzb,100.0%;KL3_06_wzc,99.862%;KL3_07_wcaJ,100.0%;KL3_08,100.0%;KL3_09,100.0%;KL3_10_pglJ,100.0%;KL3_11,100.0%;KL3_12,99.742%;KL3_13_wzx,100.0%;KL3_14,100.0%;KL3_15_wbaZ,100.0%;KL3_16_gnd,100.0%;KL3_17_manC,100.0%;KL3_18_manB,100.0%;KL3_19_ugd,100.0%	NA	0	NA	0 / 19 (0%)	NA	5	KL40_03_wcpO,99.393%;KL40_04,100.0%;KL40_05_rfaG,100.0%;KL150_19_gmd,98.507%;KL150_19_gmd,84.685%	NA	NA	KL3	NA	correct	yes	TP
KP_NORM_URN_57409_hybrid	KP_NORM_URN_57409	Complete	XT	2	5293596	1.42766e+06	2.71631e+06	4.00495e+06	2716308	139019	5293596	5432615	2	KpSC	K	KL22	K22	Typeable	NA	1	1	0 bp	18 / 18 (100%)	KL22_01_galF,100.0%;KL22_02_cpsACP,100.0%;KL22_03_wzi,100.0%;KL22_04_wza,100.0%;KL22_05_wzb,100.0%;KL22_06_wzc,100.0%;KL22_07_wzy,100.0%;KL22_08,100.0%;KL22_09,100.0%;KL22_10_wfeD,100.0%;KL22_11_wzx,100.0%;KL22_12_rutE,100.0%;KL22_13,100.0%;KL22_14,100.0%;KL22_15_wcaJ,100.0%;KL22_16_gnd,100.0%;KL22_17,99.703%;KL22_18_ugd,100.0%	NA	0	NA	0 / 18 (0%)	NA	2	KL40_05_rfaG,96.842%;KL150_19_gmd,98.806%	NA	NA	KL22	NA	correct	yes	TP
KP_NORM_URN_2014_97392_hybrid	KP_NORM_URN_2014_97392	Complete	Unknown	3	5133847	72198.5	140457	2637152	1759415	3940	5133847	5278244	2	KpSC	K	KL62	K62	Typeable	-	0.9935	0.9971	+1677 bp	17 / 19 (89.5%)	KL62_01_galF,100.0%;KL62_02_cpsACP,100.0%;KL62_03_wzi,99.606%;KL62_04_wza,100.0%;KL62_05_wzb,100.0%;KL62_06_wzc,99.723%;KL62_08,99.738%;KL62_09,99.419%;KL62_10,100.0%;KL62_11_wzy,99.486%;KL62_13,99.167%;KL62_14,100.0%;KL62_15_wzx,100.0%;KL62_16_gnd,100.0%;KL62_17_manC,100.0%;KL62_18_manB,99.781%;KL62_19_ugd,100.0%	KL62_07_wbaP;KL62_12	0	NA	0 / 19 (0%)	NA	2	KL40_05_rfaG,97.632%;KL150_19_gmd,98.806%	NA	NA	KL62	is_variant	correct	yes	TP
KP_NORM_URN_2014_97411_hybrid	KP_NORM_URN_2014_97411	Complete	Unknown	2	5305302	1.43288e+06	2.72369e+06	4.0145e+06	2723690	142077	5305302	5447379	2	KpSC	K	KL2	K2	Typeable	NA	1	0.987	-2 bp	18 / 18 (100%)	KL2_01_galF,100.0%;KL2_02_cpsACP,100.0%;KL2_03_wzi,97.426%;KL2_04_wza,100.0%;KL2_05_wzb,100.0%;KL2_06_wzc,99.723%;KL2_07,99.443%;KL2_08,100.0%;KL2_09,99.743%;KL2_10,100.0%;KL2_11_wzx,99.794%;KL2_12,99.138%;KL2_13,99.552%;KL2_14_wcaJ,99.785%;KL2_15_gnd,99.574%;KL2_16_manC,99.364%;KL2_17_manB,99.781%;KL2_18_ugd,100.0%	NA	0	NA	0 / 18 (0%)	NA	4	KL40_03_wcpO,97.773%;KL40_04,99.007%;KL40_05_rfaG,99.738%;KL150_19_gmd,98.507%	NA	NA	KL2	NA	correct	yes	TP
KP_NORM_URN_2014_99206_hybrid	KP_NORM_URN_2014_99206	Complete	Unknown	3	5255437	109046	212842	2.73414e+06	1824510	5251	5255437	5473530	2	KpSC	K	KL51	K51	Typeable	-	1	0.9994	+1200 bp	15 / 16 (93.8%)	KL51_01_galF,100.0%;KL51_02_cpsACP,100.0%;KL51_03_wzi,100.0%;KL51_04_wza,100.0%;KL51_05_wzb,100.0%;KL51_06_wzc,100.0%;KL51_07_wcaJ,100.0%;KL51_08_wcpB,100.0%;KL51_09_wzy,100.0%;KL51_10_wcuF,100.0%;KL51_11_wcpA,100.0%;KL51_12_wzx,100.0%;KL51_13,100.0%;KL51_15_gnd,100.0%;KL51_16_ugd,100.0%	KL51_14_wcoZ	0	NA	0 / 16 (0%)	NA	4	KL50_10,99.434%;KL14_19_manC,99.788%;KL30_19_manB,98.932%;KL150_19_gmd,98.806%	NA	NA	KL51	is_variant	correct	yes	TP
KP_NORM_URN_2015_107836_hybrid	KP_NORM_URN_2015_107836	Complete	XT	2	5199862	1.44621e+06	2.69743e+06	3.94864e+06	2697426	194989	5199862	5394851	2	KpSC	K	KL62	K62	Typeable	NA	1	0.9983	0 bp	19 / 19 (100%)	KL62_01_galF,100.0%;KL62_02_cpsACP,100.0%;KL62_03_wzi,99.606%;KL62_04_wza,100.0%;KL62_05_wzb,100.0%;KL62_06_wzc,99.861%;KL62_07_wbaP,99.79%;KL62_08,100.0%;KL62_09,100.0%;KL62_10,100.0%;KL62_11_wzy,100.0%;KL62_12,100.0%;KL62_13,99.722%;KL62_14,100.0%;KL62_15_wzx,99.772%;KL62_16_gnd,100.0%;KL62_17_manC,100.0%;KL62_18_manB,99.781%;KL62_19_ugd,100.0%	NA	0	NA	0 / 19 (0%)	NA	2	KL40_05_rfaG,97.632%;KL150_19_gmd,98.806%	NA	NA	KL62	NA	correct	yes	TP
KP_NORM_URN_56534_hybrid	KP_NORM_URN_56534	Complete	FLEX	3	5325537	54983.5	107178	2.71636e+06	1811835	2789	5325537	5435504	2	KpSC	K	KL48	K48	Typeable	*	1	0.9477	-2 bp	21 / 21 (100%)	KL48_01_galF,99.331%;KL48_02_cpsACP,93.81%;KL48_03_wzi,98.117%;KL48_04_wza,98.413%;KL48_05_wzb,99.31%;KL48_06_wzc,98.194%;KL48_07_wcaA,94.719%;KL48_08_wcaJ,98.934%;KL48_09_wclL,93.382%;KL48_10_wzy,98.137%;KL48_11_wcqD,96.642%;KL48_12_wckU,95.714%;KL48_13,96.882%;KL48_14_wzx,98.42%;KL48_15_wcqE,96.319%;KL48_16_gnd,99.574%;KL48_17_rmlB,98.873%;KL48_18_rmlA,97.569%;KL48_19_rmlD,98.99%;KL48_20_rmlC,9…	NA	0	NA	0 / 21 (0%)	NA	3	KL40_05_rfaG,98.158%;KL150_19_gmd,98.507%;KL150_19_gmd,84.985%	NA	NA	KL48	NA	correct	yes	TP
KP_NORM_URN_2014_96612_hybrid	KP_NORM_URN_2014_96612	Complete	Unknown	5	5374377	10077	56806	226270	1134331	4125	5374377	5671655	2	KpSC	K	KL15	K15	Typeable	NA	1	0.998	+1115 bp	16 / 16 (100%)	KL15_01_galF,100.0%;KL15_02_cpsACP,100.0%;KL15_03_wzi,100.0%;KL15_04_wza,100.0%;KL15_05_wzb,100.0%;KL15_06_wzc,100.0%;KL15_07_wcaJ,100.0%;KL15_08_wceN,100.0%;KL15_09_wceM,100.0%;KL15_10_wcsR,100.0%;KL15_11_wcaN,100.0%;KL15_12_wzy,100.0%;KL15_13_wckI,99.726%;KL15_14_wzx,100.0%;KL15_15_gnd,100.0%;KL15_16_ugd,100.0%	NA	0	NA	0 / 16 (0%)	NA	3	KL104_16_wzx,98.072%;KL150_19_gmd,89.489%;KL104_17,98.635%	NA	NA	KL15	is_variant	correct	yes	TP
KP_NORM_URN_2014_97677_hybrid	KP_NORM_URN_2014_97677	Complete	FLEX	2	5194742	1.41108e+06	2672299	3.93352e+06	2672299	149856	5194742	5344598	2	KpSC	K	KL31	K31	Typeable	NA	1	0.9939	-1 bp	20 / 20 (100%)	KL31_01_galF,100.0%;KL31_02_cpsACP,100.0%;KL31_03_wzi,99.604%;KL31_04_wza,100.0%;KL31_05_wzb,100.0%;KL31_06_wzc,100.0%;KL31_07_wctG,100.0%;KL31_08_wcuP,100.0%;KL31_09_wzy,100.0%;KL31_10_wcuC,100.0%;KL31_11_wbaZ,99.743%;KL31_12_wcaJ,100.0%;KL31_13_wctH,100.0%;KL31_14_wctI,100.0%;KL31_15_wzx,100.0%;KL31_16_wcuJ,100.0%;KL31_17_gnd,99.787%;KL31_18_manC,98.941%;KL31_19_manB,99.125%;KL31_20_ugd,99.486%	NA	0	NA	0 / 20 (0%)	NA	4	KL50_10,99.811%;KL14_19_manC,100.0%;KL30_19_manB,99.145%;KL150_19_gmd,99.701%	NA	NA	KL31	NA	correct	yes	TP
KP_NORM_URN_2015_109604_hybrid	KP_NORM_URN_2015_109604	Complete	XT	2	5261424	1.44762e+06	2.71889e+06	3.99016e+06	2718890	176355	5261424	5437779	2	KpSC	K	KL102	unknown (KL102)	Typeable	NA	1	0.9927	-1 bp	17 / 17 (100%)	KL102_01_galF,98.997%;KL102_02_cpsACP,99.048%;KL102_03_wzi,100.0%;KL102_04_wza,100.0%;KL102_05_wzb,100.0%;KL102_06_wzc,99.583%;KL102_07_wbaP,99.366%;KL102_08_wzy,99.538%;KL102_09,99.313%;KL102_10,99.643%;KL102_11,99.432%;KL102_12,99.722%;KL102_13,100.0%;KL102_14,100.0%;KL102_15_wzx,100.0%;KL102_16_gnd,100.0%;KL102_17_ugd,99.486%	NA	0	NA	0 / 17 (0%)	NA	3	KL40_03_wcpO,99.19%;KL40_04,99.256%;KL150_19_gmd,98.507%	NA	NA	KL102	NA	correct	yes	TP
KP_NORM_URN_2014_97671_hybrid	KP_NORM_URN_2014_97671	Complete	Unknown	4	5325600	58527	148533	1496691	1406685	4074	5325600	5626740	2	KpSC	K	KL25	K25	Typeable	-	1	0.9853	+4 bp	13 / 14 (92.9%)	KL25_01_galF,100.0%;KL25_02_cpsACP,100.0%;KL25_03_wzi,100.0%;KL25_04_wza,100.0%;KL25_05_wzb,100.0%;KL25_06_wzc,100.0%;KL25_07_wcaJ,99.785%;KL25_08_wzy,99.737%;KL25_10,100.0%;KL25_11_wcuB,99.681%;KL25_12_wzx,100.0%;KL25_13_gnd,99.572%;KL25_14_ugd,99.743%	KL25_09_wfeD	0	NA	0 / 14 (0%)	NA	2	KL40_05_rfaG,98.158%;KL150_19_gmd,99.403%	NA	NA	KL25	NA	correct	yes	TP
KP_NORM_URN_2014_101205_hybrid	KP_NORM_URN_2014_101205	Complete	Unknown	4	5256207	4915	118532	1.48766e+06	1374040	2887	5256207	5496158	2	KpSC	K	KL24	K24	Typeable	-	1	0.99	-3 bp	18 / 19 (94.7%)	KL24_01_galF,100.0%;KL24_02_cpsACP,97.143%;KL24_03_wzi,98.536%;KL24_04_wza,100.0%;KL24_05_wzb,100.0%;KL24_06_wzc,100.0%;KL24_07_wcuD,99.738%;KL24_08_wcuC,98.806%;KL24_09_wcuV,99.757%;KL24_10_wbaZ,99.741%;KL24_11_wcaJ,100.0%;KL24_12_wcuE,99.698%;KL24_14_wzy,99.112%;KL24_15_wzx,99.791%;KL24_16_gnd,99.574%;KL24_17_manC,100.0%;KL24_18_manB,99.781%;KL24_19_ugd,100.0%	KL24_13_wcuG	0	NA	0 / 19 (0%)	NA	2	KL40_05_rfaG,97.895%;KL150_19_gmd,99.403%	NA	NA	KL24	wcuG trunc	correct	yes	TP
KP_NORM_URN_2013_95439_hybrid	KP_NORM_URN_2013_95439	Complete	XT	6	5414642	18918.5	116764	270393	993148	2811	5414642	5958888	2	KpSC	K	KL64	K64	Typeable	NA	1	1	0 bp	24 / 24 (100%)	KL64_01_galF,100.0%;KL64_02_cpsACP,100.0%;KL64_03_wzi,100.0%;KL64_04_wza,100.0%;KL64_05_wzb,100.0%;KL64_06_wzc,100.0%;KL64_07_wzx,100.0%;KL64_08_wcoV,100.0%;KL64_09,100.0%;KL64_10_wzy,100.0%;KL64_11_wcoU,100.0%;KL64_12_wcoT,100.0%;KL64_13_wcsF,100.0%;KL64_14_wcuK,100.0%;KL64_15_wbaZ,100.0%;KL64_16_wcaJ,100.0%;KL64_17_gnd,100.0%;KL64_18_manC,100.0%;KL64_19_manB,100.0%;KL64_20_rmlB,100.0%;KL64_21_r…	NA	0	NA	0 / 24 (0%)	NA	2	KL40_05_rfaG,98.158%;KL150_19_gmd,98.806%	NA	NA	KL64	NA	correct	yes	TP
KP_NORM_URN_57447_hybrid	KP_NORM_URN_57447	Complete	FLEX	3	5601882	105024	206638	2904260	1937310	3410	5601882	5811930	2	KpSC	K	KL61	K61	Typeable	NA	1	0.9979	-1 bp	19 / 19 (100%)	KL61_01_galF,100.0%;KL61_02_cpsACP,100.0%;KL61_03_wzi,100.0%;KL61_04_wza,100.0%;KL61_05_wzb,100.0%;KL61_06_wzc,100.0%;KL61_07_wclQ,100.0%;KL61_08_wcuQ,100.0%;KL61_09_wzy,100.0%;KL61_10_wclP,100.0%;KL61_11_wzx,100.0%;KL61_12_wcqZ,100.0%;KL61_13_wcuK,100.0%;KL61_14_wbaZ,100.0%;KL61_15_wcaJ,100.0%;KL61_16_gnd,100.0%;KL61_17_manC,99.576%;KL61_18_manB,100.0%;KL61_19_ugd,100.0%	NA	0	NA	0 / 19 (0%)	NA	3	KL14_19_manC,100.0%;KL30_19_manB,99.136%;KL150_19_gmd,98.209%	NA	NA	KL61	NA	correct	yes	TP
KP_NORM_URN_2015_109358_hybrid	KP_NORM_URN_2015_109358	Complete	XT	2	5278363	1.50665e+06	2.76389e+06	4.02113e+06	2763890	249416	5278363	5527779	2	KpSC	K	KL9	K9	Typeable	NA	1	0.9884	+2 bp	19 / 19 (100%)	KL9_01_galF,100.0%;KL9_02_cpsACP,99.524%;KL9_03_wzi,99.406%;KL9_04_wza,100.0%;KL9_05_wzb,100.0%;KL9_06_wzc,99.861%;KL9_07_wbaP,99.58%;KL9_08,99.67%;KL9_09,99.681%;KL9_10,100.0%;KL9_11,99.655%;KL9_12,99.309%;KL9_13_wzx,99.525%;KL9_14_gnd,99.787%;KL9_15_rmlB,99.718%;KL9_16_rmlA,100.0%;KL9_17_rmlD,99.327%;KL9_18_rmlC,98.378%;KL9_19_ugd,99.743%	NA	0	NA	0 / 19 (0%)	NA	4	KL50_10,99.245%;KL14_19_manC,100.0%;KL30_19_manB,98.932%;KL150_19_gmd,99.403%	NA	NA	KL9	NA	correct	yes	TP
KP_NORM_URN_2013_96200_hybrid	KP_NORM_URN_2013_96200	Complete	Unknown	5	5267004	5225	42519	154762	1094700	3991	5267004	5473501	2	KpSC	K	KL102	unknown (KL102)	Typeable	NA	1	0.9927	-1 bp	17 / 17 (100%)	KL102_01_galF,98.997%;KL102_02_cpsACP,99.048%;KL102_03_wzi,100.0%;KL102_04_wza,100.0%;KL102_05_wzb,100.0%;KL102_06_wzc,99.722%;KL102_07_wbaP,99.366%;KL102_08_wzy,99.538%;KL102_09,99.313%;KL102_10,99.643%;KL102_11,99.432%;KL102_12,99.722%;KL102_13,100.0%;KL102_14,100.0%;KL102_15_wzx,100.0%;KL102_16_gnd,100.0%;KL102_17_ugd,99.486%	NA	0	NA	0 / 17 (0%)	NA	4	KL40_03_wcpO,99.19%;KL40_04,99.256%;KL40_05_rfaG,99.738%;KL150_19_gmd,98.507%	NA	NA	KL102	NA	correct	yes	TP
KP_NORM_URN_2015_109056_hybrid	KP_NORM_URN_2015_109056	Complete	Unknown	3	5138889	77842	150923	2644906	1764858	4761	5138889	5294573	2	KpSC	K	KL38	K38	Typeable	NA	1	0.9971	+6 bp	17 / 17 (100%)	KL38_01_galF,100.0%;KL38_02_cpsACP,100.0%;KL38_03_wzi,98.954%;KL38_04_wza,100.0%;KL38_05_wzb,100.0%;KL38_06_wzc,99.861%;KL38_07_wcaJ,100.0%;KL38_08_wzy,99.756%;KL38_09_wctM,100.0%;KL38_10_wcaN,100.0%;KL38_11_wzx,99.539%;KL38_12_wckS,100.0%;KL38_13_wckR,100.0%;KL38_14,99.792%;KL38_15,99.739%;KL38_16_gnd,100.0%;KL38_17_ugd,100.0%	NA	0	NA	0 / 17 (0%)	NA	4	KL50_10,99.434%;KL30_19_manB,98.718%;KL150_19_gmd,99.403%;KL150_20_manC,99.672%	NA	NA	KL38	NA	correct	yes	TP
KP_NORM_URN_57002_hybrid	KP_NORM_URN_57002	Complete	FLEX	2	5190412	1420888	2677396	3933904	2677396	164380	5190412	5354792	2	KpSC	K	KL46	K46	Typeable	*	1	0.9881	+2 bp	20 / 20 (100%)	KL46_01_galF,100.0%;KL46_02_cpsACP,93.333%;KL46_03_wzi,97.708%;KL46_04_wza,100.0%;KL46_05_wzb,100.0%;KL46_06_wzc,99.861%;KL46_07_wcaJ,100.0%;KL46_08_wcuD,99.744%;KL46_09_wzy,100.0%;KL46_10_wcuC,99.754%;KL46_11_wcuI,100.0%;KL46_12_wcuF,99.728%;KL46_13_wcuV,99.701%;KL46_14_wclT,100.0%;KL46_15_wzx,99.798%;KL46_16_wckQ,99.281%;KL46_17_gnd,99.787%;KL46_18_manC,99.364%;KL46_19_manB,99.781%;KL46_20_ugd,…	NA	0	NA	0 / 20 (0%)	NA	4	KL50_10,99.434%;KL14_19_manC,99.788%;KL30_19_manB,98.92%;KL150_19_gmd,98.806%	NA	NA	KL46	NA	correct	yes	TP
KP_NORM_URN_57225_hybrid	KP_NORM_URN_57225	Complete	FLEX	6	5346848	4960.25	5868.5	138808	924818	2546	5346848	5548909	2	KpSC	K	KL10	K10	Typeable	NA	1	0.9956	+1 bp	20 / 20 (100%)	KL10_01_galF,100.0%;KL10_02_cpsACP,100.0%;KL10_03_wzi,100.0%;KL10_04_wza,100.0%;KL10_05_wzb,100.0%;KL10_06_wzc,100.0%;KL10_07_wbaP,100.0%;KL10_08_wclQ,100.0%;KL10_09_wclP,100.0%;KL10_10_wzx,100.0%;KL10_11_wcuQ,100.0%;KL10_12_wcaN,100.0%;KL10_13_wcuK,100.0%;KL10_14_wzy,100.0%;KL10_15_wcsO,100.0%;KL10_16_wbaZ,100.0%;KL10_17_gnd,100.0%;KL10_18_manC,99.576%;KL10_19_manB,97.593%;KL10_20_ugd,100.0%	NA	0	NA	0 / 20 (0%)	NA	4	KL40_03_wcpO,97.773%;KL40_04,99.007%;KL40_05_rfaG,99.475%;KL150_19_gmd,98.507%	NA	NA	KL10	NA	correct	yes	TP
KP_NORM_URN_56668_hybrid	KP_NORM_URN_56668	Complete	FLEX	2	5258711	1.46703e+06	2.73092e+06	3.99482e+06	2730920	203130	5258711	5461841	2	KpSC	K	KL28	K28	Typeable	NA	1	0.9918	+1 bp	19 / 19 (100%)	KL28_01_galF,100.0%;KL28_02_cpsACP,100.0%;KL28_03_wzi,97.699%;KL28_04_wza,99.737%;KL28_05_wzb,100.0%;KL28_06_wzc,100.0%;KL28_07_wckC,100.0%;KL28_08_wcuC,100.0%;KL28_09_wckD,100.0%;KL28_10_wzy,100.0%;KL28_11_wclS,99.468%;KL28_12_wcuE,100.0%;KL28_13_wzx,99.765%;KL28_14_wbaZ,100.0%;KL28_15_wcaJ,100.0%;KL28_16_gnd,100.0%;KL28_17_manC,99.788%;KL28_18_manB,99.781%;KL28_19_ugd,100.0%	NA	0	NA	0 / 19 (0%)	NA	4	KL40_03_wcpO,98.785%;KL40_04,99.504%;KL40_05_rfaG,99.475%;KL150_19_gmd,99.104%	NA	NA	KL28	NA	correct	yes	TP
KP_NORM_URN_2013_95951_hybrid	KP_NORM_URN_2013_95951	Complete	Unknown	4	5133803	43463.5	107772	1.40263e+06	1338322	3940	5133803	5353287	2	KpSC	K	KL62	K62	Typeable	-	1	0.9971	+1837 bp	18 / 19 (94.7%)	KL62_01_galF,100.0%;KL62_02_cpsACP,100.0%;KL62_03_wzi,99.606%;KL62_04_wza,100.0%;KL62_05_wzb,100.0%;KL62_06_wzc,99.723%;KL62_07_wbaP,99.58%;KL62_08,99.738%;KL62_09,99.419%;KL62_10,100.0%;KL62_11_wzy,99.486%;KL62_13,99.167%;KL62_14,99.741%;KL62_15_wzx,100.0%;KL62_16_gnd,100.0%;KL62_17_manC,100.0%;KL62_18_manB,99.781%;KL62_19_ugd,100.0%	KL62_12	0	NA	0 / 19 (0%)	NA	2	KL40_05_rfaG,97.632%;KL150_19_gmd,98.806%	NA	NA	KL62	is_variant	correct	yes	TP
KP_NORM_URN_2013_95819_hybrid	KP_NORM_URN_2013_95819	Complete	Unknown	5	5324568	4874	47883	194951	1114842	1934	5324568	5574210	2	KpSC	K	KL23	K23	Typeable	NA	1	0.9992	0 bp	19 / 19 (100%)	KL23_01_galF,100.0%;KL23_02_cpsACP,100.0%;KL23_03_wzi,99.791%;KL23_04_wza,100.0%;KL23_05_wzb,100.0%;KL23_06_wzc,100.0%;KL23_07_wcaA,99.67%;KL23_08_wcaJ,100.0%;KL23_09_wckU,100.0%;KL23_10_wzy,99.736%;KL23_11_wckA,99.672%;KL23_12,100.0%;KL23_13_wzx,100.0%;KL23_14_gnd,100.0%;KL23_15_rmlB,100.0%;KL23_16_rmlA,100.0%;KL23_17_rmlD,100.0%;KL23_18_rmlC,100.0%;KL23_19_ugd,100.0%	NA	0	NA	0 / 19 (0%)	NA	4	KL40_03_wcpO,99.393%;KL40_04,99.007%;KL40_05_rfaG,99.475%;KL150_19_gmd,99.403%	NA	NA	KL23	NA	correct	yes	TP
KP_NORM_URN_2015_107962_hybrid	KP_NORM_URN_2015_107962	Complete	XT	3	5319740	157808	204534	2762137	1878452	111081	5319740	5635355	2	KpSC	K	KL107	unknown (KL107)	Typeable	NA	0.9999	0.9997	+1200 bp	16 / 16 (100%)	KL107_01_galF,99.666%;KL107_02_cpsACP,100.0%;KL107_03_wzi,100.0%;KL107_04_wza,100.0%;KL107_05_wzb,100.0%;KL107_06_wzc,99.722%;KL107_07_wbaP,100.0%;KL107_08,100.0%;KL107_09,100.0%;KL107_10,100.0%;KL107_11_gnd,100.0%;KL107_12,100.0%;KL107_13,100.0%;KL107_14,100.0%;KL107_15,100.0%;KL107_16_ugd,100.0%	NA	0	NA	0 / 16 (0%)	NA	5	KL40_03_wcpO,98.988%;KL40_04,99.504%;KL40_05_rfaG,99.475%;KL150_19_gmd,99.104%;KL150_19_gmd,84.923%	NA	NA	KL107	is_variant	correct	yes	TP
KP_NORM_URN_2013_95788_hybrid	KP_NORM_URN_2013_95788	Complete	Unknown	6	5376150	5611.5	29136.5	174998	943160	3147	5376150	5658958	2	KpSC	K	KL15	K15	Typeable	NA	1	0.998	+1115 bp	16 / 16 (100%)	KL15_01_galF,100.0%;KL15_02_cpsACP,100.0%;KL15_03_wzi,100.0%;KL15_04_wza,100.0%;KL15_05_wzb,100.0%;KL15_06_wzc,100.0%;KL15_07_wcaJ,100.0%;KL15_08_wceN,100.0%;KL15_09_wceM,100.0%;KL15_10_wcsR,100.0%;KL15_11_wcaN,100.0%;KL15_12_wzy,100.0%;KL15_13_wckI,99.726%;KL15_14_wzx,100.0%;KL15_15_gnd,100.0%;KL15_16_ugd,100.0%	NA	0	NA	0 / 16 (0%)	NA	3	KL104_16_wzx,98.072%;KL150_19_gmd,89.489%;KL104_17,98.635%	NA	NA	KL15	is_variant	correct	yes	TP
KP_NORM_URN_57023_hybrid	KP_NORM_URN_57023	Complete	FLEX	9	5620587	4740	5763	116648	665479	3301	5620587	5989308	2	KpSC	K	KL60	K60	Typeable	NA	1	0.9905	+183 bp	20 / 20 (100%)	KL60_01_galF,98.997%;KL60_02_cpsACP,99.524%;KL60_03_wzi,99.582%;KL60_04_wza,100.0%;KL60_05_wzb,100.0%;KL60_06_wzc,99.581%;KL60_07_wzy,99.454%;KL60_08_wcqW,99.288%;KL60_09_wcaO,99.482%;KL60_10_wbaZ,99.74%;KL60_11_wcaJ,99.785%;KL60_12_wcqX,99.459%;KL60_13_wcqY,100.0%;KL60_14_wcuH,100.0%;KL60_15_wzx,99.79%;KL60_16,100.0%;KL60_17_gnd,100.0%;KL60_18_manC,99.153%;KL60_19_manB,100.0%;KL60_20_ugd,99.743%	NA	0	NA	0 / 20 (0%)	NA	3	KL49_17_manC,100.0%;KL30_19_manB,99.143%;KL150_19_gmd,98.507%	NA	NA	KL60	NA	correct	yes	TP
KP_NORM_URN_57042_hybrid	KP_NORM_URN_57042	Complete	FLEX	2	5368061	1.48925e+06	2782188	4.07512e+06	2782188	196315	5368061	5564376	2	KpSC	K	KL2	K2	Typeable	NA	1	0.9841	+1 bp	18 / 18 (100%)	KL2_01_galF,99.331%;KL2_02_cpsACP,99.048%;KL2_03_wzi,98.614%;KL2_04_wza,100.0%;KL2_05_wzb,100.0%;KL2_06_wzc,99.862%;KL2_07,99.721%;KL2_08,100.0%;KL2_09,99.743%;KL2_10,100.0%;KL2_11_wzx,99.177%;KL2_12,99.483%;KL2_13,99.103%;KL2_14_wcaJ,99.785%;KL2_15_gnd,98.934%;KL2_16_manC,99.364%;KL2_17_manB,99.781%;KL2_18_ugd,100.0%	NA	0	NA	0 / 18 (0%)	NA	4	KL40_03_wcpO,98.381%;KL40_04,99.256%;KL40_05_rfaG,99.738%;KL150_19_gmd,99.104%	NA	NA	KL2	NA	correct	yes	TP
KP_NORM_URN_2015_109238_hybrid	KP_NORM_URN_2015_109238	Complete	XT	2	5405676	1.42503e+06	2751909	4.07879e+06	2751909	98142	5405676	5503818	2	KpSC	K	KL137	unknown (KL137)	Typeable	-*	1	0.9598	-20 bp	23 / 24 (95.8%)	KL137_01_galF,98.997%;KL137_02_cpsACP,91.905%;KL137_03_wzi,98.542%;KL137_04_wza,99.472%;KL137_05_wzb,100.0%;KL137_07_wbaP,100.0%;KL137_08,97.954%;KL137_09,98.476%;KL137_10_wbaZ,98.711%;KL137_11_wcuS,96.575%;KL137_12_wzx,98.131%;KL137_13_wcqH,97.587%;KL137_14_wclK,97.701%;KL137_15_wzy,97.866%;KL137_16_wcuC,98.892%;KL137_17_gnd,99.574%;KL137_18_manC,99.788%;KL137_19,100.0%;KL137_20_rmlB,99.458%;KL1…	KL137_06_wzc	0	NA	0 / 24 (0%)	NA	5	KL18_17_rmlB,99.718%;KL150_19_gmd,98.806%;KL52_20_rmlD,99.357%;KL14_22_rmlA,100.0%;KL142_20_rmlC,99.459%	NA	NA	KL137	NA	correct	yes	TP
KP_NORM_URN_57695_hybrid	KP_NORM_URN_57695	Complete	FLEX	2	5256881	1.31816e+06	2631066	3.94397e+06	2631066	5251	5256881	5262132	2	KpSC	K	KL46	K46	Typeable	*	1	0.9874	+2 bp	20 / 20 (100%)	KL46_01_galF,99.666%;KL46_02_cpsACP,93.333%;KL46_03_wzi,97.917%;KL46_04_wza,100.0%;KL46_05_wzb,100.0%;KL46_06_wzc,99.861%;KL46_07_wcaJ,100.0%;KL46_08_wcuD,99.744%;KL46_09_wzy,100.0%;KL46_10_wcuC,99.754%;KL46_11_wcuI,100.0%;KL46_12_wcuF,99.728%;KL46_13_wcuV,99.701%;KL46_14_wclT,100.0%;KL46_15_wzx,99.798%;KL46_16_wckQ,99.64%;KL46_17_gnd,99.787%;KL46_18_manC,99.364%;KL46_19_manB,100.0%;KL46_20_ugd,9…	NA	0	NA	0 / 20 (0%)	NA	4	KL50_10,99.811%;KL14_19_manC,100.0%;KL30_19_manB,99.136%;KL150_19_gmd,99.104%	NA	NA	KL46	NA	correct	yes	TP
KP_NORM_URN_58012_hybrid	KP_NORM_URN_58012	Complete	FLEX	3	5498281	55758.5	107451	2802866	1869933	4066	5498281	5609798	2	KpSC	K	KL134	unknown (KL134)	Typeable	*	1	0.9798	-1 bp	16 / 16 (100%)	KL134_01_galF,99.331%;KL134_02_cpsACP,94.286%;KL134_03_wzi,99.163%;KL134_04_wza,100.0%;KL134_05_wzb,100.0%;KL134_06_wzc,99.861%;KL134_07_wzx,100.0%;KL134_08,100.0%;KL134_09,98.88%;KL134_10_wzy,99.198%;KL134_11,100.0%;KL134_12,99.71%;KL134_13,99.749%;KL134_14_wcaJ,100.0%;KL134_15_gnd,99.787%;KL134_16_ugd,99.743%	NA	0	NA	0 / 16 (0%)	NA	3	KL14_19_manC,100.0%;KL30_19_manB,98.92%;KL150_19_gmd,98.507%	NA	NA	KL134	NA	correct	yes	TP
KP_NORM_URN_57979_hybrid	KP_NORM_URN_57979	Complete	FLEX	1	5521747	5521747	5521747	5521747	5521747	5521747	5521747	5521747	2	KpSC	K	KL16	K16	Typeable	-	1	0.9998	+777 bp	21 / 22 (95.5%)	KL16_01_galF,100.0%;KL16_02_cpsACP,100.0%;KL16_03_wzi,100.0%;KL16_04_wza,100.0%;KL16_05_wzb,100.0%;KL16_06_wzc,100.0%;KL16_07_wzx,100.0%;KL16_08_wzy,100.0%;KL16_09_gtf1,100.0%;KL16_10_vatD,100.0%;KL16_11_lacA,100.0%;KL16_12_sunS,100.0%;KL16_13_gmd,100.0%;KL16_14_fcl,100.0%;KL16_15_gmm,100.0%;KL16_16,100.0%;KL16_18_gnd,100.0%;KL16_19,99.843%;KL16_20_manC,100.0%;KL16_21_manB,100.0%;KL16_22_ugd,100.…	KL16_17_wcaJ	0	NA	0 / 22 (0%)	NA	2	KL40_05_rfaG,97.895%;KL150_19_gmd,99.104%	NA	NA	KL16	is_variant	correct	yes	TP
KP_NORM_URN_57455_hybrid	KP_NORM_URN_57455	Complete	FLEX	1	5428796	5428796	5428796	5428796	5428796	5428796	5428796	5428796	2	KpSC	K	KL39	K39	Typeable	*	1	0.9181	+9 bp	20 / 20 (100%)	KL39_01_galF,99.666%;KL39_02_cpsACP,94.286%;KL39_03_wzi,98.536%;KL39_04_wza,98.945%;KL39_05_wzb,96.552%;KL39_06_wzc,97.222%;KL39_07,82.787%;KL39_08_wzy,93.812%;KL39_09_mshA,86.061%;KL39_10_epsH,89.51%;KL39_11_epsJ,83.036%;KL39_12_wzx,94.515%;KL39_13,91.343%;KL39_14,89.264%;KL39_15_wbaZ,91.948%;KL39_16_wcaJ,97.639%;KL39_17_gnd,99.574%;KL39_18_manC,99.788%;KL39_19_manB,100.0%;KL39_20_ugd,99.743%	NA	0	NA	0 / 20 (0%)	NA	3	KL49_17_manC,99.788%;KL30_19_manB,99.134%;KL150_19_gmd,98.507%	NA	NA	KL39	NA	correct	yes	TP
KP_NORM_URN_58233_hybrid	KP_NORM_URN_58233	Complete	FLEX	2	5334665	1.42448e+06	2.72788e+06	4.03127e+06	2727876	121088	5334665	5455753	2	KpSC	K	KL164	unknown (KL164)	Typeable	NA	1	0.9998	-1 bp	22 / 22 (100%)	KL164_01_galF,100.0%;KL164_02_cpsACP,100.0%;KL164_03_wzi,100.0%;KL164_04_wza,100.0%;KL164_05_wzb,100.0%;KL164_06_wzc,100.0%;KL164_07_wbaP,100.0%;KL164_08_wcuF,100.0%;KL164_09_wctE,99.669%;KL164_10_wzy,100.0%;KL164_11_wckY,100.0%;KL164_12_wcpL,100.0%;KL164_13_wzx,99.789%;KL164_14_wcqJ,100.0%;KL164_15_wcuT,100.0%;KL164_16_wcuC,100.0%;KL164_17_gnd,100.0%;KL164_18_rmlB,100.0%;KL164_19_rmlA,100.0%;KL1…	NA	0	NA	0 / 22 (0%)	NA	3	KL135_18_rmlB,98.592%;KL150_19_gmd,96.418%;KL40_25_rmlA,99.655%	NA	NA	KL164	NA	correct	yes	TP
NK_H12_018_hybrid	NK_H12_018	Complete	XT	3	5204839	80718.5	156753	2680796	1788759	4684	5204839	5366276	2	KpSC	K	KL103	unknown (KL103)	Typeable	*	1	0.9671	-4 bp	21 / 21 (100%)	KL103_01_galF,98.997%;KL103_02_cpsACP,94.762%;KL103_03_wzi,98.326%;KL103_04_wza,100.0%;KL103_05_wzb,100.0%;KL103_06_wzc,99.583%;KL103_07_wbaP,99.791%;KL103_08_wcaA,99.342%;KL103_09,97.746%;KL103_10,99.788%;KL103_11_wcaN,98.983%;KL103_12_wzy,98.78%;KL103_13_wcpL,98.933%;KL103_14_wcuT,98.917%;KL103_15_wzx,98.956%;KL103_16_gnd,99.787%;KL103_17_rmlB,99.155%;KL103_18_rmlA,97.917%;KL103_19_rmlD,98.99%;…	NA	0	NA	0 / 21 (0%)	NA	2	KL40_05_rfaG,97.632%;KL150_19_gmd,99.104%	NA	NA	KL103	NA	correct	yes	TP
NK_H12_028_hybrid	NK_H12_028	Complete	FLEX	3	5206014	115076	225468	2715741	1812055	4684	5206014	5436166	2	KpSC	K	KL103	unknown (KL103)	Typeable	*	1	0.9671	-4 bp	21 / 21 (100%)	KL103_01_galF,98.997%;KL103_02_cpsACP,94.762%;KL103_03_wzi,98.326%;KL103_04_wza,100.0%;KL103_05_wzb,100.0%;KL103_06_wzc,99.583%;KL103_07_wbaP,99.791%;KL103_08_wcaA,99.342%;KL103_09,97.746%;KL103_10,99.788%;KL103_11_wcaN,98.983%;KL103_12_wzy,98.78%;KL103_13_wcpL,98.933%;KL103_14_wcuT,98.917%;KL103_15_wzx,98.956%;KL103_16_gnd,99.787%;KL103_17_rmlB,99.155%;KL103_18_rmlA,97.917%;KL103_19_rmlD,98.99%;…	NA	0	NA	0 / 21 (0%)	NA	2	KL40_05_rfaG,97.632%;KL150_19_gmd,99.104%	NA	NA	KL103	NA	correct	yes	TP
NK_H1_111_hybrid	NK_H1_111	Complete	XT	3	5245382	141235	239879	2.74263e+06	1842617	42591	5245382	5527852	2	KpSC	K	KL25	K25	Typeable	-	1	0.9851	+4 bp	13 / 14 (92.9%)	KL25_01_galF,100.0%;KL25_02_cpsACP,100.0%;KL25_03_wzi,100.0%;KL25_04_wza,100.0%;KL25_05_wzb,100.0%;KL25_06_wzc,99.721%;KL25_07_wcaJ,99.57%;KL25_08_wzy,99.737%;KL25_10,100.0%;KL25_11_wcuB,99.681%;KL25_12_wzx,100.0%;KL25_13_gnd,99.572%;KL25_14_ugd,99.743%	KL25_09_wfeD	0	NA	0 / 14 (0%)	NA	2	KL40_05_rfaG,98.158%;KL150_19_gmd,99.403%	NA	NA	KL25	NA	correct	yes	TP
NK_H10_003_hybrid	NK_H10_003	Complete	XT	3	5231402	98157.5	157585	2.69449e+06	1809239	38730	5231402	5427717	2	KpSC	K	KL114	unknown (KL114)	Typeable	NA	1	0.9917	-3 bp	19 / 19 (100%)	KL114_01_galF,99.666%;KL114_02_cpsACP,100.0%;KL114_03_wzi,96.309%;KL114_04_wza,100.0%;KL114_05_wzb,100.0%;KL114_06_wzc,100.0%;KL114_07_wbaP,99.58%;KL114_08_wzy,99.764%;KL114_09_wciP,99.49%;KL114_10_wzx,99.597%;KL114_11_wcqZ,99.468%;KL114_12_wcuQ,99.487%;KL114_13,99.421%;KL114_14_wbaZ,100.0%;KL114_15,100.0%;KL114_16_gnd,99.787%;KL114_17_manC,99.788%;KL114_18_manB,99.781%;KL114_19_ugd,100.0%	NA	0	NA	0 / 19 (0%)	NA	4	KL50_10,99.811%;KL14_19_manC,100.0%;KL30_19_manB,99.136%;KL150_19_gmd,99.701%	NA	NA	KL114	NA	correct	yes	TP
NK_H1_091_hybrid	NK_H1_091	Complete	Unknown	3	5243820	138474	273405	2.75861e+06	1840256	3544	5243820	5520769	2	KpSC	K	KL16	K16	Typeable	NA	1	0.9937	0 bp	22 / 22 (100%)	KL16_01_galF,99.666%;KL16_02_cpsACP,97.143%;KL16_03_wzi,100.0%;KL16_04_wza,100.0%;KL16_05_wzb,100.0%;KL16_06_wzc,99.861%;KL16_07_wzx,100.0%;KL16_08_wzy,100.0%;KL16_09_gtf1,99.735%;KL16_10_vatD,99.451%;KL16_11_lacA,100.0%;KL16_12_sunS,99.676%;KL16_13_gmd,100.0%;KL16_14_fcl,100.0%;KL16_15_gmm,100.0%;KL16_16,99.753%;KL16_17_wcaJ,99.786%;KL16_18_gnd,100.0%;KL16_19,99.372%;KL16_20_manC,99.153%;KL16_21…	NA	0	NA	0 / 22 (0%)	NA	2	KL40_05_rfaG,98.421%;KL150_19_gmd,99.701%	NA	NA	KL16	NA	correct	yes	TP
NK_H1_012_hybrid	NK_H1_012	Complete	XT	1	5201277	5201277	5201277	5201277	5201277	5201277	5201277	5201277	2	KpSC	K	KL58	K58	Typeable	NA	1	0.9999	0 bp	22 / 22 (100%)	KL58_01_galF,100.0%;KL58_02_cpsACP,100.0%;KL58_03_wzi,100.0%;KL58_04_wza,100.0%;KL58_05_wzb,100.0%;KL58_06_wzc,100.0%;KL58_07_wzx,100.0%;KL58_08_wclY,100.0%;KL58_09_wzy,100.0%;KL58_10_wcqS,100.0%;KL58_11_wcqT,100.0%;KL58_12,99.818%;KL58_13_wcqU,100.0%;KL58_14_gmd,100.0%;KL58_15_wcaG,100.0%;KL58_16_gmm,100.0%;KL58_17_wcaI,100.0%;KL58_18_wcaJ,100.0%;KL58_19_gnd,100.0%;KL58_20_manC,100.0%;KL58_21_ma…	NA	0	NA	0 / 22 (0%)	NA	4	KL50_10,99.057%;KL14_19_manC,100.0%;KL30_19_manB,99.145%;KL150_19_gmd,99.104%	NA	NA	KL58	NA	correct	yes	TP
NK_H1_037_hybrid	NK_H1_037	Complete	XT	3	5179409	83000.5	161307	2670358	1781803	4694	5179409	5345410	2	KpSC	K	KL30	K30	Typeable	-+*	1	0.9636	+2131 bp	19 / 20 (95%)	KL30_01_galF,99.666%;KL30_02_cpsACP,99.048%;KL30_03_wzi,99.208%;KL30_04_wza,100.0%;KL30_05_wzb,99.306%;KL30_06_wzc,99.309%;KL30_07_wcuL,100.0%;KL30_08_wzx,100.0%;KL30_09_wcuD,97.143%;KL30_10_wzy,92.694%;KL30_11_wckP,92.287%;KL30_12_wckO,93.59%;KL30_13_wckN,92.188%;KL30_14,94.17%;KL30_16_wcaJ,98.069%;KL30_17_gnd,99.36%;KL30_18_manC,99.364%;KL30_19_manB,100.0%;KL30_20_ugd,99.743%	KL30_15_wcuG	1	KL104_18,96.748%	0 / 20 (0%)	NA	4	KL40_03_wcpO,97.773%;KL40_04,99.504%;KL40_05_rfaG,99.738%;KL150_19_gmd,98.507%	NA	NA	KL30	is_variant	correct	yes	TP
NK_H1_011_hybrid	NK_H1_011	Complete	XT	2	5379284	1.46537e+06	2.77001e+06	4.07465e+06	2770008	160733	5379284	5540017	2	KpSC	K	KL2	K2	Typeable	NA	1	0.9855	+1 bp	18 / 18 (100%)	KL2_01_galF,100.0%;KL2_02_cpsACP,98.571%;KL2_03_wzi,98.614%;KL2_04_wza,99.736%;KL2_05_wzb,99.31%;KL2_06_wzc,99.862%;KL2_07,99.721%;KL2_08,100.0%;KL2_09,99.743%;KL2_10,100.0%;KL2_11_wzx,99.588%;KL2_12,99.483%;KL2_13,99.103%;KL2_14_wcaJ,99.785%;KL2_15_gnd,98.934%;KL2_16_manC,99.364%;KL2_17_manB,99.781%;KL2_18_ugd,100.0%	NA	0	NA	0 / 18 (0%)	NA	2	KL40_05_rfaG,97.895%;KL150_19_gmd,98.507%	NA	NA	KL2	NA	correct	yes	TP
KP_NORM_URN_58394_hybrid	KP_NORM_URN_58394	Complete	FLEX	5	5144400	3479	3545	232307	1077407	3302	5144400	5387033	2	KpSC	K	KL13	K13	Typeable	NA	1	0.9996	0 bp	19 / 19 (100%)	KL13_01_galF,100.0%;KL13_02_cpsACP,100.0%;KL13_03_wzi,100.0%;KL13_04_wza,100.0%;KL13_05_wzb,100.0%;KL13_06_wzc,100.0%;KL13_07_wcuD,100.0%;KL13_08_wclX,99.742%;KL13_09_wzy,100.0%;KL13_10_wcuF,99.722%;KL13_11_wzx,100.0%;KL13_12_wcuL,99.685%;KL13_13_wcoW,100.0%;KL13_14,99.826%;KL13_15_wcaJ,100.0%;KL13_16_gnd,100.0%;KL13_17_manC,100.0%;KL13_18_manB,100.0%;KL13_19_ugd,100.0%	NA	0	NA	0 / 19 (0%)	NA	2	KL40_05_rfaG,96.842%;KL150_19_gmd,100.0%	NA	NA	KL13	NA	correct	yes	TP
NK_H1_002_hybrid	NK_H1_002	Complete	XT	3	5338150	102838	202358	2770254	1847942	3317	5338150	5543825	2	KpSC	K	KL22	K22	Typeable	NA	1	0.9949	+1 bp	18 / 18 (100%)	KL22_01_galF,100.0%;KL22_02_cpsACP,99.524%;KL22_03_wzi,100.0%;KL22_04_wza,99.737%;KL22_05_wzb,100.0%;KL22_06_wzc,100.0%;KL22_07_wzy,99.476%;KL22_08,100.0%;KL22_09,98.993%;KL22_10_wfeD,99.588%;KL22_11_wzx,100.0%;KL22_12_rutE,99.725%;KL22_13,100.0%;KL22_14,100.0%;KL22_15_wcaJ,100.0%;KL22_16_gnd,99.787%;KL22_17,99.703%;KL22_18_ugd,99.743%	NA	0	NA	0 / 18 (0%)	NA	2	KL40_05_rfaG,98.158%;KL150_19_gmd,99.701%	NA	NA	KL22	NA	correct	yes	TP
NK_H1_041_hybrid	NK_H1_041	Complete	FLEX	3	5206175	115076	225467	2715821	1812109	4684	5206175	5436326	2	KpSC	K	KL103	unknown (KL103)	Typeable	*	1	0.9671	-4 bp	21 / 21 (100%)	KL103_01_galF,98.997%;KL103_02_cpsACP,94.762%;KL103_03_wzi,98.326%;KL103_04_wza,100.0%;KL103_05_wzb,100.0%;KL103_06_wzc,99.583%;KL103_07_wbaP,99.791%;KL103_08_wcaA,99.342%;KL103_09,97.746%;KL103_10,99.788%;KL103_11_wcaN,98.983%;KL103_12_wzy,98.78%;KL103_13_wcpL,98.933%;KL103_14_wcuT,98.917%;KL103_15_wzx,98.956%;KL103_16_gnd,99.787%;KL103_17_rmlB,99.155%;KL103_18_rmlA,97.917%;KL103_19_rmlD,98.99%;…	NA	0	NA	0 / 21 (0%)	NA	2	KL40_05_rfaG,97.632%;KL150_19_gmd,99.104%	NA	NA	KL103	NA	correct	yes	TP
NK_H12_023_hybrid	NK_H12_023	Complete	XT	3	5386574	130872	166005	2.77629e+06	1882773	95739	5386574	5648318	2	KpSC	K	KL23	K23	Typeable	NA	1	0.9991	+1 bp	19 / 19 (100%)	KL23_01_galF,99.666%;KL23_02_cpsACP,100.0%;KL23_03_wzi,99.791%;KL23_04_wza,100.0%;KL23_05_wzb,100.0%;KL23_06_wzc,99.861%;KL23_07_wcaA,99.67%;KL23_08_wcaJ,100.0%;KL23_09_wckU,99.723%;KL23_10_wzy,99.736%;KL23_11_wckA,99.672%;KL23_12,100.0%;KL23_13_wzx,100.0%;KL23_14_gnd,100.0%;KL23_15_rmlB,100.0%;KL23_16_rmlA,100.0%;KL23_17_rmlD,99.663%;KL23_18_rmlC,99.459%;KL23_19_ugd,100.0%	NA	0	NA	0 / 19 (0%)	NA	4	KL40_03_wcpO,98.988%;KL40_04,99.256%;KL40_05_rfaG,99.475%;KL150_19_gmd,98.806%	NA	NA	KL23	NA	correct	yes	TP
NK_H1_084_hybrid	NK_H1_084	Complete	Unknown	2	5326628	1588532	2834564	4080596	2834564	342500	5326628	5669128	2	KpSC	K	KL16	K16	Typeable	NA	1	0.9941	0 bp	22 / 22 (100%)	KL16_01_galF,99.666%;KL16_02_cpsACP,97.619%;KL16_03_wzi,100.0%;KL16_04_wza,100.0%;KL16_05_wzb,100.0%;KL16_06_wzc,100.0%;KL16_07_wzx,100.0%;KL16_08_wzy,99.771%;KL16_09_gtf1,99.735%;KL16_10_vatD,99.451%;KL16_11_lacA,100.0%;KL16_12_sunS,100.0%;KL16_13_gmd,100.0%;KL16_14_fcl,100.0%;KL16_15_gmm,100.0%;KL16_16,100.0%;KL16_17_wcaJ,100.0%;KL16_18_gnd,100.0%;KL16_19,99.215%;KL16_20_manC,99.153%;KL16_21_ma…	NA	0	NA	0 / 22 (0%)	NA	2	KL40_05_rfaG,98.158%;KL150_19_gmd,99.403%	NA	NA	KL16	NA	correct	yes	TP
NK_H11_013_hybrid	NK_H11_013	Complete	FLEX	2	5296505	1.4561e+06	2736238	4.01637e+06	2736238	175971	5296505	5472476	2	KpSC	K	KL2	K2	Typeable	NA	1	0.9975	+1 bp	18 / 18 (100%)	KL2_01_galF,99.666%;KL2_02_cpsACP,100.0%;KL2_03_wzi,100.0%;KL2_04_wza,100.0%;KL2_05_wzb,100.0%;KL2_06_wzc,99.723%;KL2_07,99.721%;KL2_08,100.0%;KL2_09,99.743%;KL2_10,100.0%;KL2_11_wzx,99.794%;KL2_12,99.31%;KL2_13,99.552%;KL2_14_wcaJ,99.785%;KL2_15_gnd,99.574%;KL2_16_manC,100.0%;KL2_17_manB,100.0%;KL2_18_ugd,99.743%	NA	0	NA	0 / 18 (0%)	NA	2	KL40_05_rfaG,97.895%;KL150_19_gmd,100.0%	NA	NA	KL2	NA	correct	yes	TP
NK_H1_040_hybrid	NK_H1_040	Complete	FLEX	3	5327227	150516	190571	2758899	1876086	110461	5327227	5628259	2	KpSC	K	KL10	K10	Typeable	NA	1	0.9661	-22 bp	20 / 20 (100%)	KL10_01_galF,98.997%;KL10_02_cpsACP,95.238%;KL10_03_wzi,96.667%;KL10_04_wza,100.0%;KL10_05_wzb,99.31%;KL10_06_wzc,99.583%;KL10_07_wbaP,99.58%;KL10_08_wclQ,99.735%;KL10_09_wclP,100.0%;KL10_10_wzx,99.399%;KL10_11_wcuQ,99.748%;KL10_12_wcaN,97.098%;KL10_13_wcuK,98.521%;KL10_14_wzy,98.768%;KL10_15_wcsO,95.294%;KL10_16_wbaZ,98.966%;KL10_17_gnd,99.147%;KL10_18_manC,98.941%;KL10_19_manB,97.374%;KL10_20_u…	NA	0	NA	0 / 20 (0%)	NA	2	KL40_05_rfaG,98.158%;KL150_19_gmd,99.403%	NA	NA	KL10	NA	correct	yes	TP
KP_NORM_URN_58251_hybrid	KP_NORM_URN_58251	Complete	FLEX	3	5218585	128106	148273	2683429	1824932	107939	5218585	5474797	2	KpSC	K	KL17	K17	Typeable	NA	1	0.9853	-3 bp	20 / 20 (100%)	KL17_01_galF,100.0%;KL17_02_cpsACP,98.571%;KL17_03_wzi,98.117%;KL17_04_wza,99.471%;KL17_05_wzb,100.0%;KL17_06_wzc,99.862%;KL17_07_wzy,98.874%;KL17_08_wctR,99.719%;KL17_09_wctS,99.643%;KL17_10_wctT,99.733%;KL17_11_wctU,99.728%;KL17_12_wcaJ,99.571%;KL17_13_wcmZ,99.674%;KL17_14_wzx,100.0%;KL17_15_gnd,99.36%;KL17_16_rmlB,99.437%;KL17_17_rmlA,100.0%;KL17_18_rmlD,100.0%;KL17_19_rmlC,99.459%;KL17_20_ugd…	NA	0	NA	0 / 20 (0%)	NA	1	KL150_19_gmd,88.955%	NA	NA	KL17	NA	correct	yes	TP
NK_H1_074_hybrid	NK_H1_074	Complete	XT	4	5316744	62504.2	113224	1.4495e+06	1398780	51927	5316744	5595120	2	KpSC	K	KL25	K25	Typeable	-	1	0.9852	+4 bp	13 / 14 (92.9%)	KL25_01_galF,100.0%;KL25_02_cpsACP,100.0%;KL25_03_wzi,100.0%;KL25_04_wza,100.0%;KL25_05_wzb,100.0%;KL25_06_wzc,99.861%;KL25_07_wcaJ,99.785%;KL25_08_wzy,99.737%;KL25_10,100.0%;KL25_11_wcuB,99.681%;KL25_12_wzx,100.0%;KL25_13_gnd,99.358%;KL25_14_ugd,99.743%	KL25_09_wfeD	0	NA	0 / 14 (0%)	NA	2	KL40_05_rfaG,98.158%;KL150_19_gmd,99.403%	NA	NA	KL25	NA	correct	yes	TP
NK_H1_059_hybrid	NK_H1_059	Complete	XT	3	5477026	21763	39987	2.75851e+06	1840184	3539	5477026	5520552	2	KpSC	K	KL35	K35	Typeable	*	1	0.9583	+1 bp	20 / 20 (100%)	KL35_01_galF,99.666%;KL35_02_cpsACP,94.762%;KL35_03_wzi,97.49%;KL35_04_wza,99.206%;KL35_05_wzb,98.621%;KL35_06_wzc,99.167%;KL35_07_wzy,98.515%;KL35_08_wcuC,97.625%;KL35_09_wckM,97.938%;KL35_10_wckL,96.524%;KL35_11_wcuQ,98.987%;KL35_12_wzx,96.673%;KL35_13_wckK,98.165%;KL35_14_wbaZ,97.143%;KL35_15_wcaJ,98.498%;KL35_16_wclK,95.568%;KL35_17_gnd,99.787%;KL35_18_manC,99.576%;KL35_19_manB,99.562%;KL35_2…	NA	0	NA	0 / 20 (0%)	NA	3	KL49_17_manC,100.0%;KL30_19_manB,98.92%;KL150_19_gmd,98.507%	NA	NA	KL35	NA	correct	yes	TP
KP_NORM_URN_58342_hybrid	KP_NORM_URN_58342	Complete	FLEX	5	5338477	5763	70446	176074	1118819	3336	5338477	5594096	2	KpSC	K	KL102	unknown (KL102)	Typeable	NA	1	0.9928	-1 bp	17 / 17 (100%)	KL102_01_galF,99.331%;KL102_02_cpsACP,99.048%;KL102_03_wzi,99.803%;KL102_04_wza,100.0%;KL102_05_wzb,100.0%;KL102_06_wzc,99.722%;KL102_07_wbaP,99.366%;KL102_08_wzy,99.769%;KL102_09,99.313%;KL102_10,99.643%;KL102_11,99.148%;KL102_12,99.722%;KL102_13,100.0%;KL102_14,100.0%;KL102_15_wzx,100.0%;KL102_16_gnd,100.0%;KL102_17_ugd,99.486%	NA	0	NA	0 / 17 (0%)	NA	2	KL40_05_rfaG,96.842%;KL150_19_gmd,99.104%	NA	NA	KL102	NA	correct	yes	TP
NK_H1_109_hybrid	NK_H1_109	Complete	XT	6	5217588	3805.75	4987	105678	895387	2106	5217588	5372321	2	KpSC	K	KL136	unknown (KL136)	Typeable	NA	1	0.9965	0 bp	19 / 19 (100%)	KL136_01_galF,100.0%;KL136_02_cpsACP,95.238%;KL136_03_wzi,100.0%;KL136_04_wza,100.0%;KL136_05_wzb,100.0%;KL136_06_wzc,100.0%;KL136_07_wzy,99.759%;KL136_08_wcuO,99.726%;KL136_09_manC,100.0%;KL136_10_manB,100.0%;KL136_11_wbaZ,100.0%;KL136_12_wcaJ,99.569%;KL136_13_wcuC,99.388%;KL136_14,100.0%;KL136_15_wzx,100.0%;KL136_16_wcuI,99.721%;KL136_17_wcoX,99.324%;KL136_18_gnd,100.0%;KL136_19_ugd,99.743%	NA	0	NA	0 / 19 (0%)	NA	4	KL40_03_wcpO,99.595%;KL40_04,99.007%;KL40_05_rfaG,99.475%;KL150_19_gmd,99.104%	NA	NA	KL136	NA	correct	yes	TP
KP_NORM_URN_58261_hybrid	KP_NORM_URN_58261	Complete	FLEX	2	5289148	1459090	2735776	4012462	2735776	182404	5289148	5471552	2	KpSC	K	KL24	K24	Typeable	-	1	0.9998	-1 bp	18 / 19 (94.7%)	KL24_01_galF,100.0%;KL24_02_cpsACP,100.0%;KL24_03_wzi,100.0%;KL24_04_wza,100.0%;KL24_05_wzb,100.0%;KL24_06_wzc,99.861%;KL24_07_wcuD,100.0%;KL24_08_wcuC,100.0%;KL24_09_wcuV,100.0%;KL24_10_wbaZ,100.0%;KL24_11_wcaJ,100.0%;KL24_12_wcuE,99.698%;KL24_14_wzy,100.0%;KL24_15_wzx,100.0%;KL24_16_gnd,99.787%;KL24_17_manC,100.0%;KL24_18_manB,100.0%;KL24_19_ugd,100.0%	KL24_13_wcuG	0	NA	0 / 19 (0%)	NA	2	KL40_05_rfaG,98.158%;KL150_19_gmd,99.701%	NA	NA	KL24	wcuG trunc	correct	yes	TP
NK_H1_050_hybrid	NK_H1_050	Complete	XT	1	5290296	5290296	5290296	5290296	5290296	5290296	5290296	5290296	2	KpSC	K	KL39	K39	Typeable	NA	1	0.9936	0 bp	20 / 20 (100%)	KL39_01_galF,100.0%;KL39_02_cpsACP,97.619%;KL39_03_wzi,98.954%;KL39_04_wza,100.0%;KL39_05_wzb,100.0%;KL39_06_wzc,99.861%;KL39_07,99.727%;KL39_08_wzy,100.0%;KL39_09_mshA,99.701%;KL39_10_epsH,100.0%;KL39_11_epsJ,99.401%;KL39_12_wzx,100.0%;KL39_13,100.0%;KL39_14,99.693%;KL39_15_wbaZ,100.0%;KL39_16_wcaJ,99.785%;KL39_17_gnd,99.787%;KL39_18_manC,99.788%;KL39_19_manB,100.0%;KL39_20_ugd,100.0%	NA	0	NA	0 / 20 (0%)	NA	4	KL50_10,99.434%;KL13_17_manC,99.788%;KL30_19_manB,99.145%;KL150_19_gmd,99.104%	NA	NA	KL39	NA	correct	yes	TP
NK_H1_098_hybrid	NK_H1_098	Complete	Unknown	4	5322214	5208.25	106404	1485838	1384642	3544	5322214	5538567	2	KpSC	K	KL117	unknown (KL117)	Typeable	NA	1	0.9969	+1200 bp	20 / 20 (100%)	KL117_01_galF,100.0%;KL117_02_cpsACP,100.0%;KL117_03_wzi,99.791%;KL117_04_wza,100.0%;KL117_05_wzb,100.0%;KL117_06_wzc,99.861%;KL117_07_wbaP,100.0%;KL117_08_wcuD,100.0%;KL117_09_wcuE,100.0%;KL117_10_wbaZ,100.0%;KL117_11_wzy,100.0%;KL117_12_wcuC,100.0%;KL117_13_wcaL,100.0%;KL117_14_wcuJ,100.0%;KL117_15_wzx,100.0%;KL117_16_wcsR,100.0%;KL117_17_gnd,100.0%;KL117_18_manC,99.78%;KL117_19_manB,99.562%;KL…	NA	0	NA	0 / 20 (0%)	NA	2	KL40_05_rfaG,98.158%;KL150_19_gmd,99.403%	NA	NA	KL117	is_variant	correct	yes	TP
NK_H11_006_hybrid	NK_H11_006	Complete	FLEX	3	5327472	128571	179981	2.75373e+06	1861538	77161	5327472	5584614	2	KpSC	K	KL1	K1	Typeable	NA	1	0.9999	0 bp	20 / 20 (100%)	KL1_01_galF,100.0%;KL1_02_cpsACP,100.0%;KL1_03_wzi,100.0%;KL1_04_wza,100.0%;KL1_05_wzb,100.0%;KL1_06_wzc,99.859%;KL1_07_wzx,100.0%;KL1_08_wclY,100.0%;KL1_09_wzy,100.0%;KL1_10_wcsS,100.0%;KL1_11_wcsT,100.0%;KL1_12_gmd,100.0%;KL1_13_wcaG,99.712%;KL1_14_wcaH,100.0%;KL1_15_wcaI,100.0%;KL1_16_wcaJ,100.0%;KL1_17_gnd,100.0%;KL1_18_manC,100.0%;KL1_19_manB,100.0%;KL1_20_ugd,100.0%	NA	0	NA	0 / 20 (0%)	NA	4	KL40_03_wcpO,97.976%;KL40_04,99.504%;KL40_05_rfaG,99.738%;KL150_19_gmd,99.104%	NA	NA	KL1	NA	correct	yes	TP
NK_H1_044_hybrid	NK_H1_044	Complete	XT	1	5531653	5531653	5531653	5531653	5531653	5531653	5531653	5531653	2	KpSC	K	KL107	unknown (KL107)	Typeable	*	0.9999	0.9639	-14 bp	16 / 16 (100%)	KL107_01_galF,98.662%;KL107_02_cpsACP,93.81%;KL107_03_wzi,98.117%;KL107_04_wza,99.471%;KL107_05_wzb,100.0%;KL107_06_wzc,99.166%;KL107_07_wbaP,99.37%;KL107_08,99.67%;KL107_09,98.997%;KL107_10,98.819%;KL107_11_gnd,99.36%;KL107_12,99.155%;KL107_13,98.966%;KL107_14,99.663%;KL107_15,99.459%;KL107_16_ugd,99.486%	NA	0	NA	0 / 16 (0%)	NA	4	KL14_19_manC,99.788%;KL30_19_manB,98.92%;KL150_19_gmd,98.209%;KL150_19_gmd,84.923%	NA	NA	KL107	NA	correct	yes	TP
KP_NORM_URN_58288_hybrid	KP_NORM_URN_58288	Complete	FLEX	5	5287803	32594	210461	218226	1150695	4391	5287803	5753475	2	KpSC	K	KL24	K24	Typeable	NA	1	0.9901	+1 bp	19 / 19 (100%)	KL24_01_galF,100.0%;KL24_02_cpsACP,97.143%;KL24_03_wzi,98.326%;KL24_04_wza,100.0%;KL24_05_wzb,100.0%;KL24_06_wzc,99.861%;KL24_07_wcuD,99.738%;KL24_08_wcuC,98.806%;KL24_09_wcuV,99.757%;KL24_10_wbaZ,99.741%;KL24_11_wcaJ,100.0%;KL24_12_wcuE,99.698%;KL24_13_wcuG,99.703%;KL24_14_wzy,99.112%;KL24_15_wzx,99.791%;KL24_16_gnd,99.574%;KL24_17_manC,100.0%;KL24_18_manB,99.781%;KL24_19_ugd,100.0%	NA	0	NA	0 / 19 (0%)	NA	2	KL40_05_rfaG,97.895%;KL150_19_gmd,99.701%	NA	NA	KL24	NA	correct	yes	TP
NK_H12_041_hybrid	NK_H12_041	Complete	FLEX	5	5114900	58471	69755	227646	1097873	18593	5114900	5489365	2	KpSC	K	KL25	K25	Typeable	-	1	0.9913	+4 bp	13 / 14 (92.9%)	KL25_01_galF,99.666%;KL25_02_cpsACP,99.524%;KL25_03_wzi,99.791%;KL25_04_wza,100.0%;KL25_05_wzb,100.0%;KL25_06_wzc,100.0%;KL25_07_wcaJ,100.0%;KL25_08_wzy,100.0%;KL25_10,100.0%;KL25_11_wcuB,99.681%;KL25_12_wzx,100.0%;KL25_13_gnd,100.0%;KL25_14_ugd,100.0%	KL25_09_wfeD	0	NA	0 / 14 (0%)	NA	3	KL14_19_manC,100.0%;KL30_19_manB,98.929%;KL150_19_gmd,99.403%	NA	NA	KL25	NA	correct	yes	TP
NK_H12_038_hybrid	NK_H12_038	Complete	FLEX	3	5386569	130872	166005	2776287	1882771	95739	5386569	5648313	2	KpSC	K	KL23	K23	Typeable	NA	1	0.9991	+1 bp	19 / 19 (100%)	KL23_01_galF,99.666%;KL23_02_cpsACP,100.0%;KL23_03_wzi,99.791%;KL23_04_wza,100.0%;KL23_05_wzb,100.0%;KL23_06_wzc,99.861%;KL23_07_wcaA,99.67%;KL23_08_wcaJ,100.0%;KL23_09_wckU,99.723%;KL23_10_wzy,99.736%;KL23_11_wckA,99.672%;KL23_12,100.0%;KL23_13_wzx,100.0%;KL23_14_gnd,100.0%;KL23_15_rmlB,100.0%;KL23_16_rmlA,100.0%;KL23_17_rmlD,99.663%;KL23_18_rmlC,99.459%;KL23_19_ugd,100.0%	NA	0	NA	0 / 19 (0%)	NA	4	KL40_03_wcpO,98.988%;KL40_04,99.256%;KL40_05_rfaG,99.475%;KL150_19_gmd,98.806%	NA	NA	KL23	NA	correct	yes	TP
NK_H12_034_hybrid	NK_H12_034	Complete	FLEX	4	5452205	129046	203492	1.53988e+06	1465434	2546	5452205	5861735	2	KpSC	K	KL2	K2	Typeable	NA	1	0.9841	+1 bp	18 / 18 (100%)	KL2_01_galF,99.331%;KL2_02_cpsACP,99.048%;KL2_03_wzi,98.614%;KL2_04_wza,100.0%;KL2_05_wzb,100.0%;KL2_06_wzc,99.723%;KL2_07,99.721%;KL2_08,100.0%;KL2_09,99.743%;KL2_10,100.0%;KL2_11_wzx,99.177%;KL2_12,99.483%;KL2_13,99.103%;KL2_14_wcaJ,99.785%;KL2_15_gnd,98.934%;KL2_16_manC,99.364%;KL2_17_manB,99.781%;KL2_18_ugd,100.0%	NA	0	NA	0 / 18 (0%)	NA	4	KL40_03_wcpO,98.381%;KL40_04,99.256%;KL40_05_rfaG,99.738%;KL150_19_gmd,99.104%	NA	NA	KL2	NA	correct	yes	TP
NK_H12_035_hybrid	NK_H12_035	Complete	FLEX	3	5469470	140909	230845	2.85016e+06	1917096	50973	5469470	5751288	2	KpSC	K	KL1	K1	Typeable	NA	1	0.9999	0 bp	20 / 20 (100%)	KL1_01_galF,99.666%;KL1_02_cpsACP,100.0%;KL1_03_wzi,100.0%;KL1_04_wza,100.0%;KL1_05_wzb,100.0%;KL1_06_wzc,100.0%;KL1_07_wzx,100.0%;KL1_08_wclY,100.0%;KL1_09_wzy,100.0%;KL1_10_wcsS,100.0%;KL1_11_wcsT,100.0%;KL1_12_gmd,100.0%;KL1_13_wcaG,99.712%;KL1_14_wcaH,100.0%;KL1_15_wcaI,100.0%;KL1_16_wcaJ,100.0%;KL1_17_gnd,100.0%;KL1_18_manC,100.0%;KL1_19_manB,100.0%;KL1_20_ugd,100.0%	NA	0	NA	0 / 20 (0%)	NA	4	KL40_03_wcpO,97.976%;KL40_04,99.504%;KL40_05_rfaG,99.738%;KL150_19_gmd,99.104%	NA	NA	KL1	NA	correct	yes	TP
NK_H12_048_hybrid	NK_H12_048	Complete	FLEX	3	5329909	55998.5	108484	2.7192e+06	1813969	3513	5329909	5441906	2	KpSC	K	KL30	K30	Typeable	-*	1	0.9642	-2 bp	19 / 20 (95%)	KL30_01_galF,99.666%;KL30_02_cpsACP,99.524%;KL30_03_wzi,99.406%;KL30_04_wza,100.0%;KL30_05_wzb,99.306%;KL30_06_wzc,99.448%;KL30_07_wcuL,100.0%;KL30_08_wzx,100.0%;KL30_09_wcuD,97.143%;KL30_10_wzy,93.151%;KL30_11_wckP,92.011%;KL30_12_wckO,93.59%;KL30_14,94.17%;KL30_15_wcuG,91.831%;KL30_16_wcaJ,98.069%;KL30_17_gnd,99.36%;KL30_18_manC,99.364%;KL30_19_manB,99.574%;KL30_20_ugd,99.743%	KL30_13_wckN	0	NA	0 / 20 (0%)	NA	2	KL40_05_rfaG,97.895%;KL150_19_gmd,98.806%	NA	NA	KL30	NA	correct	yes	TP
NK_H15_025_hybrid	NK_H15_025	Complete	XT	6	5473021	21259.5	78780	140386	966148	3301	5473021	5796890	2	KpSC	K	KL60	K60	Typeable	-	1	0.9905	0 bp	19 / 20 (95%)	KL60_01_galF,98.997%;KL60_02_cpsACP,99.524%;KL60_03_wzi,99.582%;KL60_04_wza,100.0%;KL60_05_wzb,100.0%;KL60_06_wzc,99.581%;KL60_08_wcqW,99.288%;KL60_09_wcaO,99.482%;KL60_10_wbaZ,99.74%;KL60_11_wcaJ,99.785%;KL60_12_wcqX,99.459%;KL60_13_wcqY,100.0%;KL60_14_wcuH,100.0%;KL60_15_wzx,99.79%;KL60_16,100.0%;KL60_17_gnd,100.0%;KL60_18_manC,99.153%;KL60_19_manB,100.0%;KL60_20_ugd,99.743%	KL60_07_wzy	0	NA	0 / 20 (0%)	NA	3	KL49_17_manC,100.0%;KL30_19_manB,99.143%;KL150_19_gmd,98.507%	NA	NA	KL60	NA	correct	yes	TP
NK_H14_001_hybrid	NK_H14_001	Complete	FLEX	2	5220412	1.47681e+06	2.72468e+06	3.97254e+06	2724678	228943	5220412	5449355	2	KpSC	K	KL58	K58	Typeable	NA	1	0.9998	0 bp	22 / 22 (100%)	KL58_01_galF,100.0%;KL58_02_cpsACP,100.0%;KL58_03_wzi,100.0%;KL58_04_wza,100.0%;KL58_05_wzb,100.0%;KL58_06_wzc,100.0%;KL58_07_wzx,100.0%;KL58_08_wclY,100.0%;KL58_09_wzy,100.0%;KL58_10_wcqS,100.0%;KL58_11_wcqT,100.0%;KL58_12,99.818%;KL58_13_wcqU,100.0%;KL58_14_gmd,100.0%;KL58_15_wcaG,100.0%;KL58_16_gmm,100.0%;KL58_17_wcaI,100.0%;KL58_18_wcaJ,100.0%;KL58_19_gnd,100.0%;KL58_20_manC,100.0%;KL58_21_ma…	NA	0	NA	0 / 22 (0%)	NA	4	KL50_10,99.057%;KL14_19_manC,100.0%;KL30_19_manB,99.145%;KL150_19_gmd,99.104%	NA	NA	KL58	NA	correct	yes	TP
NK_H14_063_hybrid	NK_H14_063	Complete	XT	4	5283674	86779.8	143690	1.45235e+06	1395435	10687	5283674	5581741	2	KpSC	K	KL22	K22	Typeable	NA	1	0.9917	+2 bp	18 / 18 (100%)	KL22_01_galF,99.331%;KL22_02_cpsACP,99.524%;KL22_03_wzi,99.787%;KL22_04_wza,99.737%;KL22_05_wzb,100.0%;KL22_06_wzc,100.0%;KL22_07_wzy,100.0%;KL22_08,100.0%;KL22_09,98.993%;KL22_10_wfeD,100.0%;KL22_11_wzx,100.0%;KL22_12_rutE,100.0%;KL22_13,100.0%;KL22_14,99.513%;KL22_15_wcaJ,100.0%;KL22_16_gnd,99.787%;KL22_17,99.703%;KL22_18_ugd,99.486%	NA	0	NA	0 / 18 (0%)	NA	4	KL40_03_wcpO,99.595%;KL40_04,99.752%;KL40_05_rfaG,99.475%;KL150_19_gmd,99.104%	NA	NA	KL22	NA	correct	yes	TP
NK_H15_042_hybrid	NK_H15_042	Complete	XT	3	5318047	155321	198393	2758220	1876230	112249	5318047	5628689	2	KpSC	K	KL11	K11	Typeable	*	1	0.924	+17 bp	16 / 16 (100%)	KL11_01_galF,99.331%;KL11_02_cpsACP,91.905%;KL11_03_wzi,98.326%;KL11_04_wza,99.211%;KL11_05_wzb,98.621%;KL11_06_wzc,97.503%;KL11_07_wcaJ,97.854%;KL11_08_wzy,97.429%;KL11_09_wcuP,91.233%;KL11_10_wclO,97.279%;KL11_11_wcuC,92.615%;KL11_12_gnd,99.145%;KL11_13,90.974%;KL11_14_wbaZ,93.137%;KL11_15_wzx,95.249%;KL11_16_ugd,98.715%	NA	0	NA	0 / 16 (0%)	NA	3	KL14_19_manC,100.0%;KL30_19_manB,98.932%;KL150_19_gmd,99.403%	NA	NA	KL11	NA	correct	yes	TP
NK_H15_032_hybrid	NK_H15_032	Complete	XT	4	5289382	44289.8	121046	1461949	1385192	9294	5289382	5540769	2	KpSC	K	KL116	unknown (KL116)	Typeable	-	1	0.9996	-3 bp	18 / 21 (85.7%)	KL116_01_galF,100.0%;KL116_02_cpsACP,100.0%;KL116_03_wzi,100.0%;KL116_04_wza,100.0%;KL116_05_wzb,100.0%;KL116_06_wzc,100.0%;KL116_08_wckV,100.0%;KL116_09,100.0%;KL116_10_wctD,100.0%;KL116_12_wbaP,100.0%;KL116_13_wcuC,100.0%;KL116_14_wzy,99.698%;KL116_15_wclT,100.0%;KL116_16_wzx,99.795%;KL116_18_gnd,100.0%;KL116_19_manC,100.0%;KL116_20_manB,100.0%;KL116_21_ugd,99.743%	KL116_07_wcuE;KL116_11_wbaZ;KL116_17_wcpG	0	NA	0 / 21 (0%)	NA	2	KL40_05_rfaG,97.368%;KL150_19_gmd,99.104%	NA	NA	KL116	NA	correct	yes	TP
NK_H14_058_hybrid	NK_H14_058	Complete	FLEX	2	5191720	1.33978e+06	2.62376e+06	3.90774e+06	2623760	55799	5191720	5247519	2	KpSC	K	KL1	K1	Typeable	*	1	0.9421	-2 bp	20 / 20 (100%)	KL1_01_galF,99.666%;KL1_02_cpsACP,94.762%;KL1_03_wzi,98.536%;KL1_04_wza,100.0%;KL1_05_wzb,100.0%;KL1_06_wzc,98.876%;KL1_07_wzx,96.279%;KL1_08_wclY,96.639%;KL1_09_wzy,99.267%;KL1_10_wcsS,95.095%;KL1_11_wcsT,98.246%;KL1_12_gmd,99.479%;KL1_13_wcaG,94.753%;KL1_14_wcaH,85.621%;KL1_15_wcaI,89.851%;KL1_16_wcaJ,98.504%;KL1_17_gnd,99.574%;KL1_18_manC,99.364%;KL1_19_manB,99.562%;KL1_20_ugd,99.486%	NA	0	NA	0 / 20 (0%)	NA	3	KL49_17_manC,100.0%;KL30_19_manB,98.92%;KL150_19_gmd,97.91%	NA	NA	KL1	wcaG trunc	correct	yes	TP
NK_H14_036_hybrid	NK_H14_036	Complete	FLEX	3	5290646	60202.5	111112	2700879	1803684	9293	5290646	5411051	2	KpSC	K	KL5	K5	Typeable	*	1	0.9922	-1 bp	19 / 19 (100%)	KL5_01_galF,99.331%;KL5_02_cpsACP,91.429%;KL5_03_wzi,99.802%;KL5_04_wza,100.0%;KL5_05_wzb,100.0%;KL5_06_wzc,99.585%;KL5_07,99.752%;KL5_08_wzx,99.584%;KL5_09,100.0%;KL5_10,99.298%;KL5_11,100.0%;KL5_12,99.394%;KL5_13,100.0%;KL5_14,100.0%;KL5_15_wcaJ,100.0%;KL5_16_gnd,100.0%;KL5_17_manC,100.0%;KL5_18_manB,99.562%;KL5_19_ugd,99.743%	NA	0	NA	0 / 19 (0%)	NA	4	KL50_10,99.623%;KL49_17_manC,100.0%;KL30_19_manB,99.145%;KL150_19_gmd,99.104%	NA	NA	KL5	NA	correct	yes	TP
NK_H12_100_hybrid	NK_H12_100	Complete	XT	2	5606187	1.56637e+06	2.91297e+06	4.25958e+06	2912974	219762	5606187	5825949	2	KpSC	K	KL107	unknown (KL107)	Typeable	*	0.9999	0.964	-7 bp	16 / 16 (100%)	KL107_01_galF,98.662%;KL107_02_cpsACP,93.81%;KL107_03_wzi,98.117%;KL107_04_wza,99.471%;KL107_05_wzb,100.0%;KL107_06_wzc,99.444%;KL107_07_wbaP,99.37%;KL107_08,99.67%;KL107_09,98.997%;KL107_10,98.819%;KL107_11_gnd,99.36%;KL107_12,99.155%;KL107_13,98.966%;KL107_14,99.663%;KL107_15,99.459%;KL107_16_ugd,99.486%	NA	0	NA	0 / 16 (0%)	NA	4	KL14_19_manC,100.0%;KL30_19_manB,98.704%;KL150_19_gmd,98.209%;KL150_19_gmd,84.923%	NA	NA	KL107	NA	correct	yes	TP
NK_H12_086_hybrid	NK_H12_086	Complete	XT	3	5250356	79902	157139	2.70375e+06	1803387	2665	5250356	5410160	2	KpSC	K	KL24	K24	Typeable	NA	1	0.9999	0 bp	19 / 19 (100%)	KL24_01_galF,100.0%;KL24_02_cpsACP,100.0%;KL24_03_wzi,100.0%;KL24_04_wza,100.0%;KL24_05_wzb,100.0%;KL24_06_wzc,100.0%;KL24_07_wcuD,100.0%;KL24_08_wcuC,100.0%;KL24_09_wcuV,100.0%;KL24_10_wbaZ,100.0%;KL24_11_wcaJ,100.0%;KL24_12_wcuE,99.698%;KL24_13_wcuG,100.0%;KL24_14_wzy,100.0%;KL24_15_wzx,100.0%;KL24_16_gnd,99.787%;KL24_17_manC,100.0%;KL24_18_manB,100.0%;KL24_19_ugd,100.0%	NA	0	NA	0 / 19 (0%)	NA	1	KL150_19_gmd,99.701%	NA	NA	KL24	NA	correct	yes	TP
NK_H14_010_hybrid	NK_H14_010	Complete	FLEX	3	5206093	115076	225468	2.71578e+06	1812082	4684	5206093	5436245	2	KpSC	K	KL103	unknown (KL103)	Typeable	*	1	0.9671	-4 bp	21 / 21 (100%)	KL103_01_galF,98.997%;KL103_02_cpsACP,94.762%;KL103_03_wzi,98.326%;KL103_04_wza,100.0%;KL103_05_wzb,100.0%;KL103_06_wzc,99.583%;KL103_07_wbaP,99.791%;KL103_08_wcaA,99.342%;KL103_09,97.746%;KL103_10,99.788%;KL103_11_wcaN,98.983%;KL103_12_wzy,98.78%;KL103_13_wcpL,98.933%;KL103_14_wcuT,98.917%;KL103_15_wzx,98.956%;KL103_16_gnd,99.787%;KL103_17_rmlB,99.155%;KL103_18_rmlA,97.917%;KL103_19_rmlD,98.99%;…	NA	0	NA	0 / 21 (0%)	NA	2	KL40_05_rfaG,97.632%;KL150_19_gmd,99.104%	NA	NA	KL103	NA	correct	yes	TP
NK_H14_033_hybrid	NK_H14_033	Complete	FLEX	4	5513146	4669.75	92053.5	1.5124e+06	1425016	2809	5513146	5700062	2	KpSC	K	KL10	K10	Typeable	NA	1	0.9676	-14 bp	19 / 20 (95%)	KL10_01_galF,99.331%;KL10_02_cpsACP,95.238%;KL10_03_wzi,98.333%;KL10_04_wza,99.736%;KL10_05_wzb,100.0%;KL10_06_wzc,100.0%;KL10_07_wbaP,100.0%;KL10_08_wclQ,100.0%;KL10_09_wclP,99.744%;KL10_10_wzx,99.399%;KL10_11_wcuQ,99.496%;KL10_12_wcaN,99.736%;KL10_13_wcuK,99.408%;KL10_14_wzy,99.507%;KL10_15_wcsO,96.078%;KL10_16_wbaZ,99.483%;KL10_17_gnd,99.147%;KL10_19_manB,97.593%;KL10_20_ugd,99.743%	NA	0	NA	1 / 20 (5%)	NA	2	KL30_19_manB,99.145%;KL150_19_gmd,99.403%	NA	NA	KL10	NA	correct	yes	TP
NK_H14_050_hybrid	NK_H14_050	Complete	FLEX	4	5400413	33875.8	134620	1.51901e+06	1418265	3407	5400413	5673060	2	KpSC	K	KL25	K25	Typeable	-	1	0.9984	+1 bp	13 / 14 (92.9%)	KL25_01_galF,100.0%;KL25_02_cpsACP,100.0%;KL25_03_wzi,100.0%;KL25_04_wza,100.0%;KL25_05_wzb,100.0%;KL25_06_wzc,99.861%;KL25_07_wcaJ,100.0%;KL25_08_wzy,100.0%;KL25_10,100.0%;KL25_11_wcuB,100.0%;KL25_12_wzx,100.0%;KL25_13_gnd,100.0%;KL25_14_ugd,100.0%	KL25_09_wfeD	0	NA	0 / 14 (0%)	NA	4	KL40_03_wcpO,97.773%;KL40_04,98.511%;KL40_05_rfaG,99.475%;KL150_19_gmd,99.104%	NA	NA	KL25	NA	correct	yes	TP
NK_H14_015_hybrid	NK_H14_015	Complete	FLEX	4	5271611	91886.2	131387	1.42419e+06	1384684	4353	5271611	5538738	2	KpSC	K	KL47	K47	Typeable	*	1	0.9543	0 bp	19 / 19 (100%)	KL47_01_galF,98.997%;KL47_02_cpsACP,94.286%;KL47_03_wzi,98.326%;KL47_04_wza,100.0%;KL47_05_wzb,97.26%;KL47_06_wzc,98.617%;KL47_07_wcaJ,98.739%;KL47_08_wcaA,98.684%;KL47_09,96.321%;KL47_10_wcqC,98.054%;KL47_11_wzy,98.801%;KL47_12_wcuT,97.183%;KL47_13_wzx,98.532%;KL47_14_gnd,99.787%;KL47_15_rmlB,98.028%;KL47_16_rmlA,98.264%;KL47_17_rmlD,98.653%;KL47_18_rmlC,98.919%;KL47_19_ugd,99.229%	NA	0	NA	0 / 19 (0%)	NA	3	KL49_17_manC,99.576%;KL30_19_manB,99.136%;KL150_19_gmd,97.91%	NA	NA	KL47	NA	correct	yes	TP
NK_H15_022_hybrid	NK_H15_022	Complete	XT	3	5319161	109128	214799	2766980	1845805	3456	5319161	5537416	2	KpSC	K	KL2	K2	Typeable	NA	1	0.9993	+1 bp	18 / 18 (100%)	KL2_01_galF,99.666%;KL2_02_cpsACP,100.0%;KL2_03_wzi,100.0%;KL2_04_wza,100.0%;KL2_05_wzb,100.0%;KL2_06_wzc,99.862%;KL2_07,100.0%;KL2_08,100.0%;KL2_09,100.0%;KL2_10,100.0%;KL2_11_wzx,100.0%;KL2_12,99.483%;KL2_13,100.0%;KL2_14_wcaJ,99.785%;KL2_15_gnd,99.574%;KL2_16_manC,100.0%;KL2_17_manB,100.0%;KL2_18_ugd,100.0%	NA	0	NA	0 / 18 (0%)	NA	2	KL40_05_rfaG,97.895%;KL150_19_gmd,99.701%	NA	NA	KL2	NA	correct	yes	TP
NK_H13_003_hybrid	NK_H13_003	Complete	XT	4	5493366	91894	128014	1475199	1439078	6919	5493366	5756314	2	KpSC	K	KL101	unknown (KL101)	Typeable	NA	1	0.9585	+4 bp	21 / 21 (100%)	KL101_01_galF,100.0%;KL101_02_cpsACP,96.667%;KL101_03_wzi,96.444%;KL101_04_wza,100.0%;KL101_05_wzb,100.0%;KL101_06_wzc,99.168%;KL101_07_wbaP,99.37%;KL101_08_wcaA,98.684%;KL101_09_wcuP,96.454%;KL101_10_wcuR,97.161%;KL101_11,96.675%;KL101_12_wzy,98.721%;KL101_13_wcqP,95.789%;KL101_14_wzx,98.861%;KL101_15_wcuN,98.196%;KL101_16_gnd,99.147%;KL101_17_rmlB,97.746%;KL101_18_rmlA,99.31%;KL101_19_rmlD,98.6…	NA	0	NA	0 / 21 (0%)	NA	3	KL49_17_manC,99.576%;KL30_19_manB,99.136%;KL150_19_gmd,97.612%	NA	NA	KL101	NA	correct	yes	TP
NK_H14_057_hybrid	NK_H14_057	Complete	XT	1	5288424	5288424	5288424	5288424	5288424	5288424	5288424	5288424	2	KpSC	K	KL7	K7	Typeable	NA	1	0.9848	+1 bp	20 / 20 (100%)	KL7_01_galF,99.666%;KL7_02_cpsACP,99.048%;KL7_03_wzi,99.582%;KL7_04_wza,99.472%;KL7_05_wzb,99.31%;KL7_06_wzc,99.862%;KL7_07_wcuE,99.698%;KL7_08_wckC,99.068%;KL7_09_wcuC,99.422%;KL7_10_wzy,99.745%;KL7_11_wckD,99.725%;KL7_12_wclS,99.723%;KL7_13_wcuJ,100.0%;KL7_14_wzx,99.172%;KL7_15_wbaZ,100.0%;KL7_16_wcaJ,99.356%;KL7_17_gnd,99.574%;KL7_18_manC,99.576%;KL7_19_manB,99.562%;KL7_20_ugd,99.743%	NA	0	NA	0 / 20 (0%)	NA	4	KL50_10,99.434%;KL13_17_manC,99.788%;KL30_19_manB,99.145%;KL150_19_gmd,99.701%	NA	NA	KL7	NA	correct	yes	TP
NK_H15_014_hybrid	NK_H15_014	Complete	XT	1	5525875	5525875	5525875	5525875	5525875	5525875	5525875	5525875	2	KpSC	K	KL19	K19	Typeable	NA	1	0.9953	+1 bp	20 / 20 (100%)	KL19_01_galF,100.0%;KL19_02_cpsACP,98.571%;KL19_03_wzi,100.0%;KL19_04_wza,100.0%;KL19_05_wzb,100.0%;KL19_06_wzc,100.0%;KL19_07_wcaJ,100.0%;KL19_08_wcuF,100.0%;KL19_09_wcmY,100.0%;KL19_10_wzx,100.0%;KL19_11_wctW,100.0%;KL19_12_wctX,100.0%;KL19_13_wzy,100.0%;KL19_14,99.558%;KL19_15_gnd,100.0%;KL19_16_rmlB,100.0%;KL19_17_rmlA,100.0%;KL19_18_rmlD,100.0%;KL19_19_rmlC,100.0%;KL19_20_ugd,100.0%	NA	0	NA	0 / 20 (0%)	NA	3	KL49_17_manC,100.0%;KL30_19_manB,99.136%;KL150_19_gmd,98.507%	NA	NA	KL19	NA	correct	yes	TP
NK_H14_037_hybrid	NK_H14_037	Complete	FLEX	5	5268726	24412	54307	185596	1107734	5631	5268726	5538672	2	KpSC	K	KL24	K24	Typeable	-	1	0.9996	-1 bp	18 / 19 (94.7%)	KL24_01_galF,100.0%;KL24_02_cpsACP,100.0%;KL24_03_wzi,100.0%;KL24_04_wza,100.0%;KL24_05_wzb,100.0%;KL24_06_wzc,99.861%;KL24_07_wcuD,100.0%;KL24_08_wcuC,100.0%;KL24_09_wcuV,100.0%;KL24_10_wbaZ,100.0%;KL24_11_wcaJ,100.0%;KL24_12_wcuE,99.698%;KL24_14_wzy,100.0%;KL24_15_wzx,100.0%;KL24_16_gnd,99.787%;KL24_17_manC,100.0%;KL24_18_manB,100.0%;KL24_19_ugd,100.0%	KL24_13_wcuG	0	NA	0 / 19 (0%)	NA	2	KL40_05_rfaG,97.895%;KL150_19_gmd,99.701%	NA	NA	KL24	wcuG trunc	correct	yes	TP
NK_H12_062_hybrid	NK_H12_062	Complete	XT	6	5253583	14166.8	47162	231771	941193	2773	5253583	5647156	2	KpSC	K	KL15	K15	Typeable	NA	0.9981	0.9988	+1064 bp	16 / 16 (100%)	KL15_01_galF,100.0%;KL15_02_cpsACP,100.0%;KL15_03_wzi,100.0%;KL15_04_wza,100.0%;KL15_05_wzb,100.0%;KL15_06_wzc,99.861%;KL15_07_wcaJ,100.0%;KL15_08_wceN,99.715%;KL15_09_wceM,100.0%;KL15_10_wcsR,100.0%;KL15_11_wcaN,100.0%;KL15_12_wzy,99.272%;KL15_13_wckI,99.726%;KL15_14_wzx,100.0%;KL15_15_gnd,100.0%;KL15_16_ugd,100.0%	NA	0	NA	0 / 16 (0%)	NA	1	KL150_19_gmd,89.489%	NA	NA	KL15	is_variant	correct	yes	TP
NK_H12_053_hybrid	NK_H12_053	Complete	FLEX	6	5350799	3723	8981	189767	937238	2665	5350799	5623425	2	KpSC	K	KL139	unknown (KL139)	Typeable	NA	1	0.9998	0 bp	19 / 19 (100%)	KL139_01_galF,100.0%;KL139_02_cpsACP,100.0%;KL139_03_wzi,100.0%;KL139_04_wza,100.0%;KL139_05_wzb,100.0%;KL139_06_wzc,99.861%;KL139_07_wzy,100.0%;KL139_08_wcuH,100.0%;KL139_09_wctD,100.0%;KL139_10_wcuC,100.0%;KL139_11_wcuJ,99.707%;KL139_12_wcsF,100.0%;KL139_13_wzxC,100.0%;KL139_14_wbaZ,100.0%;KL139_15_wcaJ,100.0%;KL139_16_gnd,100.0%;KL139_17_manC,100.0%;KL139_18_manB,100.0%;KL139_19_ugd,100.0%	NA	0	NA	0 / 19 (0%)	NA	2	KL40_05_rfaG,97.895%;KL150_19_gmd,98.806%	NA	NA	KL139	NA	correct	yes	TP
NK_H12_057_hybrid	NK_H12_057	Complete	FLEX	1	5192151	5192151	5192151	5192151	5192151	5192151	5192151	5192151	2	KpSC	K	KL1	K1	Typeable	*	1	0.9421	-1 bp	20 / 20 (100%)	KL1_01_galF,99.666%;KL1_02_cpsACP,94.762%;KL1_03_wzi,98.536%;KL1_04_wza,100.0%;KL1_05_wzb,100.0%;KL1_06_wzc,98.876%;KL1_07_wzx,96.279%;KL1_08_wclY,96.639%;KL1_09_wzy,99.267%;KL1_10_wcsS,95.095%;KL1_11_wcsT,98.246%;KL1_12_gmd,99.479%;KL1_13_wcaG,94.753%;KL1_14_wcaH,85.621%;KL1_15_wcaI,90.099%;KL1_16_wcaJ,98.504%;KL1_17_gnd,99.574%;KL1_18_manC,99.364%;KL1_19_manB,99.562%;KL1_20_ugd,99.486%	NA	0	NA	0 / 20 (0%)	NA	3	KL7_18_manC,99.576%;KL30_19_manB,99.136%;KL150_19_gmd,97.91%	NA	NA	KL1	wcaG trunc	correct	yes	TP
NK_H12_068_hybrid	NK_H12_068	Complete	Unknown	4	5451076	3034.75	18124	1.38731e+06	1372218	1549	5451076	5488873	2	KpSC	K	KL34	K34	Typeable	*	1	0.9591	+766 bp	19 / 19 (100%)	KL34_01_galF,99.666%;KL34_02_cpsACP,91.905%;KL34_03_wzi,98.536%;KL34_04_wza,100.0%;KL34_05_wzb,98.621%;KL34_06_wzc,98.599%;KL34_07_wcaA,97.03%;KL34_08_wcaJ,99.356%;KL34_09_rmlB,97.746%;KL34_10_rmlA,99.655%;KL34_11_rmlC,98.883%;KL34_12_rmlD,95.455%;KL34_13_wzy,93.868%;KL34_14_wclL,97.101%;KL34_15,96.831%;KL34_16,93.043%;KL34_17,99.563%;KL34_18_gnd,99.786%;KL34_19_ugd,99.486%	NA	0	NA	0 / 19 (0%)	NA	4	KL49_17_manC,100.0%;KL30_19_manB,98.932%;KL150_19_gmd,98.507%;KL150_19_gmd,84.639%	NA	NA	KL34	is_variant	correct	yes	TP
NK_H15_002_hybrid	NK_H15_002	Complete	XT	3	5312012	87264.5	171862	2741937	1828847	2667	5312012	5486541	2	KpSC	K	KL2	K2	Typeable	NA	1	0.9841	+1 bp	18 / 18 (100%)	KL2_01_galF,99.331%;KL2_02_cpsACP,99.048%;KL2_03_wzi,98.614%;KL2_04_wza,100.0%;KL2_05_wzb,100.0%;KL2_06_wzc,99.862%;KL2_07,99.721%;KL2_08,100.0%;KL2_09,99.743%;KL2_10,100.0%;KL2_11_wzx,99.177%;KL2_12,99.483%;KL2_13,99.103%;KL2_14_wcaJ,99.785%;KL2_15_gnd,98.934%;KL2_16_manC,99.364%;KL2_17_manB,99.781%;KL2_18_ugd,100.0%	NA	0	NA	0 / 18 (0%)	NA	4	KL40_03_wcpO,98.381%;KL40_04,99.256%;KL40_05_rfaG,99.738%;KL150_19_gmd,99.104%	NA	NA	KL2	NA	correct	yes	TP
NK_H15_021_hybrid	NK_H15_021	Complete	XT	2	5388444	1.50568e+06	2799937	4.09419e+06	2799937	211430	5388444	5599874	2	KpSC	K	KL17	K17	Typeable	NA	1	0.9998	0 bp	20 / 20 (100%)	KL17_01_galF,100.0%;KL17_02_cpsACP,100.0%;KL17_03_wzi,99.791%;KL17_04_wza,100.0%;KL17_05_wzb,100.0%;KL17_06_wzc,100.0%;KL17_07_wzy,100.0%;KL17_08_wctR,100.0%;KL17_09_wctS,100.0%;KL17_10_wctT,100.0%;KL17_11_wctU,100.0%;KL17_12_wcaJ,100.0%;KL17_13_wcmZ,100.0%;KL17_14_wzx,100.0%;KL17_15_gnd,100.0%;KL17_16_rmlB,100.0%;KL17_17_rmlA,100.0%;KL17_18_rmlD,100.0%;KL17_19_rmlC,100.0%;KL17_20_ugd,100.0%	NA	0	NA	0 / 20 (0%)	NA	2	KL40_05_rfaG,98.421%;KL150_19_gmd,99.104%	NA	NA	KL17	NA	correct	yes	TP
NK_H14_042_hybrid	NK_H14_042	Complete	XT	4	5537021	7151.5	58906	1.46678e+06	1415024	5263	5537021	5660096	2	KpSC	K	KL107	unknown (KL107)	Typeable	*	0.9999	0.9641	-8 bp	16 / 16 (100%)	KL107_01_galF,98.662%;KL107_02_cpsACP,93.81%;KL107_03_wzi,98.117%;KL107_04_wza,99.471%;KL107_05_wzb,100.0%;KL107_06_wzc,99.305%;KL107_07_wbaP,99.37%;KL107_08,99.67%;KL107_09,98.997%;KL107_10,98.819%;KL107_11_gnd,99.36%;KL107_12,99.155%;KL107_13,98.966%;KL107_14,99.663%;KL107_15,99.459%;KL107_16_ugd,99.486%	NA	0	NA	0 / 16 (0%)	NA	4	KL49_17_manC,99.788%;KL30_19_manB,98.92%;KL150_19_gmd,98.209%;KL150_19_gmd,84.923%	NA	NA	KL107	NA	correct	yes	TP
NK_H15_001_hybrid	NK_H15_001	Complete	XT	2	5467149	1.68499e+06	2.94571e+06	4.20643e+06	2945708	424266	5467149	5891415	2	KpSC	K	KL105	unknown (KL105)	Typeable	*	1	0.9666	-6 bp	22 / 22 (100%)	KL105_01_galF,98.997%;KL105_02_cpsACP,94.762%;KL105_03_wzi,98.954%;KL105_04_wza,100.0%;KL105_05_wzb,99.31%;KL105_06_wzc,99.861%;KL105_07_wbaP,99.16%;KL105_08,99.671%;KL105_09,97.833%;KL105_10_wcaN,99.283%;KL105_11,100.0%;KL105_12,99.491%;KL105_13,99.747%;KL105_14_wzx,99.185%;KL105_15,99.051%;KL105_16,99.288%;KL105_17_gnd,99.787%;KL105_18_rmlB,98.592%;KL105_19,97.917%;KL105_20,98.653%;KL105_21,96.…	NA	0	NA	0 / 22 (0%)	NA	3	KL14_19_manC,100.0%;KL30_19_manB,99.145%;KL150_19_gmd,98.507%	NA	NA	KL105	NA	correct	yes	TP
NK_H15_048_hybrid	NK_H15_048	Complete	XT	3	5206010	115706	226726	2716368	1812474	4685	5206010	5437421	2	KpSC	K	KL103	unknown (KL103)	Typeable	-*	1	0.9671	-5 bp	20 / 21 (95.2%)	KL103_01_galF,98.997%;KL103_02_cpsACP,94.762%;KL103_03_wzi,98.326%;KL103_04_wza,100.0%;KL103_05_wzb,100.0%;KL103_06_wzc,99.583%;KL103_07_wbaP,99.791%;KL103_08_wcaA,99.342%;KL103_09,97.746%;KL103_10,99.788%;KL103_11_wcaN,98.983%;KL103_12_wzy,98.78%;KL103_14_wcuT,98.917%;KL103_15_wzx,98.956%;KL103_16_gnd,99.787%;KL103_17_rmlB,99.155%;KL103_18_rmlA,97.917%;KL103_19_rmlD,98.99%;KL103_20_rmlC,98.919%;…	KL103_13_wcpL	0	NA	0 / 21 (0%)	NA	2	KL40_05_rfaG,97.632%;KL150_19_gmd,99.104%	NA	NA	KL103	NA	correct	yes	TP
NK_H15_047_hybrid	NK_H15_047	Complete	XT	2	5228927	1.47318e+06	2.7251e+06	3.97701e+06	2725098	221270	5228927	5450197	2	KpSC	K	KL174	unknown (KL174)	Typeable	NA	1	0.9995	0 bp	20 / 20 (100%)	KL174_01_galF,100.0%;KL174_02_cpsACP,100.0%;KL174_03_wzi,100.0%;KL174_04_wza,99.736%;KL174_05_wzb,100.0%;KL174_06_wzc,100.0%;KL174_07_wzy,99.764%;KL174_08,100.0%;KL174_09_wzx,100.0%;KL174_10_pglJ,100.0%;KL174_11,100.0%;KL174_12_wcpF,100.0%;KL174_13_wcuI,100.0%;KL174_14,100.0%;KL174_15_wbaZ,100.0%;KL174_16_wcaJ,100.0%;KL174_17_gnd,100.0%;KL174_18_manC,100.0%;KL174_19_manB,100.0%;KL174_20_ugd,100.0%	NA	0	NA	0 / 20 (0%)	NA	5	KL40_03_wcpO,95.547%;KL40_04,97.27%;KL40_05_rfaG,99.213%;KL150_19_gmd,96.096%;KL150_19_gmd,83.183%	NA	NA	KL174	NA	correct	yes	TP
NK_H15_056_hybrid	NK_H15_056	Complete	XT	4	5449656	72256.2	127942	1.48301e+06	1427326	3767	5449656	5709306	2	KpSC	K	KL2	K2	Typeable	NA	1	0.9834	+1 bp	18 / 18 (100%)	KL2_01_galF,99.331%;KL2_02_cpsACP,98.571%;KL2_03_wzi,98.614%;KL2_04_wza,100.0%;KL2_05_wzb,100.0%;KL2_06_wzc,99.723%;KL2_07,99.721%;KL2_08,99.733%;KL2_09,99.486%;KL2_10,100.0%;KL2_11_wzx,99.177%;KL2_12,99.138%;KL2_13,99.103%;KL2_14_wcaJ,99.785%;KL2_15_gnd,98.934%;KL2_16_manC,99.153%;KL2_17_manB,99.781%;KL2_18_ugd,99.743%	NA	0	NA	0 / 18 (0%)	NA	4	KL40_03_wcpO,97.976%;KL40_04,100.0%;KL40_05_rfaG,98.95%;KL150_19_gmd,98.209%	NA	NA	KL2	NA	correct	yes	TP
NK_H16_005_hybrid	NK_H16_005	Complete	FLEX	3	5206014	115076	225468	2715741	1812055	4684	5206014	5436166	2	KpSC	K	KL103	unknown (KL103)	Typeable	*	1	0.9671	-4 bp	21 / 21 (100%)	KL103_01_galF,98.997%;KL103_02_cpsACP,94.762%;KL103_03_wzi,98.326%;KL103_04_wza,100.0%;KL103_05_wzb,100.0%;KL103_06_wzc,99.583%;KL103_07_wbaP,99.791%;KL103_08_wcaA,99.342%;KL103_09,97.746%;KL103_10,99.788%;KL103_11_wcaN,98.983%;KL103_12_wzy,98.78%;KL103_13_wcpL,98.933%;KL103_14_wcuT,98.917%;KL103_15_wzx,98.956%;KL103_16_gnd,99.787%;KL103_17_rmlB,99.155%;KL103_18_rmlA,97.917%;KL103_19_rmlD,98.99%;…	NA	0	NA	0 / 21 (0%)	NA	2	KL40_05_rfaG,97.632%;KL150_19_gmd,99.104%	NA	NA	KL103	NA	correct	yes	TP
NK_H15_060_hybrid	NK_H15_060	Complete	FLEX	2	5302709	1.32917e+06	2.65368e+06	3.97819e+06	2653680	4652	5302709	5307361	2	KpSC	K	KL52	K52	Typeable	NA	1	0.9984	0 bp	22 / 22 (100%)	KL52_01_galF,100.0%;KL52_02_cpsACP,100.0%;KL52_03_wzi,100.0%;KL52_04_wza,100.0%;KL52_05_wzb,100.0%;KL52_06_wzc,100.0%;KL52_07_wbaP,99.793%;KL52_08_rfbN,100.0%;KL52_09_wcoY,100.0%;KL52_10_wcoX,100.0%;KL52_11_wcuS,100.0%;KL52_12_wcaN,100.0%;KL52_13_wzy,100.0%;KL52_14,99.815%;KL52_15_wcpG,99.465%;KL52_16_wzx,100.0%;KL52_17_gnd,100.0%;KL52_18_rmlB,100.0%;KL52_19_rmlA,100.0%;KL52_20_rmlD,99.678%;KL52_…	NA	0	NA	0 / 22 (0%)	NA	5	KL109_18_rmlB,99.437%;KL150_19_gmd,98.507%;KL52_20_rmlD,99.357%;KL12_20_rmlA,100.0%;KL142_20_rmlC,99.459%	NA	NA	KL52	NA	correct	yes	TP
NK_H19_015_hybrid	NK_H19_015	Complete	FLEX	5	5181710	5925	112545	165341	1093828	3619	5181710	5469140	2	KpSC	K	KL102	unknown (KL102)	Typeable	NA	1	0.993	-1 bp	17 / 17 (100%)	KL102_01_galF,99.331%;KL102_02_cpsACP,99.524%;KL102_03_wzi,100.0%;KL102_04_wza,99.735%;KL102_05_wzb,100.0%;KL102_06_wzc,99.722%;KL102_07_wbaP,99.366%;KL102_08_wzy,99.769%;KL102_09,99.313%;KL102_10,99.643%;KL102_11,99.432%;KL102_12,99.444%;KL102_13,100.0%;KL102_14,100.0%;KL102_15_wzx,100.0%;KL102_16_gnd,100.0%;KL102_17_ugd,99.486%	NA	0	NA	0 / 17 (0%)	NA	2	KL40_05_rfaG,97.895%;KL150_19_gmd,99.104%	NA	NA	KL102	NA	correct	yes	TP
NK_H2_021_hybrid	NK_H2_021	Complete	FLEX	3	5324501	121342	126394	2.72545e+06	1855728	116290	5324501	5567185	2	KpSC	K	KL57	K57	Typeable	-	1	0.9875	0 bp	17 / 18 (94.4%)	KL57_01_galF,99.666%;KL57_02_cpsACP,97.619%;KL57_03_wzi,98.958%;KL57_04_wza,98.942%;KL57_05_wzb,99.31%;KL57_06_wzc,99.307%;KL57_07_wcaJ,99.581%;KL57_08_wzx,99.18%;KL57_09_wckX,100.0%;KL57_10_wckW,99.726%;KL57_11_wzy,98.473%;KL57_12,100.0%;KL57_14_wbaZ,99.74%;KL57_15_gnd,100.0%;KL57_16_manC,99.788%;KL57_17_manB,100.0%;KL57_18_ugd,99.486%	KL57_13_vanT	0	NA	0 / 18 (0%)	NA	4	KL40_03_wcpO,99.19%;KL40_04,99.752%;KL40_05_rfaG,99.213%;KL150_19_gmd,84.384%	NA	NA	KL57	NA	correct	yes	TP
NK_H17_017_hybrid	NK_H17_017	Complete	XT	5	5208097	4774	5633	47683	1053771	2667	5208097	5268854	2	KpSC	K	KL16	K16	Typeable	NA	1	0.9944	-1 bp	22 / 22 (100%)	KL16_01_galF,99.666%;KL16_02_cpsACP,97.619%;KL16_03_wzi,100.0%;KL16_04_wza,100.0%;KL16_05_wzb,100.0%;KL16_06_wzc,99.861%;KL16_07_wzx,100.0%;KL16_08_wzy,100.0%;KL16_09_gtf1,99.735%;KL16_10_vatD,99.451%;KL16_11_lacA,100.0%;KL16_12_sunS,100.0%;KL16_13_gmd,100.0%;KL16_14_fcl,99.69%;KL16_15_gmm,100.0%;KL16_16,100.0%;KL16_17_wcaJ,100.0%;KL16_18_gnd,100.0%;KL16_19,99.529%;KL16_20_manC,99.788%;KL16_21_ma…	NA	0	NA	0 / 22 (0%)	NA	4	KL50_10,99.623%;KL1_18_manC,99.788%;KL30_19_manB,99.145%;KL150_19_gmd,99.104%	NA	NA	KL16	NA	correct	yes	TP
NK_H18_038_hybrid	NK_H18_038	Complete	XT	3	5298170	113636	127803	2.71299e+06	1841814	99468	5298170	5525441	2	KpSC	K	KL23	K23	Typeable	NA	1	0.9999	+1066 bp	19 / 19 (100%)	KL23_01_galF,99.666%;KL23_02_cpsACP,100.0%;KL23_03_wzi,100.0%;KL23_04_wza,100.0%;KL23_05_wzb,100.0%;KL23_06_wzc,100.0%;KL23_07_wcaA,100.0%;KL23_08_wcaJ,100.0%;KL23_09_wckU,100.0%;KL23_10_wzy,100.0%;KL23_11_wckA,100.0%;KL23_12,100.0%;KL23_13_wzx,100.0%;KL23_14_gnd,100.0%;KL23_15_rmlB,100.0%;KL23_16_rmlA,100.0%;KL23_17_rmlD,100.0%;KL23_18_rmlC,100.0%;KL23_19_ugd,99.743%	NA	0	NA	0 / 19 (0%)	NA	1	KL150_19_gmd,98.507%	NA	NA	KL23	is_variant	correct	yes	TP
NK_H17_034_hybrid	NK_H17_034	Complete	XT	7	5222696	36514	84366	169082	817370	3336	5222696	5721589	2	KpSC	K	KL24	K24	Typeable	-	1	0.9996	-1 bp	18 / 19 (94.7%)	KL24_01_galF,100.0%;KL24_02_cpsACP,99.048%;KL24_03_wzi,100.0%;KL24_04_wza,100.0%;KL24_05_wzb,100.0%;KL24_06_wzc,100.0%;KL24_07_wcuD,100.0%;KL24_08_wcuC,100.0%;KL24_09_wcuV,100.0%;KL24_10_wbaZ,100.0%;KL24_11_wcaJ,100.0%;KL24_12_wcuE,99.698%;KL24_14_wzy,99.704%;KL24_15_wzx,100.0%;KL24_16_gnd,99.36%;KL24_17_manC,100.0%;KL24_18_manB,100.0%;KL24_19_ugd,100.0%	KL24_13_wcuG	0	NA	0 / 19 (0%)	NA	2	KL40_05_rfaG,98.421%;KL150_19_gmd,99.701%	NA	NA	KL24	wcuG trunc	correct	yes	TP
NK_H18_019_hybrid	NK_H18_019	Complete	XT	3	5252654	118602	174265	2.71346e+06	1829952	62938	5252654	5489857	2	KpSC	K	KL22	K22	Typeable	NA	1	0.9926	-2 bp	18 / 18 (100%)	KL22_01_galF,99.331%;KL22_02_cpsACP,98.571%;KL22_03_wzi,99.787%;KL22_04_wza,100.0%;KL22_05_wzb,100.0%;KL22_06_wzc,100.0%;KL22_07_wzy,100.0%;KL22_08,100.0%;KL22_09,98.993%;KL22_10_wfeD,100.0%;KL22_11_wzx,100.0%;KL22_12_rutE,100.0%;KL22_13,100.0%;KL22_14,100.0%;KL22_15_wcaJ,100.0%;KL22_16_gnd,99.787%;KL22_17,99.407%;KL22_18_ugd,99.486%	NA	0	NA	0 / 18 (0%)	NA	3	KL14_19_manC,100.0%;KL30_19_manB,98.932%;KL150_19_gmd,99.403%	NA	NA	KL22	NA	correct	yes	TP
NK_H17_023_hybrid	NK_H17_023	Complete	XT	3	5328756	185038	258937	2.79385e+06	1899611	111140	5328756	5698833	2	KpSC	K	KL127	unknown (KL127)	Typeable	NA	1	0.9995	0 bp	19 / 19 (100%)	KL127_01_galF,100.0%;KL127_02_cpsACP,100.0%;KL127_03_wzi,100.0%;KL127_04_wza,100.0%;KL127_05_wzb,100.0%;KL127_06_wzc,100.0%;KL127_07_wbaP,100.0%;KL127_08_wctK,100.0%;KL127_09_wzy,100.0%;KL127_10,100.0%;KL127_11,100.0%;KL127_12_wcpJ,100.0%;KL127_13,100.0%;KL127_14_gnd,99.787%;KL127_15_rmlB,100.0%;KL127_16_rmlA,100.0%;KL127_17_rmlD,100.0%;KL127_18_rmlC,100.0%;KL127_19_ugd,100.0%	NA	0	NA	0 / 19 (0%)	NA	5	KL109_18_rmlB,100.0%;KL150_19_gmd,99.104%;KL52_20_rmlD,99.357%;KL17_17_rmlA,100.0%;KL142_20_rmlC,99.459%	NA	NA	KL127	NA	correct	yes	TP
NK_H17_018_hybrid	NK_H17_018	Complete	XT	2	5190210	1.37794e+06	2.6487e+06	3.91945e+06	2648696	107183	5190210	5297393	2	KpSC	K	KL25	K25	Typeable	NA	1	0.9913	+3 bp	14 / 14 (100%)	KL25_01_galF,99.666%;KL25_02_cpsACP,99.524%;KL25_03_wzi,99.791%;KL25_04_wza,100.0%;KL25_05_wzb,100.0%;KL25_06_wzc,100.0%;KL25_07_wcaJ,100.0%;KL25_08_wzy,100.0%;KL25_09_wfeD,99.821%;KL25_10,100.0%;KL25_11_wcuB,99.681%;KL25_12_wzx,100.0%;KL25_13_gnd,100.0%;KL25_14_ugd,100.0%	NA	0	NA	0 / 14 (0%)	NA	3	KL14_19_manC,100.0%;KL30_19_manB,98.929%;KL150_19_gmd,99.403%	NA	NA	KL25	NA	correct	yes	TP
NK_H19_011_hybrid	NK_H19_011	Complete	FLEX	3	5412704	129684	255600	2834152	1890690	3767	5412704	5672071	2	KpSC	K	KL2	K2	Typeable	NA	1	0.9835	+1 bp	18 / 18 (100%)	KL2_01_galF,99.331%;KL2_02_cpsACP,98.571%;KL2_03_wzi,98.614%;KL2_04_wza,100.0%;KL2_05_wzb,100.0%;KL2_06_wzc,99.723%;KL2_07,99.721%;KL2_08,99.733%;KL2_09,99.486%;KL2_10,100.0%;KL2_11_wzx,99.177%;KL2_12,99.31%;KL2_13,99.103%;KL2_14_wcaJ,99.785%;KL2_15_gnd,98.934%;KL2_16_manC,99.153%;KL2_17_manB,99.781%;KL2_18_ugd,99.743%	NA	0	NA	0 / 18 (0%)	NA	4	KL40_03_wcpO,97.976%;KL40_04,100.0%;KL40_05_rfaG,99.213%;KL150_19_gmd,98.209%	NA	NA	KL2	NA	correct	yes	TP
NK_H17_042_hybrid	NK_H17_042	Complete	XT	4	5439825	4693.75	73601	1.46679e+06	1397880	4495	5439825	5591522	2	KpSC	K	KL10	K10	Typeable	-	1	0.9694	+1186 bp	19 / 20 (95%)	KL10_01_galF,99.666%;KL10_03_wzi,95.208%;KL10_04_wza,100.0%;KL10_05_wzb,100.0%;KL10_06_wzc,99.583%;KL10_07_wbaP,100.0%;KL10_08_wclQ,100.0%;KL10_09_wclP,99.744%;KL10_10_wzx,99.599%;KL10_11_wcuQ,99.748%;KL10_12_wcaN,99.736%;KL10_13_wcuK,99.704%;KL10_14_wzy,99.744%;KL10_15_wcsO,97.521%;KL10_16_wbaZ,99.742%;KL10_17_gnd,99.147%;KL10_18_manC,99.153%;KL10_19_manB,96.937%;KL10_20_ugd,99.743%	KL10_02_cpsACP	0	NA	0 / 20 (0%)	NA	5	KL33_05,80.288%;KL50_10,99.245%;KL14_19_manC,100.0%;KL30_19_manB,98.718%;KL150_19_gmd,99.701%	NA	NA	KL10	is_variant	correct	yes	TP
NK_H18_005_hybrid	NK_H18_005	Complete	Unknown	1	5476930	5476930	5476930	5476930	5476930	5476930	5476930	5476930	2	KpSC	K	KL10	K10	Typeable	*	1	0.9677	-11 bp	20 / 20 (100%)	KL10_01_galF,99.331%;KL10_02_cpsACP,94.762%;KL10_03_wzi,97.083%;KL10_04_wza,100.0%;KL10_05_wzb,99.31%;KL10_06_wzc,99.722%;KL10_07_wbaP,100.0%;KL10_08_wclQ,99.735%;KL10_09_wclP,100.0%;KL10_10_wzx,99.399%;KL10_11_wcuQ,99.748%;KL10_12_wcaN,96.834%;KL10_13_wcuK,98.521%;KL10_14_wzy,98.768%;KL10_15_wcsO,95.294%;KL10_16_wbaZ,98.966%;KL10_17_gnd,99.147%;KL10_18_manC,98.941%;KL10_19_manB,97.374%;KL10_20_u…	NA	0	NA	0 / 20 (0%)	NA	2	KL40_05_rfaG,97.105%;KL150_19_gmd,99.403%	NA	NA	KL10	NA	correct	yes	TP
NK_H18_003_hybrid	NK_H18_003	Complete	Unknown	2	5395861	1.4937e+06	2.79442e+06	4.09514e+06	2794420	192978	5395861	5588839	2	KpSC	K	KL126	unknown (KL126)	Typeable	NA	1	0.994	0 bp	19 / 19 (100%)	KL126_01_galF,100.0%;KL126_02_cpsACP,97.143%;KL126_03_wzi,99.372%;KL126_04_wza,100.0%;KL126_05_wzb,100.0%;KL126_06_wzc,100.0%;KL126_07_wbaP,100.0%;KL126_08,99.611%;KL126_09,99.415%;KL126_10_wzx,100.0%;KL126_11_wcpS,99.644%;KL126_12_wcqP,100.0%;KL126_13_glf,100.0%;KL126_14_gnd,99.787%;KL126_15_rmlB,99.718%;KL126_16_rmlA,100.0%;KL126_17_rmlD,99.663%;KL126_18_rmlC,99.459%;KL126_19_ugd,100.0%	NA	0	NA	0 / 19 (0%)	NA	5	KL126_15_rmlB,99.718%;KL150_19_gmd,98.806%;KL52_20_rmlD,100.0%;KL12_20_rmlA,99.31%;KL142_20_rmlC,99.459%	NA	NA	KL126	NA	correct	yes	TP
NK_H17_002_hybrid	NK_H17_002	Complete	XT	8	5253206	8980	58496	157795	713189	3294	5253206	5705509	2	KpSC	K	KL38	K38	Typeable	-	0.8712	0.9798	+1483 bp	16 / 17 (94.1%)	KL38_01_galF,99.666%;KL38_02_cpsACP,100.0%;KL38_03_wzi,97.083%;KL38_04_wza,99.208%;KL38_05_wzb,100.0%;KL38_06_wzc,99.723%;KL38_07_wcaJ,99.58%;KL38_08_wzy,99.756%;KL38_09_wctM,99.645%;KL38_10_wcaN,99.659%;KL38_11_wzx,99.539%;KL38_12_wckS,100.0%;KL38_13_wckR,100.0%;KL38_14,98.214%;KL38_16_gnd,100.0%;KL38_17_ugd,99.743%	KL38_15	0	NA	0 / 17 (0%)	NA	3	KL40_05_rfaG,98.158%;KL150_19_gmd,98.507%;KL106_12,98.551%	NA	NA	KL38	is_variant	correct	yes	TP
NK_H16_012_hybrid	NK_H16_012	Complete	FLEX	3	5208058	124403	137965	2.67301e+06	1818955	110841	5208058	5456864	2	KpSC	K	KL82	K82	Typeable	+*	1	0.9906	+1037 bp	17 / 17 (100%)	KL82_01_galF,91.304%;KL82_02_cpsACP,100.0%;KL82_03_wzi,99.791%;KL82_04_wza,100.0%;KL82_05_wzb,100.0%;KL82_06_wzc,100.0%;KL82_07_wcaJ,100.0%;KL82_08_wckY,100.0%;KL82_09_wzy,100.0%;KL82_10_wckV,99.338%;KL82_11_wcqN,100.0%;KL82_12_wcuF,100.0%;KL82_13,100.0%;KL82_14_wzx,99.766%;KL82_15_wcqO,99.32%;KL82_16_gnd,100.0%;KL82_17_ugd,100.0%	NA	1	KL172_03,97.222%	0 / 17 (0%)	NA	5	KL138_20_rmlB,94.085%;KL150_19_gmd,85.586%;KL72_17_rmlD,93.266%;KL72_16_rmlA,95.502%;KL44_20_rmlC,93.514%	NA	NA	KL82	is_variant	correct	yes	TP
NK_H16_021_hybrid	NK_H16_021	Complete	FLEX	3	5260883	124248	153295	2707089	1836459	95200	5260883	5509378	2	KpSC	K	KL2	K2	Typeable	*	1	0.9974	+1 bp	18 / 18 (100%)	KL2_01_galF,100.0%;KL2_02_cpsACP,100.0%;KL2_03_wzi,100.0%;KL2_04_wza,100.0%;KL2_05_wzb,100.0%;KL2_06_wzc,99.723%;KL2_07,99.721%;KL2_08,99.733%;KL2_09,99.743%;KL2_10,99.767%;KL2_11_wzx,99.588%;KL2_12,99.31%;KL2_13,94.17%;KL2_14_wcaJ,99.785%;KL2_15_gnd,99.574%;KL2_16_manC,100.0%;KL2_17_manB,100.0%;KL2_18_ugd,99.743%	NA	0	NA	0 / 18 (0%)	NA	2	KL40_05_rfaG,97.895%;KL150_19_gmd,100.0%	NA	NA	KL2	NA	correct	yes	TP
NK_H18_073_hybrid	NK_H18_073	Complete	XT	3	5348414	95697	182100	2765257	1846603	9294	5348414	5539808	2	KpSC	K	KL2	K2	Typeable	NA	1	0.9841	+1 bp	18 / 18 (100%)	KL2_01_galF,99.331%;KL2_02_cpsACP,99.048%;KL2_03_wzi,98.614%;KL2_04_wza,100.0%;KL2_05_wzb,100.0%;KL2_06_wzc,99.862%;KL2_07,99.721%;KL2_08,100.0%;KL2_09,99.743%;KL2_10,100.0%;KL2_11_wzx,99.177%;KL2_12,99.483%;KL2_13,99.103%;KL2_14_wcaJ,99.785%;KL2_15_gnd,98.934%;KL2_16_manC,99.364%;KL2_17_manB,99.781%;KL2_18_ugd,100.0%	NA	0	NA	0 / 18 (0%)	NA	4	KL40_03_wcpO,98.381%;KL40_04,99.256%;KL40_05_rfaG,99.738%;KL150_19_gmd,99.104%	NA	NA	KL2	NA	correct	yes	TP
NK_H2_019_hybrid	NK_H2_019	Complete	FLEX	2	5495823	1.49324e+06	2.82744e+06	4.16163e+06	2827436	159050	5495823	5654873	2	KpSC	K	KL67	K67	Typeable	*	1	0.9767	+1 bp	24 / 24 (100%)	KL67_01_galF,98.997%;KL67_02_cpsACP,94.762%;KL67_03_wzi,99.791%;KL67_04_wza,100.0%;KL67_05_wzb,100.0%;KL67_06_wzc,99.861%;KL67_07_wzy,99.102%;KL67_08_wcuI,99.432%;KL67_09_wckZ,98.777%;KL67_10_wclH,99.725%;KL67_11_wcqG,99.655%;KL67_12_wcqH,98.93%;KL67_13_wzx,98.824%;KL67_14_wcuC,100.0%;KL67_15_wbaZ,99.74%;KL67_16_wcaJ,100.0%;KL67_17_gnd,100.0%;KL67_18_manC,99.364%;KL67_19_manB,99.344%;KL67_20_rmlB…	NA	0	NA	0 / 24 (0%)	NA	5	KL183_15_rmlB,99.718%;KL150_19_gmd,98.507%;KL48_19_rmlD,100.0%;KL19_17_rmlA,99.655%;KL183_18_rmlC,98.361%	NA	NA	KL67	NA	correct	yes	TP
NK_H20_015_hybrid	NK_H20_015	Complete	FLEX	2	5520400	1549678	2873252	4196826	2873252	226104	5520400	5746504	2	KpSC	K	KL81	K81	Typeable	NA	1	0.9999	+2132 bp	21 / 21 (100%)	KL81_01_galF,100.0%;KL81_02_cpsACP,100.0%;KL81_03_wzi,100.0%;KL81_04_wza,100.0%;KL81_05_wzb,100.0%;KL81_06_wzc,100.0%;KL81_07_wcaJ,100.0%;KL81_08_wcaA,100.0%;KL81_09_wzy,100.0%;KL81_10_wclJ,100.0%;KL81_11_wcuM,100.0%;KL81_12_wcqM,99.643%;KL81_13_wcmZ,100.0%;KL81_14_wzx,100.0%;KL81_15,100.0%;KL81_16_gnd,100.0%;KL81_17_rmlB,100.0%;KL81_18_rmlA,100.0%;KL81_19_rmlD,100.0%;KL81_20_rmlC,100.0%;KL81_21_…	NA	0	NA	0 / 21 (0%)	NA	4	KL40_03_wcpO,99.19%;KL40_04,99.752%;KL40_05_rfaG,99.475%;KL150_19_gmd,99.403%	NA	NA	KL81	is_variant	correct	yes	TP
NK_H18_050_hybrid	NK_H18_050	Complete	XT	1	5269300	5269300	5269300	5269300	5269300	5269300	5269300	5269300	2	KpSC	K	KL14	K14	Typeable	-	1	0.997	-1 bp	24 / 25 (96%)	KL14_01_galF,99.331%;KL14_02_cpsACP,98.571%;KL14_03_wzi,100.0%;KL14_04_wza,100.0%;KL14_05_wzb,99.31%;KL14_06_wzc,100.0%;KL14_07,100.0%;KL14_08_wzx,99.799%;KL14_09,99.324%;KL14_10,99.695%;KL14_11,100.0%;KL14_12,100.0%;KL14_13,100.0%;KL14_14,100.0%;KL14_16,99.708%;KL14_17_wcaJ,99.785%;KL14_18_gnd,100.0%;KL14_19_manC,99.576%;KL14_20_manB,100.0%;KL14_21_rmlB,100.0%;KL14_22_rmlA,100.0%;KL14_23_rmlD,10…	KL14_15	0	NA	0 / 25 (0%)	NA	4	KL50_10,99.057%;KL21_17_manC,99.576%;KL30_19_manB,98.932%;KL150_19_gmd,99.403%	NA	NA	KL14	NA	correct	yes	TP
NK_H2_007_hybrid	NK_H2_007	Complete	FLEX	3	5248055	161414	212446	2.73025e+06	1856961	110383	5248055	5570884	2	KpSC	K	KL23	K23	Typeable	NA	1	0.9997	0 bp	19 / 19 (100%)	KL23_01_galF,100.0%;KL23_02_cpsACP,100.0%;KL23_03_wzi,100.0%;KL23_04_wza,100.0%;KL23_05_wzb,100.0%;KL23_06_wzc,100.0%;KL23_07_wcaA,100.0%;KL23_08_wcaJ,100.0%;KL23_09_wckU,100.0%;KL23_10_wzy,99.736%;KL23_11_wckA,99.672%;KL23_12,100.0%;KL23_13_wzx,100.0%;KL23_14_gnd,100.0%;KL23_15_rmlB,100.0%;KL23_16_rmlA,100.0%;KL23_17_rmlD,100.0%;KL23_18_rmlC,100.0%;KL23_19_ugd,100.0%	NA	0	NA	0 / 19 (0%)	NA	4	KL40_03_wcpO,99.798%;KL40_04,99.504%;KL40_05_rfaG,99.213%;KL150_19_gmd,98.507%	NA	NA	KL23	NA	correct	yes	TP
NK_H18_072_hybrid	NK_H18_072	Complete	XT	1	5456338	5456338	5456338	5456338	5456338	5456338	5456338	5456338	2	KpSC	K	KL18	K18	Typeable	NA	1	0.9881	-1 bp	21 / 21 (100%)	KL18_01_galF,99.331%;KL18_02_cpsACP,98.095%;KL18_03_wzi,99.163%;KL18_04_wza,99.737%;KL18_05_wzb,100.0%;KL18_06_wzc,99.861%;KL18_07_wcaJ,99.79%;KL18_08_wcaA,99.34%;KL18_09_wcuM,99.727%;KL18_10_wbbL,100.0%;KL18_11_wckF,99.732%;KL18_12_wzy,99.504%;KL18_13,99.43%;KL18_14_wcuH,100.0%;KL18_15_wzx,100.0%;KL18_16_gnd,100.0%;KL18_17_rmlB,99.155%;KL18_18_rmlA,100.0%;KL18_19_rmlD,99.327%;KL18_20_rmlC,100.0%…	NA	0	NA	0 / 21 (0%)	NA	4	KL50_10,99.434%;KL14_19_manC,100.0%;KL30_19_manB,99.145%;KL150_19_gmd,99.104%	NA	NA	KL18	NA	correct	yes	TP
NK_H20_007_hybrid	NK_H20_007	Complete	FLEX	2	5221407	1.30862e+06	2612880	3.91714e+06	2612880	4353	5221407	5225760	2	KpSC	K	KL30	K30	Typeable	*	1	0.9648	-2 bp	20 / 20 (100%)	KL30_01_galF,100.0%;KL30_02_cpsACP,99.524%;KL30_03_wzi,99.208%;KL30_04_wza,100.0%;KL30_05_wzb,99.306%;KL30_06_wzc,99.448%;KL30_07_wcuL,100.0%;KL30_08_wzx,100.0%;KL30_09_wcuD,97.143%;KL30_10_wzy,93.151%;KL30_11_wckP,92.011%;KL30_12_wckO,93.59%;KL30_13_wckN,92.188%;KL30_14,94.17%;KL30_15_wcuG,91.831%;KL30_16_wcaJ,98.069%;KL30_17_gnd,99.36%;KL30_18_manC,99.364%;KL30_19_manB,99.787%;KL30_20_ugd,99.74…	NA	0	NA	0 / 20 (0%)	NA	2	KL40_05_rfaG,97.895%;KL150_19_gmd,99.701%	NA	NA	KL30	NA	correct	yes	TP
NK_H16_016_hybrid	NK_H16_016	Complete	FLEX	3	5396720	72621	141763	2.76924e+06	1847321	3479	5396720	5541962	2	KpSC	K	KL134	unknown (KL134)	Typeable	NA	1	0.9995	0 bp	16 / 16 (100%)	KL134_01_galF,100.0%;KL134_02_cpsACP,100.0%;KL134_03_wzi,100.0%;KL134_04_wza,100.0%;KL134_05_wzb,100.0%;KL134_06_wzc,100.0%;KL134_07_wzx,100.0%;KL134_08,100.0%;KL134_09,100.0%;KL134_10_wzy,99.733%;KL134_11,100.0%;KL134_12,100.0%;KL134_13,100.0%;KL134_14_wcaJ,100.0%;KL134_15_gnd,100.0%;KL134_16_ugd,100.0%	NA	0	NA	0 / 16 (0%)	NA	3	KL14_19_manC,100.0%;KL30_19_manB,99.145%;KL150_19_gmd,99.104%	NA	NA	KL134	NA	correct	yes	TP
NK_H20_010_hybrid	NK_H20_010	Complete	FLEX	2	5312882	1443458	2733266	4023074	2733266	153650	5312882	5466532	2	KpSC	K	KL11	K11	Typeable	-+*	1	0.9242	+18 bp	15 / 16 (93.8%)	KL11_01_galF,99.331%;KL11_02_cpsACP,91.905%;KL11_04_wza,99.211%;KL11_05_wzb,98.621%;KL11_06_wzc,97.503%;KL11_07_wcaJ,97.854%;KL11_08_wzy,97.429%;KL11_09_wcuP,91.233%;KL11_10_wclO,97.279%;KL11_11_wcuC,92.615%;KL11_12_gnd,99.145%;KL11_13,91.211%;KL11_14_wbaZ,92.892%;KL11_15_wzx,95.249%;KL11_16_ugd,98.715%	KL11_03_wzi	1	KL114_03_wzi,96.309%	0 / 16 (0%)	NA	3	KL14_19_manC,100.0%;KL30_19_manB,98.932%;KL150_19_gmd,99.104%	NA	NA	KL11	NA	correct	yes	TP
NK_H18_054_hybrid	NK_H18_054	Complete	XT	1	5396450	5396450	5396450	5396450	5396450	5396450	5396450	5396450	2	KpSC	K	KL127	unknown (KL127)	Typeable	NA	1	0.9995	0 bp	19 / 19 (100%)	KL127_01_galF,100.0%;KL127_02_cpsACP,100.0%;KL127_03_wzi,100.0%;KL127_04_wza,100.0%;KL127_05_wzb,100.0%;KL127_06_wzc,99.862%;KL127_07_wbaP,100.0%;KL127_08_wctK,100.0%;KL127_09_wzy,100.0%;KL127_10,100.0%;KL127_11,100.0%;KL127_12_wcpJ,100.0%;KL127_13,100.0%;KL127_14_gnd,100.0%;KL127_15_rmlB,100.0%;KL127_16_rmlA,100.0%;KL127_17_rmlD,100.0%;KL127_18_rmlC,100.0%;KL127_19_ugd,100.0%	NA	0	NA	0 / 19 (0%)	NA	5	KL109_18_rmlB,100.0%;KL150_19_gmd,99.104%;KL52_20_rmlD,99.357%;KL17_17_rmlA,100.0%;KL142_20_rmlC,99.459%	NA	NA	KL127	NA	correct	yes	TP
NK_H16_023_hybrid	NK_H16_023	Complete	FLEX	5	5531973	6044	115590	127275	1157344	5840	5531973	5786722	2	KpSC	K	KL60	K60	Typeable	NA	1	0.9904	+1 bp	20 / 20 (100%)	KL60_01_galF,98.997%;KL60_02_cpsACP,99.524%;KL60_03_wzi,99.372%;KL60_04_wza,100.0%;KL60_05_wzb,100.0%;KL60_06_wzc,99.441%;KL60_07_wzy,99.454%;KL60_08_wcqW,99.288%;KL60_09_wcaO,99.482%;KL60_10_wbaZ,99.74%;KL60_11_wcaJ,99.785%;KL60_12_wcqX,99.459%;KL60_13_wcqY,100.0%;KL60_14_wcuH,100.0%;KL60_15_wzx,99.79%;KL60_16,100.0%;KL60_17_gnd,100.0%;KL60_18_manC,99.153%;KL60_19_manB,100.0%;KL60_20_ugd,99.743%	NA	0	NA	0 / 20 (0%)	NA	3	KL49_17_manC,100.0%;KL30_19_manB,99.143%;KL150_19_gmd,98.507%	NA	NA	KL60	NA	correct	yes	TP
NK_H21_014_hybrid	NK_H21_014	Complete	XT	5	5015531	9433	59195	225075	1063290	7218	5015531	5316452	2	KpSC	K	KL10	K10	Typeable	NA	1	0.9956	+1 bp	20 / 20 (100%)	KL10_01_galF,100.0%;KL10_02_cpsACP,100.0%;KL10_03_wzi,100.0%;KL10_04_wza,100.0%;KL10_05_wzb,100.0%;KL10_06_wzc,100.0%;KL10_07_wbaP,100.0%;KL10_08_wclQ,100.0%;KL10_09_wclP,100.0%;KL10_10_wzx,100.0%;KL10_11_wcuQ,100.0%;KL10_12_wcaN,100.0%;KL10_13_wcuK,100.0%;KL10_14_wzy,100.0%;KL10_15_wcsO,100.0%;KL10_16_wbaZ,100.0%;KL10_17_gnd,100.0%;KL10_18_manC,99.576%;KL10_19_manB,97.593%;KL10_20_ugd,100.0%	NA	0	NA	0 / 20 (0%)	NA	3	KL40_03_wcpO,97.773%;KL40_04,99.007%;KL150_19_gmd,98.507%	NA	NA	KL10	NA	correct	yes	TP
NK_H21_005_hybrid	NK_H21_005	Complete	XT	4	5272962	5745.5	104399	1470459	1371806	5462	5272962	5487222	2	KpSC	K	KL14	K14	Typeable	-*	1	0.9735	+6494 bp	24 / 25 (96%)	KL14_01_galF,99.666%;KL14_02_cpsACP,97.143%;KL14_03_wzi,98.614%;KL14_04_wza,100.0%;KL14_05_wzb,100.0%;KL14_06_wzc,97.379%;KL14_07,89.655%;KL14_08_wzx,88.016%;KL14_10,98.78%;KL14_11,99.504%;KL14_12,99.688%;KL14_13,99.415%;KL14_14,99.267%;KL14_15,100.0%;KL14_16,99.708%;KL14_17_wcaJ,100.0%;KL14_18_gnd,100.0%;KL14_19_manC,100.0%;KL14_20_manB,99.787%;KL14_21_rmlB,100.0%;KL14_22_rmlA,100.0%;KL14_23_rml…	KL14_09	0	NA	0 / 25 (0%)	NA	4	KL50_10,99.623%;KL14_19_manC,100.0%;KL30_19_manB,98.932%;KL150_19_gmd,99.701%	NA	NA	KL14	is_variant	correct	yes	TP
NK_H21_015_hybrid	NK_H21_015	Complete	XT	3	5213040	106375	208066	2710553	1808597	4684	5213040	5425790	2	KpSC	K	KL103	unknown (KL103)	Typeable	*	1	0.9671	-4 bp	21 / 21 (100%)	KL103_01_galF,98.997%;KL103_02_cpsACP,94.762%;KL103_03_wzi,98.326%;KL103_04_wza,100.0%;KL103_05_wzb,100.0%;KL103_06_wzc,99.583%;KL103_07_wbaP,99.791%;KL103_08_wcaA,99.342%;KL103_09,97.746%;KL103_10,99.788%;KL103_11_wcaN,98.983%;KL103_12_wzy,98.78%;KL103_13_wcpL,98.667%;KL103_14_wcuT,98.917%;KL103_15_wzx,98.956%;KL103_16_gnd,99.787%;KL103_17_rmlB,99.155%;KL103_18_rmlA,97.917%;KL103_19_rmlD,98.99%;…	NA	0	NA	0 / 21 (0%)	NA	2	KL40_05_rfaG,97.632%;KL150_19_gmd,99.104%	NA	NA	KL103	NA	correct	yes	TP
NK_H21_023_hybrid	NK_H21_023	Complete	XT	4	5399662	4581	113346	1.51619e+06	1407427	3354	5399662	5629709	2	KpSC	K	KL2	K2	Typeable	NA	1	0.9841	+1 bp	18 / 18 (100%)	KL2_01_galF,99.331%;KL2_02_cpsACP,99.048%;KL2_03_wzi,98.614%;KL2_04_wza,100.0%;KL2_05_wzb,100.0%;KL2_06_wzc,99.862%;KL2_07,99.443%;KL2_08,100.0%;KL2_09,99.743%;KL2_10,100.0%;KL2_11_wzx,99.177%;KL2_12,99.483%;KL2_13,99.103%;KL2_14_wcaJ,99.785%;KL2_15_gnd,98.934%;KL2_16_manC,99.364%;KL2_17_manB,99.781%;KL2_18_ugd,100.0%	NA	0	NA	0 / 18 (0%)	NA	4	KL40_03_wcpO,98.381%;KL40_04,99.256%;KL40_05_rfaG,99.738%;KL150_19_gmd,99.104%	NA	NA	KL2	NA	correct	yes	TP
NK_H23_045_hybrid	NK_H23_045	Complete	XT	4	5207895	80642.5	145296	1440873	1376220	6394	5207895	5504880	2	KpSC	K	KL30	K30	Typeable	-+*	1	0.9636	+776 bp	19 / 20 (95%)	KL30_01_galF,99.666%;KL30_02_cpsACP,99.048%;KL30_03_wzi,99.208%;KL30_04_wza,100.0%;KL30_05_wzb,99.306%;KL30_06_wzc,99.309%;KL30_07_wcuL,100.0%;KL30_08_wzx,100.0%;KL30_09_wcuD,97.143%;KL30_10_wzy,92.694%;KL30_11_wckP,92.287%;KL30_12_wckO,93.59%;KL30_13_wckN,92.188%;KL30_14,94.17%;KL30_16_wcaJ,98.069%;KL30_17_gnd,99.36%;KL30_18_manC,99.364%;KL30_19_manB,100.0%;KL30_20_ugd,99.743%	KL30_15_wcuG	1	KL104_18,96.748%	0 / 20 (0%)	NA	4	KL40_03_wcpO,97.773%;KL40_04,99.504%;KL40_05_rfaG,99.738%;KL150_19_gmd,98.507%	NA	NA	KL30	is_variant	correct	yes	TP
NK_H23_027_hybrid	NK_H23_027	Complete	XT	3	5206014	115076	225468	2715741	1812055	4684	5206014	5436166	2	KpSC	K	KL103	unknown (KL103)	Typeable	*	1	0.9671	-4 bp	21 / 21 (100%)	KL103_01_galF,98.997%;KL103_02_cpsACP,94.762%;KL103_03_wzi,98.326%;KL103_04_wza,100.0%;KL103_05_wzb,100.0%;KL103_06_wzc,99.583%;KL103_07_wbaP,99.791%;KL103_08_wcaA,99.342%;KL103_09,97.746%;KL103_10,99.788%;KL103_11_wcaN,98.983%;KL103_12_wzy,98.78%;KL103_13_wcpL,98.933%;KL103_14_wcuT,98.917%;KL103_15_wzx,98.956%;KL103_16_gnd,99.787%;KL103_17_rmlB,99.155%;KL103_18_rmlA,97.917%;KL103_19_rmlD,98.99%;…	NA	0	NA	0 / 21 (0%)	NA	2	KL40_05_rfaG,97.632%;KL150_19_gmd,99.104%	NA	NA	KL103	NA	correct	yes	TP
NK_H21_078_hybrid	NK_H21_078	Complete	FLEX	5	5222537	5840	45085	260323	1107590	4163	5222537	5537948	2	KpSC	K	KL28	K28	Typeable	NA	1	0.9917	+1 bp	19 / 19 (100%)	KL28_01_galF,100.0%;KL28_02_cpsACP,100.0%;KL28_03_wzi,97.699%;KL28_04_wza,99.737%;KL28_05_wzb,100.0%;KL28_06_wzc,100.0%;KL28_07_wckC,100.0%;KL28_08_wcuC,100.0%;KL28_09_wckD,100.0%;KL28_10_wzy,100.0%;KL28_11_wclS,99.468%;KL28_12_wcuE,100.0%;KL28_13_wzx,99.765%;KL28_14_wbaZ,100.0%;KL28_15_wcaJ,99.784%;KL28_16_gnd,100.0%;KL28_17_manC,99.788%;KL28_18_manB,99.562%;KL28_19_ugd,100.0%	NA	0	NA	0 / 19 (0%)	NA	4	KL40_03_wcpO,98.785%;KL40_04,99.504%;KL40_05_rfaG,99.475%;KL150_19_gmd,99.104%	NA	NA	KL28	NA	correct	yes	TP
NK_H23_041_hybrid	NK_H23_041	Complete	XT	4	5246305	40655.5	97622.5	1.41902e+06	1362053	6661	5246305	5448211	2	KpSC	K	KL102	unknown (KL102)	Typeable	-	1	0.9995	-1 bp	16 / 17 (94.1%)	KL102_01_galF,100.0%;KL102_02_cpsACP,100.0%;KL102_03_wzi,100.0%;KL102_04_wza,100.0%;KL102_05_wzb,100.0%;KL102_06_wzc,99.861%;KL102_07_wbaP,99.577%;KL102_08_wzy,100.0%;KL102_09,99.656%;KL102_10,99.643%;KL102_11,100.0%;KL102_12,100.0%;KL102_13,100.0%;KL102_14,100.0%;KL102_16_gnd,100.0%;KL102_17_ugd,100.0%	KL102_15_wzx	0	NA	0 / 17 (0%)	NA	4	KL40_03_wcpO,99.798%;KL40_04,99.256%;KL40_05_rfaG,100.0%;KL150_19_gmd,99.403%	NA	NA	KL102	NA	correct	yes	TP
NK_H23_005_hybrid	NK_H23_005	Complete	XT	2	5282708	1376861	2678810	3980759	2678810	74912	5282708	5357620	2	KpSC	K	KL132	unknown (KL132)	Typeable	*	1	0.9953	0 bp	21 / 21 (100%)	KL132_01_galF,100.0%;KL132_02_cpsACP,93.81%;KL132_03_wzi,99.791%;KL132_04_wza,100.0%;KL132_05_wzb,100.0%;KL132_06_wzc,100.0%;KL132_07_wzy,100.0%;KL132_08_wcaN,100.0%;KL132_09_wcaO,99.472%;KL132_10,100.0%;KL132_11_wclT,100.0%;KL132_12_manC,99.577%;KL132_13_manB,100.0%;KL132_14_wbaZ,100.0%;KL132_15_wcaJ,99.785%;KL132_16_gnd,99.787%;KL132_17,99.419%;KL132_18_wcuV,99.696%;KL132_19_wzx,100.0%;KL132_20…	NA	0	NA	0 / 21 (0%)	NA	2	KL40_05_rfaG,96.842%;KL150_19_gmd,98.806%	NA	NA	KL132	NA	correct	yes	TP
NK_H23_002_hybrid	NK_H23_002	Complete	XT	3	5206014	115072	225460	2715737	1812053	4684	5206014	5436158	2	KpSC	K	KL103	unknown (KL103)	Typeable	*	1	0.9671	-4 bp	21 / 21 (100%)	KL103_01_galF,98.997%;KL103_02_cpsACP,94.762%;KL103_03_wzi,98.326%;KL103_04_wza,100.0%;KL103_05_wzb,100.0%;KL103_06_wzc,99.583%;KL103_07_wbaP,99.791%;KL103_08_wcaA,99.342%;KL103_09,97.746%;KL103_10,99.788%;KL103_11_wcaN,98.983%;KL103_12_wzy,98.78%;KL103_13_wcpL,98.933%;KL103_14_wcuT,98.917%;KL103_15_wzx,98.956%;KL103_16_gnd,99.787%;KL103_17_rmlB,99.155%;KL103_18_rmlA,97.917%;KL103_19_rmlD,98.99%;…	NA	0	NA	0 / 21 (0%)	NA	2	KL40_05_rfaG,97.632%;KL150_19_gmd,99.104%	NA	NA	KL103	NA	correct	yes	TP
NK_H22_045_hybrid	NK_H22_045	Complete	XT	3	5221575	129543	163181	2692378	1826887	95905	5221575	5480661	2	KpSC	K	KL2	K2	Typeable	NA	1	0.9976	+1 bp	18 / 18 (100%)	KL2_01_galF,100.0%;KL2_02_cpsACP,100.0%;KL2_03_wzi,100.0%;KL2_04_wza,100.0%;KL2_05_wzb,100.0%;KL2_06_wzc,99.723%;KL2_07,99.721%;KL2_08,99.733%;KL2_09,99.743%;KL2_10,100.0%;KL2_11_wzx,99.588%;KL2_12,99.31%;KL2_13,99.552%;KL2_14_wcaJ,99.785%;KL2_15_gnd,99.574%;KL2_16_manC,100.0%;KL2_17_manB,100.0%;KL2_18_ugd,99.743%	NA	0	NA	0 / 18 (0%)	NA	2	KL40_05_rfaG,97.632%;KL150_19_gmd,100.0%	NA	NA	KL2	NA	correct	yes	TP
NK_H22_013_hybrid	NK_H22_013	Complete	XT	4	5284269	71333.8	112030	1.41881e+06	1378112	4118	5284269	5512446	2	KpSC	K	KL28	K28	Typeable	NA	1	0.9917	+1 bp	19 / 19 (100%)	KL28_01_galF,100.0%;KL28_02_cpsACP,100.0%;KL28_03_wzi,97.699%;KL28_04_wza,99.737%;KL28_05_wzb,100.0%;KL28_06_wzc,99.86%;KL28_07_wckC,100.0%;KL28_08_wcuC,100.0%;KL28_09_wckD,100.0%;KL28_10_wzy,99.762%;KL28_11_wclS,99.202%;KL28_12_wcuE,100.0%;KL28_13_wzx,99.765%;KL28_14_wbaZ,100.0%;KL28_15_wcaJ,100.0%;KL28_16_gnd,100.0%;KL28_17_manC,99.788%;KL28_18_manB,99.781%;KL28_19_ugd,100.0%	NA	0	NA	0 / 19 (0%)	NA	4	KL40_03_wcpO,98.785%;KL40_04,99.504%;KL40_05_rfaG,99.475%;KL150_19_gmd,99.104%	NA	NA	KL28	NA	correct	yes	TP
NK_H21_080_hybrid	NK_H21_080	Complete	FLEX	1	5465121	5465121	5465121	5465121	5465121	5465121	5465121	5465121	2	KpSC	K	KL107	unknown (KL107)	Typeable	*	0.9999	0.9611	-4 bp	16 / 16 (100%)	KL107_01_galF,98.328%;KL107_02_cpsACP,93.81%;KL107_03_wzi,98.117%;KL107_04_wza,99.206%;KL107_05_wzb,100.0%;KL107_06_wzc,99.305%;KL107_07_wbaP,99.58%;KL107_08,100.0%;KL107_09,98.662%;KL107_10,98.425%;KL107_11_gnd,99.787%;KL107_12,98.873%;KL107_13,98.966%;KL107_14,100.0%;KL107_15,99.459%;KL107_16_ugd,99.229%	NA	0	NA	0 / 16 (0%)	NA	4	KL49_17_manC,99.788%;KL30_19_manB,99.145%;KL150_19_gmd,98.209%;KL150_19_gmd,84.923%	NA	NA	KL107	NA	correct	yes	TP
NK_H22_009_hybrid	NK_H22_009	Complete	XT	1	5485357	5485357	5485357	5485357	5485357	5485357	5485357	5485357	2	KpSC	K	KL43	K43	Typeable	*	1	0.9853	-1 bp	19 / 19 (100%)	KL43_01_galF,98.997%;KL43_02_cpsACP,94.286%;KL43_03_wzi,100.0%;KL43_04_wza,100.0%;KL43_05_wzb,100.0%;KL43_06_wzc,99.723%;KL43_07_wcaJ,100.0%;KL43_08_wcuO,99.725%;KL43_09_wzy,99.469%;KL43_10_wcpY,98.504%;KL43_11_wcuE,99.698%;KL43_12_wbaZ,100.0%;KL43_13_wcuV,99.398%;KL43_14_wzx,98.958%;KL43_15_wcpZ,99.438%;KL43_16_gnd,99.574%;KL43_17_manC,99.576%;KL43_18_manB,100.0%;KL43_19_ugd,99.486%	NA	0	NA	0 / 19 (0%)	NA	3	KL21_17_manC,99.788%;KL30_19_manB,98.932%;KL150_19_gmd,98.507%	NA	NA	KL43	NA	correct	yes	TP
NK_H22_015_hybrid	NK_H22_015	Complete	XT	2	5184886	1.42023e+06	2.67512e+06	3.93e+06	2675118	165349	5184886	5350235	2	KpSC	K	KL6	K6	Typeable	NA	1	1	0 bp	22 / 22 (100%)	KL6_01_galF,100.0%;KL6_02_cpsACP,100.0%;KL6_03_wzi,100.0%;KL6_04_wza,100.0%;KL6_05_wzb,100.0%;KL6_06_wzc,99.862%;KL6_07_wzy,100.0%;KL6_08_wctC,100.0%;KL6_09_wclU,100.0%;KL6_10_wckB,100.0%;KL6_11_gmd,100.0%;KL6_12_wcaG,100.0%;KL6_13_gmm,100.0%;KL6_14_wcaI,100.0%;KL6_15_wzx,100.0%;KL6_16_wclT,100.0%;KL6_17,100.0%;KL6_18_manC,100.0%;KL6_19_manB,100.0%;KL6_20_wcaJ,100.0%;KL6_21_gnd,100.0%;KL6_22_ugd,…	NA	0	NA	0 / 22 (0%)	NA	2	KL40_05_rfaG,97.895%;KL150_19_gmd,98.806%	NA	NA	KL6	NA	correct	yes	TP
NK_H21_067_hybrid	NK_H21_067	Complete	FLEX	3	5528004	119800	184108	2856056	1922534	55491	5528004	5767603	2	KpSC	K	KL1	K1	Typeable	*	1	0.898	+6 bp	20 / 20 (100%)	KL1_01_galF,99.331%;KL1_02_cpsACP,95.238%;KL1_03_wzi,97.699%;KL1_04_wza,98.677%;KL1_05_wzb,96.552%;KL1_06_wzc,95.787%;KL1_07_wzx,89.019%;KL1_08_wclY,82.633%;KL1_09_wzy,96.333%;KL1_10_wcsS,85.014%;KL1_11_wcsT,92.398%;KL1_12_gmd,98.953%;KL1_13_wcaG,94.236%;KL1_14_wcaH,84.967%;KL1_15_wcaI,88.889%;KL1_16_wcaJ,98.504%;KL1_17_gnd,99.574%;KL1_18_manC,99.153%;KL1_19_manB,100.0%;KL1_20_ugd,99.486%	NA	0	NA	0 / 20 (0%)	NA	3	KL49_17_manC,99.576%;KL30_19_manB,98.932%;KL150_19_gmd,98.209%	NA	NA	KL1	NA	correct	yes	TP
NK_H21_029_hybrid	NK_H21_029	Complete	XT	3	5422700	164268	219493	2.8211e+06	1917079	109044	5422700	5751237	2	KpSC	K	KL52	K52	Typeable	NA	1	0.9991	+1 bp	22 / 22 (100%)	KL52_01_galF,100.0%;KL52_02_cpsACP,100.0%;KL52_03_wzi,100.0%;KL52_04_wza,100.0%;KL52_05_wzb,100.0%;KL52_06_wzc,100.0%;KL52_07_wbaP,100.0%;KL52_08_rfbN,100.0%;KL52_09_wcoY,99.718%;KL52_10_wcoX,99.674%;KL52_11_wcuS,100.0%;KL52_12_wcaN,100.0%;KL52_13_wzy,100.0%;KL52_14,100.0%;KL52_15_wcpG,99.706%;KL52_16_wzx,100.0%;KL52_17_gnd,100.0%;KL52_18_rmlB,100.0%;KL52_19_rmlA,100.0%;KL52_20_rmlD,99.678%;KL52_…	NA	0	NA	0 / 22 (0%)	NA	5	KL109_18_rmlB,99.437%;KL150_19_gmd,98.507%;KL52_20_rmlD,99.678%;KL17_17_rmlA,100.0%;KL12_22_rmlC,99.459%	NA	NA	KL52	NA	correct	yes	TP
NK_H22_076_hybrid	NK_H22_076	Complete	XT	4	5290325	75001.8	256656	1.63337e+06	1451715	3223	5290325	5806859	2	KpSC	K	KL15	K15	Typeable	NA	0.9962	0.9978	+1044 bp	16 / 16 (100%)	KL15_01_galF,100.0%;KL15_02_cpsACP,100.0%;KL15_03_wzi,100.0%;KL15_04_wza,99.735%;KL15_05_wzb,100.0%;KL15_06_wzc,99.861%;KL15_07_wcaJ,100.0%;KL15_08_wceN,99.715%;KL15_09_wceM,99.267%;KL15_10_wcsR,99.379%;KL15_11_wcaN,99.666%;KL15_12_wzy,99.515%;KL15_13_wckI,99.726%;KL15_14_wzx,100.0%;KL15_15_gnd,100.0%;KL15_16_ugd,100.0%	NA	0	NA	0 / 16 (0%)	NA	1	KL150_19_gmd,89.489%	NA	NA	KL15	is_variant	correct	yes	TP
NK_H21_049_hybrid	NK_H21_049	Complete	FLEX	3	5155240	31765.5	59847	2.60754e+06	1739590	3684	5155240	5218771	2	KpSC	K	KL1	K1	Typeable	*	1	0.9423	-3 bp	20 / 20 (100%)	KL1_01_galF,99.666%;KL1_02_cpsACP,94.762%;KL1_03_wzi,98.326%;KL1_04_wza,100.0%;KL1_05_wzb,100.0%;KL1_06_wzc,99.017%;KL1_07_wzx,96.744%;KL1_08_wclY,96.639%;KL1_09_wzy,99.267%;KL1_10_wcsS,94.823%;KL1_11_wcsT,98.246%;KL1_12_gmd,99.479%;KL1_13_wcaG,94.753%;KL1_14_wcaH,85.621%;KL1_15_wcaI,90.099%;KL1_16_wcaJ,98.504%;KL1_17_gnd,99.574%;KL1_18_manC,99.153%;KL1_19_manB,99.781%;KL1_20_ugd,99.486%	NA	0	NA	0 / 20 (0%)	NA	3	KL49_17_manC,99.788%;KL30_19_manB,98.92%;KL150_19_gmd,97.91%	NA	NA	KL1	wcaG trunc	correct	yes	TP
NK_H21_076_hybrid	NK_H21_076	Complete	FLEX	2	5358689	1.42028e+06	2.73308e+06	4.04589e+06	2733084	107480	5358689	5466169	2	KpSC	K	KL119	unknown (KL119)	Typeable	NA	1	0.9997	0 bp	19 / 19 (100%)	KL119_01_galF,99.666%;KL119_02_cpsACP,100.0%;KL119_03_wzi,100.0%;KL119_04_wza,100.0%;KL119_05_wzb,100.0%;KL119_06_wzc,100.0%;KL119_07_wzy,100.0%;KL119_08,100.0%;KL119_09,100.0%;KL119_10,100.0%;KL119_11,99.745%;KL119_12_wzx,100.0%;KL119_13_pglJ,100.0%;KL119_14,100.0%;KL119_15_manC,100.0%;KL119_16_manB,100.0%;KL119_17_wcaJ,100.0%;KL119_18_gnd,100.0%;KL119_19_ugd_1,100.0%	NA	0	NA	0 / 19 (0%)	NA	3	KL52_22_ugd,99.743%;KL150_19_gmd,88.657%;KL150_19_gmd,86.228%	NA	NA	KL119	NA	correct	yes	TP
NK_H23_015_hybrid	NK_H23_015	Complete	FLEX	2	5382677	1.50992e+06	2.80084e+06	4.09176e+06	2800838	219000	5382677	5601677	2	KpSC	K	KL1	K1	Typeable	NA	1	0.9999	0 bp	20 / 20 (100%)	KL1_01_galF,100.0%;KL1_02_cpsACP,100.0%;KL1_03_wzi,100.0%;KL1_04_wza,100.0%;KL1_05_wzb,99.31%;KL1_06_wzc,100.0%;KL1_07_wzx,100.0%;KL1_08_wclY,100.0%;KL1_09_wzy,100.0%;KL1_10_wcsS,100.0%;KL1_11_wcsT,100.0%;KL1_12_gmd,100.0%;KL1_13_wcaG,99.712%;KL1_14_wcaH,100.0%;KL1_15_wcaI,100.0%;KL1_16_wcaJ,100.0%;KL1_17_gnd,100.0%;KL1_18_manC,100.0%;KL1_19_manB,100.0%;KL1_20_ugd,100.0%	NA	0	NA	0 / 20 (0%)	NA	4	KL40_03_wcpO,97.976%;KL40_04,99.504%;KL40_05_rfaG,99.475%;KL150_19_gmd,99.104%	NA	NA	KL1	NA	correct	yes	TP
NK_H23_007_hybrid	NK_H23_007	Complete	XT	3	5183026	113042	195776	2689401	1803036	30307	5183026	5409109	2	KpSC	K	KL2	K2	Typeable	NA	1	0.9974	+1 bp	18 / 18 (100%)	KL2_01_galF,100.0%;KL2_02_cpsACP,100.0%;KL2_03_wzi,99.802%;KL2_04_wza,100.0%;KL2_05_wzb,100.0%;KL2_06_wzc,99.585%;KL2_07,99.721%;KL2_08,100.0%;KL2_09,99.743%;KL2_10,100.0%;KL2_11_wzx,99.794%;KL2_12,99.31%;KL2_13,99.552%;KL2_14_wcaJ,99.785%;KL2_15_gnd,99.574%;KL2_16_manC,100.0%;KL2_17_manB,100.0%;KL2_18_ugd,99.743%	NA	0	NA	0 / 18 (0%)	NA	2	KL40_05_rfaG,97.632%;KL150_19_gmd,100.0%	NA	NA	KL2	NA	correct	yes	TP
NK_H22_018_hybrid	NK_H22_018	Complete	XT	3	5601393	76326	148600	2.875e+06	1918015	4052	5601393	5754045	2	KpSC	K	KL128	unknown (KL128)	Typeable	*	1	0.9657	+358 bp	23 / 23 (100%)	KL128_01_galF,98.997%;KL128_02_cpsACP,93.81%;KL128_03_wzi,98.745%;KL128_04_wza,99.474%;KL128_05_wzb,100.0%;KL128_06_wzc,99.584%;KL128_07_wbaP,99.16%;KL128_08_wcaA,100.0%;KL128_09_wzy,99.745%;KL128_10,99.711%;KL128_11,100.0%;KL128_12_wcuD,99.468%;KL128_13_wcuS,100.0%;KL128_14_wzx,99.532%;KL128_15,100.0%;KL128_16_gnd,99.574%;KL128_17_manC,100.0%;KL128_18_manB,99.562%;KL128_19_rmlB,99.437%;KL128_20_…	NA	0	NA	0 / 23 (0%)	NA	5	KL183_15_rmlB,98.592%;KL150_19_gmd,92.793%;KL183_17_rmlD,98.99%;KL128_20_rmlA,99.31%;KL183_18_rmlC,98.361%	NA	NA	KL128	NA	correct	yes	TP
NK_H21_037_hybrid	NK_H21_037	Complete	XT	2	5261427	1.4963e+06	2751342	4.00638e+06	2751342	241257	5261427	5502684	2	KpSC	K	KL102	unknown (KL102)	Typeable	NA	1	0.9927	-1 bp	17 / 17 (100%)	KL102_01_galF,98.997%;KL102_02_cpsACP,99.048%;KL102_03_wzi,100.0%;KL102_04_wza,100.0%;KL102_05_wzb,100.0%;KL102_06_wzc,99.583%;KL102_07_wbaP,99.366%;KL102_08_wzy,99.538%;KL102_09,99.313%;KL102_10,99.643%;KL102_11,99.432%;KL102_12,99.722%;KL102_13,100.0%;KL102_14,100.0%;KL102_15_wzx,100.0%;KL102_16_gnd,100.0%;KL102_17_ugd,99.486%	NA	0	NA	0 / 17 (0%)	NA	4	KL40_03_wcpO,99.19%;KL40_04,99.256%;KL40_05_rfaG,99.738%;KL150_19_gmd,98.507%	NA	NA	KL102	NA	correct	yes	TP
NK_H23_019_hybrid	NK_H23_019	Complete	XT	3	5254265	36532	69176	2.66172e+06	1775776	3888	5254265	5327329	2	KpSC	K	KL116	unknown (KL116)	Typeable	-	1	0.9997	-1 bp	20 / 21 (95.2%)	KL116_01_galF,100.0%;KL116_02_cpsACP,100.0%;KL116_03_wzi,100.0%;KL116_04_wza,100.0%;KL116_05_wzb,100.0%;KL116_06_wzc,99.862%;KL116_07_wcuE,100.0%;KL116_08_wckV,100.0%;KL116_09,100.0%;KL116_10_wctD,100.0%;KL116_11_wbaZ,100.0%;KL116_12_wbaP,100.0%;KL116_13_wcuC,100.0%;KL116_14_wzy,100.0%;KL116_15_wclT,100.0%;KL116_16_wzx,100.0%;KL116_18_gnd,100.0%;KL116_19_manC,100.0%;KL116_20_manB,100.0%;KL116_21_…	KL116_17_wcpG	0	NA	0 / 21 (0%)	NA	2	KL40_05_rfaG,97.368%;KL150_19_gmd,99.104%	NA	NA	KL116	NA	correct	yes	TP
NK_H22_053_hybrid	NK_H22_053	Complete	XT	2	5299875	1.46538e+06	2.74355e+06	4.02171e+06	2743546	187216	5299875	5487091	2	KpSC	K	KL13	K13	Typeable	-	1	0.9877	+1047 bp	18 / 19 (94.7%)	KL13_01_galF,99.668%;KL13_02_cpsACP,98.37%;KL13_03_wzi,99.604%;KL13_04_wza,100.0%;KL13_05_wzb,100.0%;KL13_06_wzc,99.585%;KL13_07_wcuD,99.476%;KL13_08_wclX,99.74%;KL13_09_wzy,100.0%;KL13_10_wcuF,100.0%;KL13_11_wzx,99.38%;KL13_12_wcuL,99.685%;KL13_14,98.606%;KL13_15_wcaJ,100.0%;KL13_16_gnd,100.0%;KL13_17_manC,99.576%;KL13_18_manB,99.574%;KL13_19_ugd,100.0%	KL13_13_wcoW	0	NA	0 / 19 (0%)	NA	4	KL50_10,99.434%;KL21_17_manC,100.0%;KL30_19_manB,98.932%;KL150_19_gmd,99.104%	NA	NA	KL13	is_variant	correct	yes	TP
NK_H23_014_hybrid	NK_H23_014	Complete	FLEX	2	5252731	1.46713e+06	2.729e+06	3.99087e+06	2729000	205268	5252731	5457999	2	KpSC	K	KL16	K16	Typeable	NA	1	0.9937	0 bp	22 / 22 (100%)	KL16_01_galF,99.666%;KL16_02_cpsACP,97.143%;KL16_03_wzi,100.0%;KL16_04_wza,100.0%;KL16_05_wzb,100.0%;KL16_06_wzc,99.861%;KL16_07_wzx,100.0%;KL16_08_wzy,100.0%;KL16_09_gtf1,99.735%;KL16_10_vatD,99.451%;KL16_11_lacA,100.0%;KL16_12_sunS,99.676%;KL16_13_gmd,100.0%;KL16_14_fcl,100.0%;KL16_15_gmm,100.0%;KL16_16,99.753%;KL16_17_wcaJ,99.786%;KL16_18_gnd,100.0%;KL16_19,99.372%;KL16_20_manC,99.153%;KL16_21…	NA	0	NA	0 / 22 (0%)	NA	2	KL40_05_rfaG,98.421%;KL150_19_gmd,99.701%	NA	NA	KL16	NA	correct	yes	TP
NK_H22_070_hybrid	NK_H22_070	Complete	XT	1	5303641	5303641	5303641	5303641	5303641	5303641	5303641	5303641	2	KpSC	K	KL60	K60	Typeable	NA	1	0.9979	+1 bp	20 / 20 (100%)	KL60_01_galF,100.0%;KL60_02_cpsACP,100.0%;KL60_03_wzi,100.0%;KL60_04_wza,100.0%;KL60_05_wzb,99.315%;KL60_06_wzc,99.86%;KL60_07_wzy,99.727%;KL60_08_wcqW,100.0%;KL60_09_wcaO,99.741%;KL60_10_wbaZ,100.0%;KL60_11_wcaJ,99.785%;KL60_12_wcqX,99.73%;KL60_13_wcqY,100.0%;KL60_14_wcuH,99.638%;KL60_15_wzx,100.0%;KL60_16,99.851%;KL60_17_gnd,100.0%;KL60_18_manC,99.364%;KL60_19_manB,99.781%;KL60_20_ugd,100.0%	NA	0	NA	0 / 20 (0%)	NA	4	KL50_10,99.245%;KL14_19_manC,100.0%;KL30_19_manB,99.136%;KL150_19_gmd,99.403%	NA	NA	KL60	NA	correct	yes	TP
NK_H21_036_hybrid	NK_H21_036	Complete	XT	4	5206015	66497.5	156285	1.4706e+06	1380817	4684	5206015	5523269	2	KpSC	K	KL103	unknown (KL103)	Typeable	*	1	0.9671	-4 bp	21 / 21 (100%)	KL103_01_galF,98.997%;KL103_02_cpsACP,94.762%;KL103_03_wzi,98.326%;KL103_04_wza,100.0%;KL103_05_wzb,100.0%;KL103_06_wzc,99.583%;KL103_07_wbaP,99.791%;KL103_08_wcaA,99.342%;KL103_09,97.746%;KL103_10,99.788%;KL103_11_wcaN,98.983%;KL103_12_wzy,98.78%;KL103_13_wcpL,98.933%;KL103_14_wcuT,98.917%;KL103_15_wzx,98.956%;KL103_16_gnd,99.787%;KL103_17_rmlB,99.155%;KL103_18_rmlA,97.917%;KL103_19_rmlD,98.99%;…	NA	0	NA	0 / 21 (0%)	NA	2	KL40_05_rfaG,97.632%;KL150_19_gmd,99.104%	NA	NA	KL103	NA	correct	yes	TP
NK_H21_056A_hybrid	NK_H21_056A	Complete	FLEX	3	5459286	113110	200131	2.82971e+06	1895169	26090	5459286	5685507	2	KpSC	K	KL164	unknown (KL164)	Untypeable	?-+*	0.9045	0.838	n/a	18 / 22 (81.8%)	KL164_01_galF,91.919%;KL164_03_wzi,87.708%;KL164_04_wza,92.416%;KL164_05_wzb,93.793%;KL164_06_wzc,93.481%;KL164_07_wbaP,88.235%;KL164_09_wctE,87.417%;KL164_10_wzy,88.927%;KL164_11_wckY,87.037%;KL164_12_wcpL,81.698%;KL164_13_wzx,89.03%;KL164_15_wcuT,80.212%;KL164_17_gnd,96.588%;KL164_18_rmlB,94.93%;KL164_19_rmlA,94.138%;KL164_20_rmlD,91.919%;KL164_21_rmlC,91.892%;KL164_22_ugd,95.63%	KL164_02_cpsACP;KL164_08_wcuF;KL164_14_wcqJ;KL164_16_wcuC	1	KL146_02_cpsACP,99.524%	0 / 22 (0%)	NA	5	KL186_17_rmlB,95.775%;KL150_19_gmd,86.486%;KL162_17_rmlA,95.862%;KL169_20_rmlD,91.919%;KL128_22_rmlC,93.514%	NA	NA	novel_locus	NA	incorrect	yes	TN
NK_H22_060_hybrid	NK_H22_060	Complete	XT	7	5373517	53074.5	109601	184129	851425	2453	5373517	5959978	2	KpSC	K	KL49	K49	Untypeable	-+	0.8702	0.9893	+146 bp	14 / 18 (77.8%)	KL49_01_galF,99.666%;KL49_02_cpsACP,98.095%;KL49_03_wzi,100.0%;KL49_04_wza,100.0%;KL49_05_wzb,100.0%;KL49_06_wzc,99.861%;KL49_07_wbaP,100.0%;KL49_08_wzy,99.549%;KL49_09_wcuI,100.0%;KL49_10_wcuF,100.0%;KL49_12_wclW,100.0%;KL49_16_gnd,99.574%;KL49_17_manC,99.153%;KL49_18_manB,99.787%	KL49_11_wclK;KL49_13_wzx;KL49_14_wcpF;KL49_15	1	KL16_22_ugd,99.743%	0 / 18 (0%)	NA	5	KL127_15_rmlB,99.718%;KL52_20_rmlD,99.035%;KL150_19_gmd,85.285%;KL12_20_rmlA,99.31%;KL14_24_rmlC,99.459%	NA	NA	KL49	is_variant	correct	no	FN
NK_H24_006_hybrid	NK_H24_006	Complete	XT	3	5238157	3597	4841	2621499	1748450	2353	5238157	5245351	2	KpSC	K	KL25	K25	Typeable	NA	1	0.9984	0 bp	14 / 14 (100%)	KL25_01_galF,100.0%;KL25_02_cpsACP,100.0%;KL25_03_wzi,100.0%;KL25_04_wza,100.0%;KL25_05_wzb,100.0%;KL25_06_wzc,100.0%;KL25_07_wcaJ,100.0%;KL25_08_wzy,100.0%;KL25_09_wfeD,100.0%;KL25_10,100.0%;KL25_11_wcuB,100.0%;KL25_12_wzx,100.0%;KL25_13_gnd,100.0%;KL25_14_ugd,100.0%	NA	0	NA	0 / 14 (0%)	NA	3	KL14_19_manC,99.788%;KL30_19_manB,99.145%;KL150_19_gmd,98.806%	NA	NA	KL25	NA	correct	yes	TP
NK_H23_049_hybrid	NK_H23_049	Complete	XT	3	5200953	144860	179144	2.69005e+06	1830224	110575	5200953	5490672	2	KpSC	K	KL63	K63	Typeable	NA	1	0.9892	-3 bp	20 / 20 (100%)	KL63_01_galF,99.331%;KL63_02_cpsACP,98.571%;KL63_03_wzi,99.604%;KL63_04_wza,100.0%;KL63_05_wzb,100.0%;KL63_06_wzc,99.584%;KL63_07_wbaP,100.0%;KL63_08_wcsD,100.0%;KL63_09_wzx,99.755%;KL63_10_wzy,100.0%;KL63_11_wcsE,100.0%;KL63_12_gmd,100.0%;KL63_13_wcaG,100.0%;KL63_14,100.0%;KL63_15_wcaI,99.756%;KL63_16,99.816%;KL63_17_gnd,99.792%;KL63_18_manC,98.305%;KL63_19_manB,99.125%;KL63_20_ugd,98.972%	NA	0	NA	0 / 20 (0%)	NA	5	KL40_03_wcpO,97.773%;KL40_04,99.504%;KL40_05_rfaG,99.475%;KL150_19_gmd,98.507%;KL150_19_gmd,84.985%	NA	NA	KL63	NA	correct	yes	TP
NK_H21_010_hybrid	NK_H21_010	Complete	XT	2	5233376	1.44145e+06	2705425	3.9694e+06	2705425	177474	5233376	5410850	2	KpSC	K	KL22	K22	Typeable	NA	1	0.9949	+1 bp	18 / 18 (100%)	KL22_01_galF,100.0%;KL22_02_cpsACP,99.524%;KL22_03_wzi,100.0%;KL22_04_wza,99.737%;KL22_05_wzb,100.0%;KL22_06_wzc,100.0%;KL22_07_wzy,99.476%;KL22_08,100.0%;KL22_09,98.993%;KL22_10_wfeD,99.588%;KL22_11_wzx,100.0%;KL22_12_rutE,99.725%;KL22_13,100.0%;KL22_14,100.0%;KL22_15_wcaJ,100.0%;KL22_16_gnd,99.787%;KL22_17,99.703%;KL22_18_ugd,99.743%	NA	0	NA	0 / 18 (0%)	NA	2	KL40_05_rfaG,98.158%;KL150_19_gmd,100.0%	NA	NA	KL22	NA	correct	yes	TP
NK_H24_010_hybrid	NK_H24_010	Complete	XT	3	5205856	105336	205989	2.70592e+06	1805510	4684	5205856	5416529	2	KpSC	K	KL103	unknown (KL103)	Typeable	*	1	0.9671	-4 bp	21 / 21 (100%)	KL103_01_galF,98.997%;KL103_02_cpsACP,94.762%;KL103_03_wzi,98.326%;KL103_04_wza,100.0%;KL103_05_wzb,100.0%;KL103_06_wzc,99.583%;KL103_07_wbaP,99.791%;KL103_08_wcaA,99.342%;KL103_09,97.746%;KL103_10,99.788%;KL103_11_wcaN,98.983%;KL103_12_wzy,98.78%;KL103_13_wcpL,98.933%;KL103_14_wcuT,98.917%;KL103_15_wzx,98.956%;KL103_16_gnd,99.787%;KL103_17_rmlB,99.155%;KL103_18_rmlA,97.917%;KL103_19_rmlD,98.99%;…	NA	0	NA	0 / 21 (0%)	NA	2	KL40_05_rfaG,97.632%;KL150_19_gmd,99.104%	NA	NA	KL103	NA	correct	yes	TP
NK_H24_044_hybrid	NK_H24_044	Complete	FLEX	1	5103552	5103552	5103552	5103552	5103552	5103552	5103552	5103552	2	KpSC	K	KL46	K46	Typeable	*	1	0.9881	+2 bp	20 / 20 (100%)	KL46_01_galF,100.0%;KL46_02_cpsACP,93.333%;KL46_03_wzi,97.917%;KL46_04_wza,100.0%;KL46_05_wzb,100.0%;KL46_06_wzc,99.723%;KL46_07_wcaJ,100.0%;KL46_08_wcuD,99.744%;KL46_09_wzy,100.0%;KL46_10_wcuC,99.754%;KL46_11_wcuI,100.0%;KL46_12_wcuF,99.728%;KL46_13_wcuV,99.701%;KL46_14_wclT,100.0%;KL46_15_wzx,99.798%;KL46_16_wckQ,99.281%;KL46_17_gnd,99.787%;KL46_18_manC,99.364%;KL46_19_manB,99.781%;KL46_20_ugd,…	NA	0	NA	0 / 20 (0%)	NA	4	KL50_10,99.623%;KL21_17_manC,100.0%;KL30_19_manB,98.932%;KL150_19_gmd,99.104%	NA	NA	KL46	NA	correct	yes	TP
NK_H24_054_hybrid	NK_H24_054	Complete	FLEX	2	5309249	1.48448e+06	2.7594e+06	4.03433e+06	2759404	209558	5309249	5518807	2	KpSC	K	KL151	unknown (KL151)	Typeable	NA	1	0.9924	-3 bp	21 / 21 (100%)	KL151_01_galF,99.331%;KL151_02_cpsACP,99.524%;KL151_03_wzi,99.372%;KL151_04_wza,100.0%;KL151_05_wzb,100.0%;KL151_06_wzc,99.861%;KL151_07,100.0%;KL151_08_wcaJ,100.0%;KL151_09,100.0%;KL151_10_pglI,99.647%;KL151_11_wzy,98.985%;KL151_12,99.198%;KL151_13_wfgD,99.673%;KL151_14,100.0%;KL151_15,99.741%;KL151_16_gnd,100.0%;KL151_17_rmlB,100.0%;KL151_18_rmlA,100.0%;KL151_19_rmlD,100.0%;KL151_20_rmlC,98.919…	NA	0	NA	0 / 21 (0%)	NA	1	KL150_19_gmd,90.746%	NA	NA	KL151	NA	correct	yes	TP
NK_H26_006_hybrid	NK_H26_006	Complete	XT	2	5187757	1.30013e+06	2596008	3.89188e+06	2596008	4259	5187757	5192016	2	KpSC	K	KL31	K31	Typeable	NA	1	0.9948	-2 bp	20 / 20 (100%)	KL31_01_galF,100.0%;KL31_02_cpsACP,99.524%;KL31_03_wzi,100.0%;KL31_04_wza,100.0%;KL31_05_wzb,100.0%;KL31_06_wzc,99.861%;KL31_07_wctG,100.0%;KL31_08_wcuP,100.0%;KL31_09_wzy,100.0%;KL31_10_wcuC,99.707%;KL31_11_wbaZ,99.74%;KL31_12_wcaJ,99.789%;KL31_13_wctH,100.0%;KL31_14_wctI,99.674%;KL31_15_wzx,100.0%;KL31_16_wcuJ,100.0%;KL31_17_gnd,99.787%;KL31_18_manC,98.729%;KL31_19_manB,99.125%;KL31_20_ugd,99.7…	NA	0	NA	0 / 20 (0%)	NA	4	KL50_10,99.434%;KL1_18_manC,99.788%;KL30_19_manB,98.932%;KL150_19_gmd,99.701%	NA	NA	KL31	NA	correct	yes	TP
NK_H24_016_hybrid	NK_H24_016	Complete	FLEX	2	5248128	1.39567e+06	2679823	3.96398e+06	2679823	111518	5248128	5359646	2	KpSC	K	KL5	K5	Typeable	*	1	0.9936	0 bp	19 / 19 (100%)	KL5_01_galF,99.331%;KL5_02_cpsACP,93.81%;KL5_03_wzi,99.802%;KL5_04_wza,100.0%;KL5_05_wzb,100.0%;KL5_06_wzc,99.585%;KL5_07,99.752%;KL5_08_wzx,99.584%;KL5_09,100.0%;KL5_10,99.649%;KL5_11,100.0%;KL5_12,99.394%;KL5_13,100.0%;KL5_14,100.0%;KL5_15_wcaJ,100.0%;KL5_16_gnd,100.0%;KL5_17_manC,100.0%;KL5_18_manB,99.562%;KL5_19_ugd,99.743%	NA	0	NA	0 / 19 (0%)	NA	4	KL50_10,99.811%;KL49_17_manC,100.0%;KL30_19_manB,99.145%;KL150_19_gmd,99.104%	NA	NA	KL5	NA	correct	yes	TP
NK_H24_028_hybrid	NK_H24_028	Complete	FLEX	2	5276102	1.50905e+06	2764737	4.02042e+06	2764737	253372	5276102	5529474	2	KpSC	K	KL102	unknown (KL102)	Typeable	NA	1	0.9927	-1 bp	17 / 17 (100%)	KL102_01_galF,98.997%;KL102_02_cpsACP,99.048%;KL102_03_wzi,100.0%;KL102_04_wza,100.0%;KL102_05_wzb,100.0%;KL102_06_wzc,99.722%;KL102_07_wbaP,99.366%;KL102_08_wzy,99.538%;KL102_09,99.313%;KL102_10,99.643%;KL102_11,99.432%;KL102_12,99.722%;KL102_13,100.0%;KL102_14,100.0%;KL102_15_wzx,100.0%;KL102_16_gnd,100.0%;KL102_17_ugd,99.486%	NA	0	NA	0 / 17 (0%)	NA	4	KL40_03_wcpO,99.19%;KL40_04,99.256%;KL40_05_rfaG,99.738%;KL150_19_gmd,98.507%	NA	NA	KL102	NA	correct	yes	TP
NK_H28_005_hybrid	NK_H28_005	Complete	FLEX	4	5174516	4520.5	83049.5	1.41469e+06	1336158	4018	5174516	5344633	2	KpSC	K	KL121	unknown (KL121)	Typeable	NA	1	0.9998	0 bp	24 / 24 (100%)	KL121_01_galF,100.0%;KL121_02_cpsACP,100.0%;KL121_03_wzi,100.0%;KL121_04_wza,99.735%;KL121_05_wzb,100.0%;KL121_06_wzc,100.0%;KL121_07_wzx,100.0%;KL121_08_wclT,100.0%;KL121_09_wzy,100.0%;KL121_10_wctC,100.0%;KL121_11_wcqS,100.0%;KL121_12_wcqT,100.0%;KL121_13_wcqU,100.0%;KL121_14_gmd,100.0%;KL121_15_wcaG,99.696%;KL121_16_wcaH,100.0%;KL121_17_wcaI,100.0%;KL121_18_wcaJ,100.0%;KL121_19,100.0%;KL121_20…	NA	0	NA	0 / 24 (0%)	NA	2	KL40_05_rfaG,98.158%;KL150_19_gmd,99.104%	NA	NA	KL121	NA	correct	yes	TP
NK_H25_002_hybrid	NK_H25_002	Complete	FLEX	2	5319573	1.43385e+06	2.72909e+06	4.02433e+06	2729092	138610	5319573	5458183	2	KpSC	K	KL20	K20	Typeable	NA	1	0.9995	0 bp	18 / 18 (100%)	KL20_01_galF,100.0%;KL20_02_cpsACP,100.0%;KL20_03_wzi,100.0%;KL20_04_wza,100.0%;KL20_05_wzb,100.0%;KL20_06_wzc,100.0%;KL20_07_wbaP,100.0%;KL20_08_wzy,99.757%;KL20_09,100.0%;KL20_10_wcaN,100.0%;KL20_11_wcaO,100.0%;KL20_12,100.0%;KL20_13_wbaZ,100.0%;KL20_14_wzx,99.762%;KL20_15_gnd,100.0%;KL20_16_manC,100.0%;KL20_17_manB,100.0%;KL20_18_ugd,100.0%	NA	0	NA	0 / 18 (0%)	NA	2	KL40_05_rfaG,97.895%;KL150_19_gmd,98.806%	NA	NA	KL20	NA	correct	yes	TP
NK_H25_013_hybrid	NK_H25_013	Complete	FLEX	6	5471165	4578.25	38460	99758.8	944185	3549	5471165	5665110	2	KpSC	K	KL25	K25	Typeable	-	1	0.9985	+1 bp	13 / 14 (92.9%)	KL25_01_galF,100.0%;KL25_02_cpsACP,100.0%;KL25_03_wzi,100.0%;KL25_04_wza,100.0%;KL25_05_wzb,100.0%;KL25_06_wzc,100.0%;KL25_07_wcaJ,100.0%;KL25_08_wzy,100.0%;KL25_10,100.0%;KL25_11_wcuB,100.0%;KL25_12_wzx,100.0%;KL25_13_gnd,100.0%;KL25_14_ugd,100.0%	KL25_09_wfeD	0	NA	0 / 14 (0%)	NA	4	KL40_03_wcpO,97.773%;KL40_04,98.759%;KL40_05_rfaG,99.213%;KL150_19_gmd,99.104%	NA	NA	KL25	NA	correct	yes	TP
NK_H8_008_hybrid	NK_H8_008	Complete	XT	2	5385121	1.48695e+06	2786340	4.08573e+06	2786340	187559	5385121	5572680	2	KpSC	K	KL25	K25	Typeable	NA	1	0.9853	+3 bp	14 / 14 (100%)	KL25_01_galF,100.0%;KL25_02_cpsACP,100.0%;KL25_03_wzi,100.0%;KL25_04_wza,100.0%;KL25_05_wzb,100.0%;KL25_06_wzc,99.861%;KL25_07_wcaJ,100.0%;KL25_08_wzy,99.737%;KL25_09_wfeD,99.642%;KL25_10,100.0%;KL25_11_wcuB,99.681%;KL25_12_wzx,100.0%;KL25_13_gnd,99.572%;KL25_14_ugd,99.743%	NA	0	NA	0 / 14 (0%)	NA	2	KL40_05_rfaG,98.158%;KL150_19_gmd,99.403%	NA	NA	KL25	NA	correct	yes	TP
NK_H8_052_hybrid	NK_H8_052	Complete	XT	1	5208194	5208194	5208194	5208194	5208194	5208194	5208194	5208194	2	KpSC	K	KL13	K13	Typeable	NA	1	0.9882	-18 bp	19 / 19 (100%)	KL13_01_galF,99.668%;KL13_02_cpsACP,98.913%;KL13_03_wzi,99.802%;KL13_04_wza,100.0%;KL13_05_wzb,100.0%;KL13_06_wzc,100.0%;KL13_07_wcuD,99.738%;KL13_08_wclX,99.485%;KL13_09_wzy,100.0%;KL13_10_wcuF,100.0%;KL13_11_wzx,99.587%;KL13_12_wcuL,99.685%;KL13_13_wcoW,99.085%;KL13_14,98.606%;KL13_15_wcaJ,100.0%;KL13_16_gnd,100.0%;KL13_17_manC,99.364%;KL13_18_manB,99.787%;KL13_19_ugd,100.0%	NA	0	NA	0 / 19 (0%)	NA	3	KL14_19_manC,99.788%;KL30_19_manB,99.145%;KL150_19_gmd,99.403%	NA	NA	KL13	NA	correct	yes	TP
NK_H8_022_hybrid	NK_H8_022	Complete	XT	3	5205843	115076	225468	2.71566e+06	1811998	4684	5205843	5435995	2	KpSC	K	KL103	unknown (KL103)	Typeable	*	1	0.9671	-4 bp	21 / 21 (100%)	KL103_01_galF,98.997%;KL103_02_cpsACP,94.762%;KL103_03_wzi,98.326%;KL103_04_wza,100.0%;KL103_05_wzb,100.0%;KL103_06_wzc,99.583%;KL103_07_wbaP,99.791%;KL103_08_wcaA,99.342%;KL103_09,97.746%;KL103_10,99.788%;KL103_11_wcaN,98.983%;KL103_12_wzy,98.78%;KL103_13_wcpL,98.933%;KL103_14_wcuT,98.917%;KL103_15_wzx,98.956%;KL103_16_gnd,99.787%;KL103_17_rmlB,99.155%;KL103_18_rmlA,97.917%;KL103_19_rmlD,98.99%;…	NA	0	NA	0 / 21 (0%)	NA	2	KL40_05_rfaG,97.632%;KL150_19_gmd,99.104%	NA	NA	KL103	NA	correct	yes	TP
NK_H8_044_hybrid	NK_H8_044	Complete	XT	1	5314985	5314985	5314985	5314985	5314985	5314985	5314985	5314985	2	KpSC	K	KL22	K22	Typeable	NA	1	0.9949	+1 bp	18 / 18 (100%)	KL22_01_galF,100.0%;KL22_02_cpsACP,99.524%;KL22_03_wzi,100.0%;KL22_04_wza,99.737%;KL22_05_wzb,100.0%;KL22_06_wzc,100.0%;KL22_07_wzy,99.476%;KL22_08,99.545%;KL22_09,98.993%;KL22_10_wfeD,99.588%;KL22_11_wzx,100.0%;KL22_12_rutE,99.725%;KL22_13,100.0%;KL22_14,100.0%;KL22_15_wcaJ,100.0%;KL22_16_gnd,99.787%;KL22_17,99.703%;KL22_18_ugd,99.743%	NA	0	NA	0 / 18 (0%)	NA	2	KL40_05_rfaG,98.158%;KL150_19_gmd,100.0%	NA	NA	KL22	NA	correct	yes	TP
NK_H8_045_hybrid	NK_H8_045	Complete	XT	5	5377873	5733	105646	196232	1137889	3959	5377873	5689443	2	KpSC	K	KL107	unknown (KL107)	Untypeable	?-+*	0.718	0.8113	n/a	6 / 16 (37.5%)	KL107_01_galF,98.662%;KL107_02_cpsACP,98.095%;KL107_03_wzi,94.561%;KL107_04_wza,95.225%;KL107_11_gnd,96.162%;KL107_16_ugd,97.686%	KL107_05_wzb;KL107_06_wzc;KL107_07_wbaP;KL107_08;KL107_09;KL107_10;KL107_12;KL107_13;KL107_14;KL107_15	3	KL15_06_wzc,95.7%;KL15_07_wcaJ,97.479%;KL79_05_wzb,99.31%	0 / 16 (0%)	NA	1	KL150_19_gmd,88.554%	NA	NA	novel_locus	NA	incorrect	yes	TN
NK_H4_026_hybrid	NK_H4_026	Complete	FLEX	5	5251343	38637	109111	144316	1109612	4655	5251343	5548062	2	KpSC	K	KL14	K14	Typeable	NA	1	0.9999	0 bp	25 / 25 (100%)	KL14_01_galF,100.0%;KL14_02_cpsACP,100.0%;KL14_03_wzi,100.0%;KL14_04_wza,100.0%;KL14_05_wzb,100.0%;KL14_06_wzc,100.0%;KL14_07,100.0%;KL14_08_wzx,100.0%;KL14_09,100.0%;KL14_10,100.0%;KL14_11,100.0%;KL14_12,100.0%;KL14_13,100.0%;KL14_14,100.0%;KL14_15,100.0%;KL14_16,100.0%;KL14_17_wcaJ,100.0%;KL14_18_gnd,100.0%;KL14_19_manC,100.0%;KL14_20_manB,100.0%;KL14_21_rmlB,100.0%;KL14_22_rmlA,100.0%;KL14_23_…	NA	0	NA	0 / 25 (0%)	NA	4	KL50_10,99.245%;KL14_19_manC,100.0%;KL30_19_manB,99.145%;KL150_19_gmd,99.701%	NA	NA	KL14	NA	correct	yes	TP
NK_H7_010_hybrid	NK_H7_010	Complete	FLEX	5	5392332	7888	63565	195930	1132442	2495	5392332	5662210	2	KpSC	K	KL27	K27	Typeable	NA	1	0.9928	-1 bp	18 / 18 (100%)	KL27_01_galF,99.666%;KL27_02_cpsACP,100.0%;KL27_03_wzi,99.583%;KL27_04_wza,100.0%;KL27_05_wzb,100.0%;KL27_06_wzc,100.0%;KL27_07_wcaJ,100.0%;KL27_08_wckI,100.0%;KL27_09_wckS,99.602%;KL27_10_wckR,99.712%;KL27_11_wzy,99.758%;KL27_12_wzx,100.0%;KL27_13_wckQ,99.625%;KL27_14_wcuJ,99.702%;KL27_15_wctE,99.667%;KL27_16_wctF,99.392%;KL27_17_gnd,100.0%;KL27_18_ugd,99.486%	NA	0	NA	0 / 18 (0%)	NA	1	KL150_19_gmd,88.955%	NA	NA	KL27	NA	correct	yes	TP
NK_H8_002_hybrid	NK_H8_002	Complete	Unknown	3	5206013	115076	225468	2.71574e+06	1812055	4684	5206013	5436165	2	KpSC	K	KL103	unknown (KL103)	Typeable	*	1	0.9671	-4 bp	21 / 21 (100%)	KL103_01_galF,98.997%;KL103_02_cpsACP,94.762%;KL103_03_wzi,98.326%;KL103_04_wza,100.0%;KL103_05_wzb,100.0%;KL103_06_wzc,99.583%;KL103_07_wbaP,99.791%;KL103_08_wcaA,99.342%;KL103_09,97.746%;KL103_10,99.788%;KL103_11_wcaN,98.983%;KL103_12_wzy,98.78%;KL103_13_wcpL,98.933%;KL103_14_wcuT,98.917%;KL103_15_wzx,98.956%;KL103_16_gnd,99.787%;KL103_17_rmlB,99.155%;KL103_18_rmlA,97.917%;KL103_19_rmlD,98.99%;…	NA	0	NA	0 / 21 (0%)	NA	2	KL40_05_rfaG,97.632%;KL150_19_gmd,99.104%	NA	NA	KL103	NA	correct	yes	TP
NK_H5_010_hybrid	NK_H5_010	Complete	XT	3	5205856	115076	225468	2715662	1812003	4684	5205856	5436008	2	KpSC	K	KL103	unknown (KL103)	Typeable	*	1	0.9671	-4 bp	21 / 21 (100%)	KL103_01_galF,98.997%;KL103_02_cpsACP,94.762%;KL103_03_wzi,98.326%;KL103_04_wza,100.0%;KL103_05_wzb,100.0%;KL103_06_wzc,99.583%;KL103_07_wbaP,99.791%;KL103_08_wcaA,99.342%;KL103_09,97.746%;KL103_10,99.788%;KL103_11_wcaN,98.983%;KL103_12_wzy,98.78%;KL103_13_wcpL,98.933%;KL103_14_wcuT,98.917%;KL103_15_wzx,98.956%;KL103_16_gnd,99.787%;KL103_17_rmlB,99.155%;KL103_18_rmlA,97.917%;KL103_19_rmlD,98.99%;…	NA	0	NA	0 / 21 (0%)	NA	2	KL40_05_rfaG,97.632%;KL150_19_gmd,99.104%	NA	NA	KL103	NA	correct	yes	TP
NK_H5_014_hybrid	NK_H5_014	Complete	XT	2	5282817	1.46199e+06	2.7356e+06	4.00921e+06	2735598	188380	5282817	5471197	2	KpSC	K	KL158	unknown (KL158)	Typeable	-	1	0.9971	-1 bp	21 / 22 (95.5%)	KL158_01_galF,99.666%;KL158_02_cpsACP,100.0%;KL158_03_wzi,100.0%;KL158_04_wza,100.0%;KL158_05_wzb,99.315%;KL158_06_wzc,100.0%;KL158_07_wcaA,99.67%;KL158_08_wcaJ,100.0%;KL158_10,100.0%;KL158_11_wfgD,100.0%;KL158_12,100.0%;KL158_13_cysE,99.502%;KL158_14,99.761%;KL158_15,99.572%;KL158_16_wzx,99.794%;KL158_17_gnd,100.0%;KL158_18_rmlB,99.718%;KL158_19_rmlA,100.0%;KL158_20_rmlD,100.0%;KL158_21_rmlC,99.…	KL158_09	0	NA	0 / 22 (0%)	NA	2	KL40_05_rfaG,97.895%;KL150_19_gmd,98.507%	NA	NA	KL158	NA	correct	yes	TP
NK_H7_005_hybrid	NK_H7_005	Complete	FLEX	5	5363799	5839	67765	186410	1125444	3407	5363799	5627220	2	KpSC	K	KL10	K10	Typeable	NA	1	0.9956	+1 bp	20 / 20 (100%)	KL10_01_galF,100.0%;KL10_02_cpsACP,100.0%;KL10_03_wzi,100.0%;KL10_04_wza,100.0%;KL10_05_wzb,100.0%;KL10_06_wzc,100.0%;KL10_07_wbaP,100.0%;KL10_08_wclQ,100.0%;KL10_09_wclP,100.0%;KL10_10_wzx,100.0%;KL10_11_wcuQ,100.0%;KL10_12_wcaN,100.0%;KL10_13_wcuK,100.0%;KL10_14_wzy,100.0%;KL10_15_wcsO,100.0%;KL10_16_wbaZ,100.0%;KL10_17_gnd,100.0%;KL10_18_manC,99.576%;KL10_19_manB,97.374%;KL10_20_ugd,100.0%	NA	0	NA	0 / 20 (0%)	NA	4	KL40_03_wcpO,97.773%;KL40_04,99.007%;KL40_05_rfaG,99.475%;KL150_19_gmd,98.507%	NA	NA	KL10	NA	correct	yes	TP
NK_H5_031_hybrid	NK_H5_031	Complete	XT	3	5264307	137088	163649	2713978	1846161	110526	5264307	5538482	2	KpSC	K	KL183	unknown (KL183)	Typeable	NA	1	0.951	-4 bp	19 / 19 (100%)	KL183_01_galF,98.997%;KL183_02_cpsACP,96.19%;KL183_03_wzi,97.49%;KL183_04_wza,99.206%;KL183_05_wzb,100.0%;KL183_06_wzc,99.584%;KL183_07_wbaP,99.368%;KL183_08,98.355%;KL183_09_wcqC,97.665%;KL183_10,98.227%;KL183_11_wzx,96.242%;KL183_12,96.774%;KL183_13,98.542%;KL183_14_gnd,99.787%;KL183_15_rmlB,98.31%;KL183_16_rmlA,97.917%;KL183_17_rmlD,98.99%;KL183_18_rmlC,97.838%;KL183_19_ugd,100.0%	NA	0	NA	0 / 19 (0%)	NA	5	KL158_18_rmlB,99.718%;KL150_19_gmd,99.104%;KL52_20_rmlD,99.357%;KL17_17_rmlA,100.0%;KL142_20_rmlC,99.459%	NA	NA	KL183	NA	correct	yes	TP
NK_H3_015_hybrid	NK_H3_015	Complete	FLEX	2	5304903	1497126	2766385	4035644	2766385	227867	5304903	5532770	2	KpSC	K	KL123	unknown (KL123)	Typeable	*	0.9951	0.9532	+70 bp	16 / 16 (100%)	KL123_01_galF,98.997%;KL123_02_cpsACP,97.619%;KL123_03_wzi,97.49%;KL123_04_wza,99.206%;KL123_05_wzb,99.31%;KL123_06_wzc,98.89%;KL123_07_wckV,95.425%;KL123_08_wcoX,91.72%;KL123_09_wzy,98.563%;KL123_10_wcuF,95.393%;KL123_11_wckY,97.778%;KL123_12_wzx,99.045%;KL123_13,95.399%;KL123_14_wcaJ,99.574%;KL123_15_gnd,98.507%;KL123_16_ugd,99.229%	NA	0	NA	0 / 16 (0%)	NA	4	KL50_10,99.811%;KL1_18_manC,99.788%;KL30_19_manB,99.145%;KL150_19_gmd,99.104%	NA	NA	KL123	NA	correct	yes	TP
NK_H8_011_hybrid	NK_H8_011	Complete	Unknown	4	5651566	42643.2	190711	1.65702e+06	1508950	2810	5651566	6035798	2	KpSC	K	KL3	K3	Typeable	NA	1	0.9962	0 bp	19 / 19 (100%)	KL3_01_galF,100.0%;KL3_02_cpsACP,96.537%;KL3_03_wzi,99.792%;KL3_04_wza,100.0%;KL3_05_wzb,99.31%;KL3_06_wzc,99.862%;KL3_07_wcaJ,100.0%;KL3_08,100.0%;KL3_09,99.41%;KL3_10_pglJ,100.0%;KL3_11,100.0%;KL3_12,99.483%;KL3_13_wzx,99.79%;KL3_14,99.756%;KL3_15_wbaZ,100.0%;KL3_16_gnd,99.795%;KL3_17_manC,99.788%;KL3_18_manB,99.562%;KL3_19_ugd,100.0%	NA	0	NA	0 / 19 (0%)	NA	5	KL40_03_wcpO,99.595%;KL40_04,99.752%;KL40_05_rfaG,99.213%;KL150_19_gmd,99.403%;KL150_19_gmd,84.685%	NA	NA	KL3	NA	correct	yes	TP
NK_H3_001_hybrid	NK_H3_001	Complete	FLEX	2	5343725	1.50623e+06	2.7854e+06	4.06456e+06	2785398	227070	5343725	5570795	2	KpSC	K	KL28	K28	Typeable	NA	1	0.9917	+1 bp	19 / 19 (100%)	KL28_01_galF,100.0%;KL28_02_cpsACP,100.0%;KL28_03_wzi,97.49%;KL28_04_wza,99.737%;KL28_05_wzb,100.0%;KL28_06_wzc,100.0%;KL28_07_wckC,100.0%;KL28_08_wcuC,100.0%;KL28_09_wckD,100.0%;KL28_10_wzy,99.762%;KL28_11_wclS,99.468%;KL28_12_wcuE,100.0%;KL28_13_wzx,99.765%;KL28_14_wbaZ,100.0%;KL28_15_wcaJ,100.0%;KL28_16_gnd,100.0%;KL28_17_manC,99.788%;KL28_18_manB,99.781%;KL28_19_ugd,100.0%	NA	0	NA	0 / 19 (0%)	NA	4	KL40_03_wcpO,98.785%;KL40_04,99.504%;KL40_05_rfaG,99.475%;KL150_19_gmd,99.104%	NA	NA	KL28	NA	correct	yes	TP
NK_H3_009_hybrid	NK_H3_009	Complete	FLEX	2	5318312	1541543	2800466	4059389	2800466	282620	5318312	5600932	2	KpSC	K	KL14	K14	Typeable	NA	1	0.9975	0 bp	25 / 25 (100%)	KL14_01_galF,99.666%;KL14_02_cpsACP,100.0%;KL14_03_wzi,100.0%;KL14_04_wza,100.0%;KL14_05_wzb,100.0%;KL14_06_wzc,100.0%;KL14_07,99.713%;KL14_08_wzx,100.0%;KL14_09,99.662%;KL14_10,99.695%;KL14_11,100.0%;KL14_12,100.0%;KL14_13,99.415%;KL14_14,99.634%;KL14_15,100.0%;KL14_16,99.708%;KL14_17_wcaJ,100.0%;KL14_18_gnd,100.0%;KL14_19_manC,100.0%;KL14_20_manB,99.787%;KL14_21_rmlB,100.0%;KL14_22_rmlA,100.0%;…	NA	0	NA	0 / 25 (0%)	NA	4	KL50_10,99.434%;KL14_19_manC,100.0%;KL30_19_manB,98.718%;KL150_19_gmd,99.701%	NA	NA	KL14	NA	correct	yes	TP
NK_H5_016_hybrid	NK_H5_016	Complete	XT	2	5180478	1.37831e+06	2.6457e+06	3.91309e+06	2645700	110923	5180478	5291401	2	KpSC	K	KL30	K30	Typeable	NA	1	0.9917	-9 bp	20 / 20 (100%)	KL30_01_galF,100.0%;KL30_02_cpsACP,97.619%;KL30_03_wzi,99.406%;KL30_04_wza,100.0%;KL30_05_wzb,100.0%;KL30_06_wzc,99.862%;KL30_07_wcuL,100.0%;KL30_08_wzx,100.0%;KL30_09_wcuD,99.74%;KL30_10_wzy,100.0%;KL30_11_wckP,100.0%;KL30_12_wckO,99.744%;KL30_13_wckN,100.0%;KL30_14,100.0%;KL30_15_wcuG,100.0%;KL30_16_wcaJ,99.785%;KL30_17_gnd,99.787%;KL30_18_manC,99.364%;KL30_19_manB,100.0%;KL30_20_ugd,99.486%	NA	0	NA	0 / 20 (0%)	NA	2	KL40_05_rfaG,98.158%;KL150_19_gmd,99.701%	NA	NA	KL30	NA	correct	yes	TP
NK_H29_003_hybrid	NK_H29_003	Complete	Unknown	3	5557728	146538	183106	2870417	1950268	109971	5557728	5850805	2	KpSC	K	KL54	K54	Typeable	*	1	0.9441	+2 bp	20 / 20 (100%)	KL54_01_galF,98.328%;KL54_02_cpsACP,91.905%;KL54_03_wzi,97.917%;KL54_04_wza,96.561%;KL54_05_wzb,96.552%;KL54_06_wzc,96.932%;KL54_07_wclU,95.349%;KL54_08_wzx,96.059%;KL54_09_wzy,96.953%;KL54_10_wckB,98.333%;KL54_11_wcoS,95.44%;KL54_12_gmd,99.732%;KL54_13_wcaG,95.666%;KL54_14_wcaH,94.771%;KL54_15_wcaI,93.086%;KL54_16_wcaJ,99.573%;KL54_17_gnd,99.787%;KL54_18_manC,99.576%;KL54_19_manB,99.781%;KL54_20…	NA	0	NA	0 / 20 (0%)	NA	3	KL49_17_manC,100.0%;KL30_19_manB,99.145%;KL150_19_gmd,98.507%	NA	NA	KL54	NA	correct	yes	TP
NK_H4_002_hybrid	NK_H4_002	Complete	Unknown	2	5303197	1455406	2738003	4020600	2738003	172809	5303197	5476006	2	KpSC	K	KL14	K14	Typeable	NA	1	0.9999	0 bp	25 / 25 (100%)	KL14_01_galF,100.0%;KL14_02_cpsACP,100.0%;KL14_03_wzi,100.0%;KL14_04_wza,100.0%;KL14_05_wzb,100.0%;KL14_06_wzc,100.0%;KL14_07,100.0%;KL14_08_wzx,100.0%;KL14_09,100.0%;KL14_10,100.0%;KL14_11,100.0%;KL14_12,100.0%;KL14_13,100.0%;KL14_14,100.0%;KL14_15,100.0%;KL14_16,100.0%;KL14_17_wcaJ,100.0%;KL14_18_gnd,100.0%;KL14_19_manC,100.0%;KL14_20_manB,100.0%;KL14_21_rmlB,100.0%;KL14_22_rmlA,100.0%;KL14_23_…	NA	0	NA	0 / 25 (0%)	NA	4	KL50_10,99.245%;KL14_19_manC,100.0%;KL30_19_manB,99.145%;KL150_19_gmd,99.701%	NA	NA	KL14	NA	correct	yes	TP
NK_H3_019_hybrid	NK_H3_019	Complete	Unknown	5	5186284	6023	54009	177833	1085763	4666	5186284	5428815	2	KpSC	K	KL169	unknown (KL169)	Typeable	NA	1	0.9993	+4495 bp	25 / 25 (100%)	KL169_01_galF,100.0%;KL169_02_cpsACP,100.0%;KL169_03_wzi,100.0%;KL169_04_wza,100.0%;KL169_05_wzb,100.0%;KL169_06_wzc,99.725%;KL169_07_wbaP,100.0%;KL169_08_wcaA,100.0%;KL169_09,100.0%;KL169_10,100.0%;KL169_11_wzy,100.0%;KL169_12_wcuD,100.0%;KL169_13,99.76%;KL169_14,100.0%;KL169_15_gnd,100.0%;KL169_16_manC,100.0%;KL169_17_manB,100.0%;KL169_18_rmlB,100.0%;KL169_19_rmlA,100.0%;KL169_20_rmlD,100.0%;KL…	NA	0	NA	0 / 25 (0%)	NA	4	KL50_10,89.811%;KL169_16_manC,100.0%;KL74_18_manB,98.465%;KL150_19_gmd,84.478%	NA	NA	KL169	is_variant	correct	yes	TP
NK_H3_025_hybrid	NK_H3_025	Complete	FLEX	3	5205834	45909	87134	2646484	1765884	4684	5205834	5297652	2	KpSC	K	KL103	unknown (KL103)	Typeable	*	1	0.9671	-4 bp	21 / 21 (100%)	KL103_01_galF,98.997%;KL103_02_cpsACP,94.762%;KL103_03_wzi,98.326%;KL103_04_wza,100.0%;KL103_05_wzb,100.0%;KL103_06_wzc,99.583%;KL103_07_wbaP,99.791%;KL103_08_wcaA,99.342%;KL103_09,97.746%;KL103_10,99.788%;KL103_11_wcaN,98.983%;KL103_12_wzy,98.78%;KL103_13_wcpL,98.933%;KL103_14_wcuT,98.917%;KL103_15_wzx,98.956%;KL103_16_gnd,99.787%;KL103_17_rmlB,99.155%;KL103_18_rmlA,97.917%;KL103_19_rmlD,98.99%;…	NA	0	NA	0 / 21 (0%)	NA	2	KL40_05_rfaG,97.368%;KL150_19_gmd,99.104%	NA	NA	KL103	NA	correct	yes	TP
NK_H8_100_hybrid	NK_H8_100	Complete	XT	6	5254514	12297.8	61701.5	155745	927585	4668	5254514	5565508	2	KpSC	K	KL10	K10	Typeable	NA	1	0.9936	+53 bp	20 / 20 (100%)	KL10_01_galF,100.0%;KL10_02_cpsACP,100.0%;KL10_03_wzi,100.0%;KL10_04_wza,100.0%;KL10_05_wzb,100.0%;KL10_06_wzc,99.722%;KL10_07_wbaP,100.0%;KL10_08_wclQ,100.0%;KL10_09_wclP,100.0%;KL10_10_wzx,100.0%;KL10_11_wcuQ,100.0%;KL10_12_wcaN,99.719%;KL10_13_wcuK,100.0%;KL10_14_wzy,100.0%;KL10_15_wcsO,100.0%;KL10_16_wbaZ,100.0%;KL10_17_gnd,100.0%;KL10_18_manC,99.576%;KL10_19_manB,97.593%;KL10_20_ugd,100.0%	NA	0	NA	0 / 20 (0%)	NA	22	KL10_06_wzc,99.722%;KL102_03_wzi,98.619%;KL10_10_wzx,100.0%;KL3_16_gnd,98.566%;KL13_17_manC,99.788%;KL10_07_wbaP,100.0%;KL30_19_manB,99.138%;KL10_11_wcuQ,100.0%;KL10_14_wzy,100.0%;KL10_16_wbaZ,100.0%;KL10_09_wclP,100.0%;KL10_20_ugd,100.0%;KL10_04_wza,100.0%;KL10_08_wclQ,100.0%;KL10_12_wcaN,100.0%;KL150_19_gmd,98.507%;KL150_19_gmd,98.507%;KL10_13_wcuK,100.0%;KL10_01_galF,100.0%;KL10_15_wcsO,100.0%…	NA	NA	KL10	K-locus replicon	correct	yes	TP
NK_H8_057_hybrid	NK_H8_057	Complete	XT	3	5236282	114884	225085	2.73068e+06	1822017	4684	5236282	5466051	2	KpSC	K	KL103	unknown (KL103)	Typeable	*	1	0.9671	-4 bp	21 / 21 (100%)	KL103_01_galF,98.997%;KL103_02_cpsACP,94.762%;KL103_03_wzi,98.326%;KL103_04_wza,100.0%;KL103_05_wzb,100.0%;KL103_06_wzc,99.583%;KL103_07_wbaP,99.791%;KL103_08_wcaA,99.342%;KL103_09,97.746%;KL103_10,99.788%;KL103_11_wcaN,98.983%;KL103_12_wzy,98.78%;KL103_13_wcpL,98.933%;KL103_14_wcuT,98.917%;KL103_15_wzx,98.956%;KL103_16_gnd,99.787%;KL103_17_rmlB,99.155%;KL103_18_rmlA,97.917%;KL103_19_rmlD,98.99%;…	NA	0	NA	0 / 21 (0%)	NA	2	KL40_05_rfaG,97.632%;KL150_19_gmd,99.104%	NA	NA	KL103	NA	correct	yes	TP
NK_H8_083_hybrid	NK_H8_083	Complete	XT	3	5285017	116090	226590	2.7558e+06	1839066	5591	5285017	5517198	2	KpSC	K	KL24	K24	Typeable	-	1	0.9901	0 bp	18 / 19 (94.7%)	KL24_01_galF,100.0%;KL24_02_cpsACP,97.143%;KL24_03_wzi,98.536%;KL24_04_wza,100.0%;KL24_05_wzb,100.0%;KL24_06_wzc,100.0%;KL24_07_wcuD,99.738%;KL24_08_wcuC,98.806%;KL24_09_wcuV,99.513%;KL24_10_wbaZ,99.741%;KL24_11_wcaJ,100.0%;KL24_12_wcuE,99.698%;KL24_14_wzy,99.112%;KL24_15_wzx,99.791%;KL24_16_gnd,99.574%;KL24_17_manC,100.0%;KL24_18_manB,99.781%;KL24_19_ugd,100.0%	KL24_13_wcuG	0	NA	0 / 19 (0%)	NA	2	KL40_05_rfaG,97.895%;KL150_19_gmd,99.403%	NA	NA	KL24	wcuG trunc	correct	yes	TP
NK_H8_060_hybrid	NK_H8_060	Complete	XT	3	5358531	94987.5	186650	2.77259e+06	1849502	3325	5358531	5548506	2	KpSC	K	KL63	K63	Typeable	NA	1	0.9936	-3 bp	20 / 20 (100%)	KL63_01_galF,100.0%;KL63_02_cpsACP,100.0%;KL63_03_wzi,100.0%;KL63_04_wza,100.0%;KL63_05_wzb,100.0%;KL63_06_wzc,99.861%;KL63_07_wbaP,100.0%;KL63_08_wcsD,100.0%;KL63_09_wzx,100.0%;KL63_10_wzy,100.0%;KL63_11_wcsE,100.0%;KL63_12_gmd,100.0%;KL63_13_wcaG,100.0%;KL63_14,100.0%;KL63_15_wcaI,100.0%;KL63_16,100.0%;KL63_17_gnd,99.792%;KL63_18_manC,98.305%;KL63_19_manB,99.125%;KL63_20_ugd,98.972%	NA	0	NA	0 / 20 (0%)	NA	5	KL40_03_wcpO,98.381%;KL40_04,99.256%;KL40_05_rfaG,99.738%;KL150_19_gmd,98.209%;KL150_19_gmd,84.985%	NA	NA	KL63	NA	correct	yes	TP
NK_H8_077_hybrid	NK_H8_077	Complete	XT	6	5245059	74055.8	112502	161738	952536	5763	5245059	5715216	2	KpSC	K	KL102	unknown (KL102)	Typeable	-	1	0.9926	+2131 bp	16 / 17 (94.1%)	KL102_01_galF,99.331%;KL102_02_cpsACP,99.048%;KL102_03_wzi,99.803%;KL102_04_wza,100.0%;KL102_05_wzb,100.0%;KL102_06_wzc,99.424%;KL102_07_wbaP,99.366%;KL102_08_wzy,99.769%;KL102_09,99.313%;KL102_10,99.643%;KL102_12,99.722%;KL102_13,100.0%;KL102_14,100.0%;KL102_15_wzx,100.0%;KL102_16_gnd,100.0%;KL102_17_ugd,99.486%	KL102_11	0	NA	0 / 17 (0%)	NA	2	KL40_05_rfaG,96.842%;KL150_19_gmd,99.104%	NA	NA	KL102	is_variant	correct	yes	TP
NK_H8_070_hybrid	NK_H8_070	Complete	XT	3	5321250	137636	179105	2.75018e+06	1865508	96168	5321250	5596523	2	KpSC	K	KL151	unknown (KL151)	Typeable	NA	1	0.9998	0 bp	21 / 21 (100%)	KL151_01_galF,100.0%;KL151_02_cpsACP,100.0%;KL151_03_wzi,100.0%;KL151_04_wza,100.0%;KL151_05_wzb,100.0%;KL151_06_wzc,100.0%;KL151_07,100.0%;KL151_08_wcaJ,100.0%;KL151_09,100.0%;KL151_10_pglI,100.0%;KL151_11_wzy,100.0%;KL151_12,100.0%;KL151_13_wfgD,99.673%;KL151_14,100.0%;KL151_15,99.87%;KL151_16_gnd,100.0%;KL151_17_rmlB,100.0%;KL151_18_rmlA,100.0%;KL151_19_rmlD,100.0%;KL151_20_rmlC,100.0%;KL151_2…	NA	0	NA	0 / 21 (0%)	NA	3	KL14_19_manC,100.0%;KL30_19_manB,98.929%;KL150_19_gmd,99.403%	NA	NA	KL151	NA	correct	yes	TP
T7-011_hybrid	T7-011	Complete	FLEX	2	5236094	1.43086e+06	2699273	3.96768e+06	2699273	162452	5236094	5398546	2	KpSC	K	KL55	K55	Typeable	-*	1	0.9623	+15 bp	19 / 20 (95%)	KL55_01_galF,98.328%;KL55_02_cpsACP,93.81%;KL55_03_wzi,98.536%;KL55_04_wza,100.0%;KL55_05_wzb,100.0%;KL55_06_wzc,99.723%;KL55_07_wcaA,99.673%;KL55_08_wcaJ,99.57%;KL55_10_wcpI,99.556%;KL55_11_wzy,98.592%;KL55_12_wcpJ,98.391%;KL55_13_wzx,99.286%;KL55_14,98.826%;KL55_15_gnd,99.787%;KL55_16_rmlB,98.873%;KL55_17_rmlA,98.264%;KL55_18_rmlD,98.99%;KL55_19_rmlC,96.216%;KL55_20_ugd,100.0%	KL55_09_wcpH	0	NA	0 / 20 (0%)	NA	3	KL14_19_manC,99.788%;KL30_19_manB,98.918%;KL150_19_gmd,99.104%	NA	NA	KL55	NA	correct	yes	TP
T7-012_hybrid	T7-012	Complete	FLEX	5	5232209	3258	8865	128012	1074968	2495	5232209	5374839	2	KpSC	K	KL28	K28	Typeable	NA	1	0.9916	+1 bp	19 / 19 (100%)	KL28_01_galF,100.0%;KL28_02_cpsACP,100.0%;KL28_03_wzi,97.699%;KL28_04_wza,99.737%;KL28_05_wzb,100.0%;KL28_06_wzc,99.86%;KL28_07_wckC,100.0%;KL28_08_wcuC,100.0%;KL28_09_wckD,100.0%;KL28_10_wzy,100.0%;KL28_11_wclS,99.468%;KL28_12_wcuE,100.0%;KL28_13_wzx,99.765%;KL28_14_wbaZ,100.0%;KL28_15_wcaJ,100.0%;KL28_16_gnd,100.0%;KL28_17_manC,99.788%;KL28_18_manB,99.781%;KL28_19_ugd,100.0%	NA	0	NA	0 / 19 (0%)	NA	4	KL40_03_wcpO,98.785%;KL40_04,99.504%;KL40_05_rfaG,99.475%;KL150_19_gmd,99.104%	NA	NA	KL28	NA	correct	yes	TP
T7-020_hybrid	T7-020	Complete	FLEX	4	5155737	84650	144898	1.43473e+06	1374478	52379	5155737	5497911	2	KpSC	K	KL38	K38	Typeable	NA	1	0.9898	-5 bp	17 / 17 (100%)	KL38_01_galF,99.666%;KL38_02_cpsACP,98.095%;KL38_03_wzi,96.862%;KL38_04_wza,100.0%;KL38_05_wzb,100.0%;KL38_06_wzc,99.861%;KL38_07_wcaJ,100.0%;KL38_08_wzy,99.756%;KL38_09_wctM,100.0%;KL38_10_wcaN,100.0%;KL38_11_wzx,99.539%;KL38_12_wckS,100.0%;KL38_13_wckR,100.0%;KL38_14,99.792%;KL38_15,99.825%;KL38_16_gnd,100.0%;KL38_17_ugd,99.743%	NA	0	NA	0 / 17 (0%)	NA	4	KL40_03_wcpO,98.785%;KL40_04,99.504%;KL40_05_rfaG,99.475%;KL150_19_gmd,99.403%	NA	NA	KL38	NA	correct	yes	TP
T7-007_hybrid	T7-007	Complete	FLEX	8	5322703	4539.5	21405	109924	710759	3407	5322703	5686073	2	KpSC	K	KL10	K10	Typeable	NA	1	0.9957	+1 bp	20 / 20 (100%)	KL10_01_galF,100.0%;KL10_02_cpsACP,100.0%;KL10_03_wzi,100.0%;KL10_04_wza,100.0%;KL10_05_wzb,100.0%;KL10_06_wzc,100.0%;KL10_07_wbaP,100.0%;KL10_08_wclQ,100.0%;KL10_09_wclP,100.0%;KL10_10_wzx,100.0%;KL10_11_wcuQ,100.0%;KL10_12_wcaN,100.0%;KL10_13_wcuK,100.0%;KL10_14_wzy,100.0%;KL10_15_wcsO,100.0%;KL10_16_wbaZ,100.0%;KL10_17_gnd,100.0%;KL10_18_manC,99.576%;KL10_19_manB,97.593%;KL10_20_ugd,100.0%	NA	0	NA	0 / 20 (0%)	NA	4	KL40_03_wcpO,97.773%;KL40_04,99.007%;KL40_05_rfaG,99.475%;KL150_19_gmd,98.507%	NA	NA	KL10	NA	correct	yes	TP
NK_H8_111_hybrid	NK_H8_111	Complete	FLEX	3	5205857	115609	226534	2.7162e+06	1812358	4684	5205857	5437075	2	KpSC	K	KL103	unknown (KL103)	Typeable	*	1	0.9671	-4 bp	21 / 21 (100%)	KL103_01_galF,98.997%;KL103_02_cpsACP,94.762%;KL103_03_wzi,98.326%;KL103_04_wza,100.0%;KL103_05_wzb,100.0%;KL103_06_wzc,99.583%;KL103_07_wbaP,99.582%;KL103_08_wcaA,99.342%;KL103_09,97.746%;KL103_10,99.788%;KL103_11_wcaN,98.983%;KL103_12_wzy,98.78%;KL103_13_wcpL,98.933%;KL103_14_wcuT,98.917%;KL103_15_wzx,98.956%;KL103_16_gnd,99.787%;KL103_17_rmlB,99.155%;KL103_18_rmlA,97.917%;KL103_19_rmlD,98.99%;…	NA	0	NA	0 / 21 (0%)	NA	2	KL40_05_rfaG,97.632%;KL150_19_gmd,99.104%	NA	NA	KL103	NA	correct	yes	TP
T7-019_hybrid	T7-019	Complete	FLEX	6	5304930	4259.75	36893.5	192576	936632	3223	5304930	5619792	2	KpSC	K	KL10	K10	Typeable	NA	1	0.9957	+1 bp	20 / 20 (100%)	KL10_01_galF,100.0%;KL10_02_cpsACP,100.0%;KL10_03_wzi,100.0%;KL10_04_wza,100.0%;KL10_05_wzb,100.0%;KL10_06_wzc,100.0%;KL10_07_wbaP,100.0%;KL10_08_wclQ,100.0%;KL10_09_wclP,100.0%;KL10_10_wzx,100.0%;KL10_11_wcuQ,100.0%;KL10_12_wcaN,100.0%;KL10_13_wcuK,100.0%;KL10_14_wzy,100.0%;KL10_15_wcsO,100.0%;KL10_16_wbaZ,100.0%;KL10_17_gnd,100.0%;KL10_18_manC,99.576%;KL10_19_manB,97.593%;KL10_20_ugd,100.0%	NA	0	NA	0 / 20 (0%)	NA	4	KL40_03_wcpO,97.773%;KL40_04,99.007%;KL40_05_rfaG,99.475%;KL150_19_gmd,98.507%	NA	NA	KL10	NA	correct	yes	TP
T7-013_hybrid	T7-013	Complete	FLEX	3	5334972	74352.5	146375	2.74067e+06	1827892	2330	5334972	5483677	2	KpSC	K	KL24	K24	Typeable	NA	1	0.99	+1 bp	19 / 19 (100%)	KL24_01_galF,100.0%;KL24_02_cpsACP,97.143%;KL24_03_wzi,98.536%;KL24_04_wza,100.0%;KL24_05_wzb,100.0%;KL24_06_wzc,100.0%;KL24_07_wcuD,99.738%;KL24_08_wcuC,98.806%;KL24_09_wcuV,99.513%;KL24_10_wbaZ,99.741%;KL24_11_wcaJ,100.0%;KL24_12_wcuE,99.698%;KL24_13_wcuG,99.407%;KL24_14_wzy,99.112%;KL24_15_wzx,99.791%;KL24_16_gnd,99.574%;KL24_17_manC,99.788%;KL24_18_manB,99.781%;KL24_19_ugd,100.0%	NA	0	NA	0 / 19 (0%)	NA	2	KL40_05_rfaG,97.895%;KL150_19_gmd,99.701%	NA	NA	KL24	NA	correct	yes	TP
T7-010_hybrid	T7-010	Complete	FLEX	3	5291837	131842	256837	2774337	1851841	6848	5291837	5555522	2	KpSC	K	KL30	K30	Typeable	-+*	1	0.9645	+1065 bp	19 / 20 (95%)	KL30_01_galF,100.0%;KL30_02_cpsACP,99.048%;KL30_03_wzi,99.604%;KL30_04_wza,100.0%;KL30_05_wzb,99.306%;KL30_06_wzc,99.309%;KL30_07_wcuL,100.0%;KL30_08_wzx,100.0%;KL30_09_wcuD,97.143%;KL30_10_wzy,92.922%;KL30_11_wckP,92.011%;KL30_12_wckO,93.59%;KL30_13_wckN,92.188%;KL30_14,94.17%;KL30_16_wcaJ,98.069%;KL30_17_gnd,99.36%;KL30_18_manC,99.364%;KL30_19_manB,100.0%;KL30_20_ugd,99.743%	KL30_15_wcuG	1	KL104_18,96.748%	0 / 20 (0%)	NA	4	KL40_03_wcpO,97.773%;KL40_04,99.256%;KL40_05_rfaG,99.738%;KL150_19_gmd,98.507%	NA	NA	KL30	is_variant	correct	yes	TP
NK_H8_118_hybrid	NK_H8_118	Complete	FLEX	4	5103307	6164	113834	1.44104e+06	1333367	2495	5103307	5333469	2	KpSC	K	KL122	unknown (KL122)	Typeable	NA	1	0.9997	0 bp	19 / 19 (100%)	KL122_01_galF,100.0%;KL122_02_cpsACP,99.524%;KL122_03_wzi,100.0%;KL122_04_wza,100.0%;KL122_05_wzb,100.0%;KL122_06_wzc,99.862%;KL122_07_wzy,100.0%;KL122_08_wcuC,100.0%;KL122_09_wckM,100.0%;KL122_10_wcuQ,99.749%;KL122_11_wcuD,99.754%;KL122_12,100.0%;KL122_13_wzx,100.0%;KL122_14_wbaZ,100.0%;KL122_15_wcaJ,100.0%;KL122_16_gnd,100.0%;KL122_17_manC,100.0%;KL122_18_manB,100.0%;KL122_19_ugd,99.743%	NA	0	NA	0 / 19 (0%)	NA	4	KL40_03_wcpO,99.798%;KL40_04,99.504%;KL40_05_rfaG,100.0%;KL150_19_gmd,98.799%	NA	NA	KL122	NA	correct	yes	TP
NK_H9_003_hybrid	NK_H9_003	Complete	XT	2	5168120	1.41084e+06	2663267	3.91569e+06	2663267	158414	5168120	5326534	2	KpSC	K	KL128	unknown (KL128)	Typeable	NA	1	0.9988	0 bp	23 / 23 (100%)	KL128_01_galF,99.666%;KL128_02_cpsACP,100.0%;KL128_03_wzi,100.0%;KL128_04_wza,100.0%;KL128_05_wzb,100.0%;KL128_06_wzc,100.0%;KL128_07_wbaP,99.58%;KL128_08_wcaA,100.0%;KL128_09_wzy,100.0%;KL128_10,100.0%;KL128_11,100.0%;KL128_12_wcuD,100.0%;KL128_13_wcuS,100.0%;KL128_14_wzx,100.0%;KL128_15,100.0%;KL128_16_gnd,100.0%;KL128_17_manC,100.0%;KL128_18_manB,100.0%;KL128_19_rmlB,100.0%;KL128_20_rmlA,100.0…	NA	0	NA	0 / 23 (0%)	NA	4	KL50_10,99.434%;KL14_19_manC,100.0%;KL30_19_manB,99.145%;KL150_19_gmd,99.104%	NA	NA	KL128	NA	correct	yes	TP
NK_H8_121_hybrid	NK_H8_121	Complete	FLEX	6	5117799	3815.5	39621.5	153496	897297	3407	5117799	5383784	2	KpSC	K	KL28	K28	Typeable	NA	1	0.9917	+1 bp	19 / 19 (100%)	KL28_01_galF,100.0%;KL28_02_cpsACP,100.0%;KL28_03_wzi,97.699%;KL28_04_wza,99.737%;KL28_05_wzb,99.301%;KL28_06_wzc,100.0%;KL28_07_wckC,100.0%;KL28_08_wcuC,100.0%;KL28_09_wckD,100.0%;KL28_10_wzy,100.0%;KL28_11_wclS,99.468%;KL28_12_wcuE,100.0%;KL28_13_wzx,99.765%;KL28_14_wbaZ,100.0%;KL28_15_wcaJ,100.0%;KL28_16_gnd,100.0%;KL28_17_manC,99.788%;KL28_18_manB,99.781%;KL28_19_ugd,100.0%	NA	0	NA	0 / 19 (0%)	NA	4	KL40_03_wcpO,98.583%;KL40_04,99.504%;KL40_05_rfaG,99.475%;KL150_19_gmd,99.104%	NA	NA	KL28	NA	correct	yes	TP
NK_H9_001_hybrid	NK_H9_001	Complete	XT	3	5255444	131541	205268	2730356	1839509	57814	5255444	5518526	2	KpSC	K	KL16	K16	Typeable	NA	1	0.9937	0 bp	22 / 22 (100%)	KL16_01_galF,99.666%;KL16_02_cpsACP,97.143%;KL16_03_wzi,100.0%;KL16_04_wza,100.0%;KL16_05_wzb,100.0%;KL16_06_wzc,99.861%;KL16_07_wzx,100.0%;KL16_08_wzy,100.0%;KL16_09_gtf1,99.735%;KL16_10_vatD,99.451%;KL16_11_lacA,100.0%;KL16_12_sunS,99.676%;KL16_13_gmd,100.0%;KL16_14_fcl,100.0%;KL16_15_gmm,100.0%;KL16_16,99.753%;KL16_17_wcaJ,99.786%;KL16_18_gnd,100.0%;KL16_19,99.372%;KL16_20_manC,99.153%;KL16_21…	NA	0	NA	0 / 22 (0%)	NA	2	KL40_05_rfaG,98.421%;KL150_19_gmd,99.701%	NA	NA	KL16	NA	correct	yes	TP
NK_H9_006_hybrid	NK_H9_006	Complete	FLEX	3	5266415	108592	211374	2.73889e+06	1827866	5810	5266415	5483599	2	KpSC	K	KL2	K2	Typeable	NA	1	0.9839	+1 bp	18 / 18 (100%)	KL2_01_galF,98.997%;KL2_02_cpsACP,99.048%;KL2_03_wzi,98.614%;KL2_04_wza,100.0%;KL2_05_wzb,100.0%;KL2_06_wzc,99.723%;KL2_07,99.721%;KL2_08,100.0%;KL2_09,99.743%;KL2_10,100.0%;KL2_11_wzx,99.177%;KL2_12,99.483%;KL2_13,99.103%;KL2_14_wcaJ,99.785%;KL2_15_gnd,98.934%;KL2_16_manC,99.364%;KL2_17_manB,99.562%;KL2_18_ugd,100.0%	NA	0	NA	0 / 18 (0%)	NA	4	KL40_03_wcpO,98.381%;KL40_04,99.007%;KL40_05_rfaG,99.738%;KL150_19_gmd,99.104%	NA	NA	KL2	NA	correct	yes	TP
NK_H8_114_hybrid	NK_H8_114	Complete	FLEX	2	5193081	1.43784e+06	2.68958e+06	3.94133e+06	2689584	186088	5193081	5379169	2	KpSC	K	KL15	K15	Typeable	NA	0.9962	0.9979	+1044 bp	16 / 16 (100%)	KL15_01_galF,100.0%;KL15_02_cpsACP,100.0%;KL15_03_wzi,100.0%;KL15_04_wza,99.735%;KL15_05_wzb,100.0%;KL15_06_wzc,100.0%;KL15_07_wcaJ,100.0%;KL15_08_wceN,99.715%;KL15_09_wceM,99.634%;KL15_10_wcsR,99.379%;KL15_11_wcaN,99.666%;KL15_12_wzy,99.515%;KL15_13_wckI,99.726%;KL15_14_wzx,100.0%;KL15_15_gnd,100.0%;KL15_16_ugd,100.0%	NA	0	NA	0 / 16 (0%)	NA	1	KL150_19_gmd,89.489%	NA	NA	KL15	is_variant	correct	yes	TP
T7-032_hybrid	T7-032	Complete	FLEX	2	5726353	1435195	2865581	4295967	2865581	4809	5726353	5731162	2	KpSC	K	KL23	K23	Typeable	-*	1	0.8773	+5 bp	18 / 19 (94.7%)	KL23_01_galF,98.997%;KL23_02_cpsACP,94.762%;KL23_03_wzi,97.071%;KL23_04_wza,97.09%;KL23_05_wzb,93.793%;KL23_06_wzc,91.956%;KL23_07_wcaA,87.459%;KL23_08_wcaJ,96.146%;KL23_10_wzy,85.224%;KL23_11_wckA,82.623%;KL23_12,82.519%;KL23_13_wzx,88.81%;KL23_14_gnd,99.147%;KL23_15_rmlB,98.592%;KL23_16_rmlA,97.569%;KL23_17_rmlD,98.316%;KL23_18_rmlC,97.297%;KL23_19_ugd,99.229%	KL23_09_wckU	0	NA	0 / 19 (0%)	NA	3	KL49_17_manC,100.0%;KL30_19_manB,99.145%;KL150_19_gmd,98.507%	NA	NA	KL23	gene divergergence	correct	yes	TP
T7-085_hybrid	T7-085	Complete	FLEX	10	5185382	4566.5	6700.5	112803	564836	1240	5185382	5648365	2	KpSC	K	KL122	unknown (KL122)	Typeable	NA	1	0.9995	0 bp	19 / 19 (100%)	KL122_01_galF,100.0%;KL122_02_cpsACP,99.524%;KL122_03_wzi,99.791%;KL122_04_wza,100.0%;KL122_05_wzb,100.0%;KL122_06_wzc,99.862%;KL122_07_wzy,99.51%;KL122_08_wcuC,100.0%;KL122_09_wckM,100.0%;KL122_10_wcuQ,100.0%;KL122_11_wcuD,100.0%;KL122_12,100.0%;KL122_13_wzx,99.528%;KL122_14_wbaZ,100.0%;KL122_15_wcaJ,100.0%;KL122_16_gnd,100.0%;KL122_17_manC,100.0%;KL122_18_manB,100.0%;KL122_19_ugd,100.0%	NA	0	NA	0 / 19 (0%)	NA	4	KL40_03_wcpO,99.393%;KL40_04,99.504%;KL40_05_rfaG,100.0%;KL150_19_gmd,98.799%	NA	NA	KL122	NA	correct	yes	TP
T7-036_hybrid	T7-036	Complete	FLEX	1	5217570	5217570	5217570	5217570	5217570	5217570	5217570	5217570	2	KpSC	K	KL110	unknown (KL110)	Typeable	NA	1	0.995	+20 bp	20 / 20 (100%)	KL110_01_galF,99.666%;KL110_02_cpsACP,99.048%;KL110_03_wzi,99.375%;KL110_04_wza,100.0%;KL110_05_wzb,100.0%;KL110_06_wzc,99.032%;KL110_07_wcuE,99.396%;KL110_08_wckV,100.0%;KL110_09,99.068%;KL110_10_wctD,100.0%;KL110_11_wbaZ,100.0%;KL110_12_wbaP,99.79%;KL110_13_wcuC,99.408%;KL110_14_wzy,100.0%;KL110_15_wzx,99.792%;KL110_16_wcpZ,99.157%;KL110_17_gnd,100.0%;KL110_18_manC,100.0%;KL110_19_manB,100.0%;K…	NA	0	NA	0 / 20 (0%)	NA	2	KL40_05_rfaG,96.842%;KL150_19_gmd,98.806%	NA	NA	KL110	NA	correct	yes	TP
T7-051_hybrid	T7-051	Complete	FLEX	2	5356756	1452523	2753934	4055345	2753934	151112	5356756	5507868	2	KpSC	K	KL16	K16	Typeable	NA	1	0.9942	0 bp	22 / 22 (100%)	KL16_01_galF,99.666%;KL16_02_cpsACP,98.571%;KL16_03_wzi,99.791%;KL16_04_wza,100.0%;KL16_05_wzb,100.0%;KL16_06_wzc,99.861%;KL16_07_wzx,100.0%;KL16_08_wzy,100.0%;KL16_09_gtf1,99.735%;KL16_10_vatD,99.451%;KL16_11_lacA,100.0%;KL16_12_sunS,99.676%;KL16_13_gmd,100.0%;KL16_14_fcl,100.0%;KL16_15_gmm,100.0%;KL16_16,100.0%;KL16_17_wcaJ,100.0%;KL16_18_gnd,100.0%;KL16_19,99.215%;KL16_20_manC,99.153%;KL16_21_…	NA	0	NA	0 / 22 (0%)	NA	2	KL40_05_rfaG,98.158%;KL150_19_gmd,99.104%	NA	NA	KL16	NA	correct	yes	TP
T7-034_hybrid	T7-034	Complete	FLEX	8	5239792	25974.8	89139.5	161426	727845	1698	5239792	5822763	2	KpSC	K	KL140	unknown (KL140)	Typeable	NA	1	0.9966	-11 bp	19 / 19 (100%)	KL140_01_galF,99.331%;KL140_02_cpsACP,98.571%;KL140_03_wzi,100.0%;KL140_04_wza,100.0%;KL140_05_wzb,100.0%;KL140_06_wzc,100.0%;KL140_07_wzy,100.0%;KL140_08_wckM,100.0%;KL140_09_wcuQ,99.492%;KL140_10_wcuD,99.754%;KL140_11,100.0%;KL140_12_wzx,99.764%;KL140_13_wbaZ,100.0%;KL140_14_wcaJ,100.0%;KL140_15_wcuC,100.0%;KL140_16_gnd,100.0%;KL140_17_manC,100.0%;KL140_18_manB,100.0%;KL140_19_ugd,100.0%	NA	0	NA	0 / 19 (0%)	NA	4	KL50_10,98.868%;KL21_17_manC,100.0%;KL30_19_manB,98.932%;KL150_19_gmd,98.498%	NA	NA	KL140	NA	correct	yes	TP
T7-089_hybrid	T7-089	Complete	FLEX	1	5383960	5383960	5383960	5383960	5383960	5383960	5383960	5383960	2	KpSC	K	KL6	K6	Typeable	*	1	0.9516	+15 bp	22 / 22 (100%)	KL6_01_galF,99.666%;KL6_02_cpsACP,91.905%;KL6_03_wzi,98.117%;KL6_04_wza,100.0%;KL6_05_wzb,98.621%;KL6_06_wzc,98.759%;KL6_07_wzy,99.068%;KL6_08_wctC,93.125%;KL6_09_wclU,98.458%;KL6_10_wckB,98.333%;KL6_11_gmd,99.732%;KL6_12_wcaG,99.379%;KL6_13_gmm,96.753%;KL6_14_wcaI,98.533%;KL6_15_wzx,97.203%;KL6_16_wclT,96.958%;KL6_17,92.109%;KL6_18_manC,99.151%;KL6_19_manB,98.039%;KL6_20_wcaJ,99.571%;KL6_21_gnd,…	NA	0	NA	0 / 22 (0%)	NA	3	KL14_19_manC,100.0%;KL30_19_manB,98.92%;KL150_19_gmd,97.612%	NA	NA	KL6	NA	correct	yes	TP
T7-072_hybrid	T7-072	Complete	FLEX	1	5228191	5228191	5228191	5228191	5228191	5228191	5228191	5228191	2	KpSC	K	KL6	K6	Typeable	*	1	0.9512	+14 bp	22 / 22 (100%)	KL6_01_galF,99.666%;KL6_02_cpsACP,91.429%;KL6_03_wzi,97.699%;KL6_04_wza,100.0%;KL6_05_wzb,98.621%;KL6_06_wzc,99.172%;KL6_07_wzy,99.068%;KL6_08_wctC,92.812%;KL6_09_wclU,98.201%;KL6_10_wckB,98.889%;KL6_11_gmd,99.732%;KL6_12_wcaG,99.379%;KL6_13_gmm,96.104%;KL6_14_wcaI,98.289%;KL6_15_wzx,96.97%;KL6_16_wclT,97.338%;KL6_17,92.355%;KL6_18_manC,99.151%;KL6_19_manB,97.821%;KL6_20_wcaJ,99.571%;KL6_21_gnd,9…	NA	0	NA	0 / 22 (0%)	NA	3	KL49_17_manC,99.576%;KL30_19_manB,99.134%;KL150_19_gmd,97.313%	NA	NA	KL6	NA	correct	yes	TP
T7-050_hybrid	T7-050	Complete	FLEX	1	5443536	5443536	5443536	5443536	5443536	5443536	5443536	5443536	2	KpSC	K	KL47	K47	Typeable	NA	1	0.9574	+6 bp	19 / 19 (100%)	KL47_01_galF,98.997%;KL47_02_cpsACP,96.19%;KL47_03_wzi,97.908%;KL47_04_wza,100.0%;KL47_05_wzb,97.26%;KL47_06_wzc,98.893%;KL47_07_wcaJ,99.37%;KL47_08_wcaA,99.342%;KL47_09,97.324%;KL47_10_wcqC,97.665%;KL47_11_wzy,99.041%;KL47_12_wcuT,97.887%;KL47_13_wzx,99.581%;KL47_14_gnd,99.574%;KL47_15_rmlB,99.437%;KL47_16_rmlA,97.569%;KL47_17_rmlD,98.653%;KL47_18_rmlC,98.919%;KL47_19_ugd,100.0%	NA	0	NA	0 / 19 (0%)	NA	3	KL14_19_manC,100.0%;KL30_19_manB,99.136%;KL150_19_gmd,98.507%	NA	NA	KL47	NA	correct	yes	TP
T7-078_hybrid	T7-078	Complete	FLEX	3	5388008	87487	171734	2779871	1854327	3240	5388008	5562982	2	KpSC	K	KL2	K2	Typeable	NA	1	0.9844	+26 bp	18 / 18 (100%)	KL2_01_galF,100.0%;KL2_02_cpsACP,97.183%;KL2_03_wzi,98.218%;KL2_04_wza,100.0%;KL2_05_wzb,100.0%;KL2_06_wzc,99.447%;KL2_07,99.721%;KL2_08,100.0%;KL2_09,99.743%;KL2_10,100.0%;KL2_11_wzx,99.177%;KL2_12,99.483%;KL2_13,99.103%;KL2_14_wcaJ,99.571%;KL2_15_gnd,98.934%;KL2_16_manC,99.364%;KL2_17_manB,99.781%;KL2_18_ugd,100.0%	NA	0	NA	0 / 18 (0%)	NA	2	KL40_05_rfaG,97.895%;KL150_19_gmd,98.507%	NA	NA	KL2	NA	correct	yes	TP
NK_H3_002_hybrid	NK_H3_002	Complete	FLEX	4	5255436	116628	159430	1.46294e+06	1420134	106243	5255436	5680538	2	KpSC	K	KL30	K30	Untypeable	-+	1	0.9914	+4596 bp	19 / 20 (95%)	KL30_01_galF,100.0%;KL30_02_cpsACP,96.954%;KL30_04_wza,100.0%;KL30_05_wzb,100.0%;KL30_06_wzc,99.724%;KL30_07_wcuL,100.0%;KL30_08_wzx,100.0%;KL30_09_wcuD,99.74%;KL30_10_wzy,100.0%;KL30_11_wckP,100.0%;KL30_12_wckO,99.744%;KL30_13_wckN,99.609%;KL30_14,100.0%;KL30_15_wcuG,100.0%;KL30_16_wcaJ,100.0%;KL30_17_gnd,99.787%;KL30_18_manC,99.364%;KL30_19_manB,100.0%;KL30_20_ugd,99.486%	KL30_03_wzi	2	KL114_03_wzi,96.644%;KL114_03_wzi,96.644%	0 / 20 (0%)	NA	2	KL40_05_rfaG,98.158%;KL150_19_gmd,99.403%	NA	NA	KL30	is_variant	correct	no	FN
NK_H3_007_hybrid	NK_H3_007	Complete	Unknown	3	5563674	17014	31916	2797795	1865901	2112	5563674	5597702	2	KpSC	K	KL25	K25	Typeable	NA	1	0.9916	+2 bp	14 / 14 (100%)	KL25_01_galF,100.0%;KL25_02_cpsACP,98.571%;KL25_03_wzi,99.791%;KL25_04_wza,100.0%;KL25_05_wzb,100.0%;KL25_06_wzc,99.861%;KL25_07_wcaJ,100.0%;KL25_08_wzy,100.0%;KL25_09_wfeD,99.821%;KL25_10,100.0%;KL25_11_wcuB,99.681%;KL25_12_wzx,100.0%;KL25_13_gnd,99.787%;KL25_14_ugd,100.0%	NA	0	NA	0 / 14 (0%)	NA	3	KL1_18_manC,99.788%;KL30_19_manB,98.929%;KL150_19_gmd,99.403%	NA	NA	KL25	NA	correct	yes	TP
T7-103_hybrid	T7-103	Complete	FLEX	3	5176620	99611.5	193461	2.68504e+06	1791948	5762	5176620	5375843	2	KpSC	K	KL38	K38	Typeable	NA	1	0.9997	0 bp	17 / 17 (100%)	KL38_01_galF,100.0%;KL38_02_cpsACP,99.524%;KL38_03_wzi,100.0%;KL38_04_wza,100.0%;KL38_05_wzb,100.0%;KL38_06_wzc,99.861%;KL38_07_wcaJ,100.0%;KL38_08_wzy,99.756%;KL38_09_wctM,100.0%;KL38_10_wcaN,100.0%;KL38_11_wzx,99.77%;KL38_12_wckS,100.0%;KL38_13_wckR,100.0%;KL38_14,99.792%;KL38_15,100.0%;KL38_16_gnd,100.0%;KL38_17_ugd,100.0%	NA	0	NA	0 / 17 (0%)	NA	4	KL50_10,99.434%;KL14_19_manC,100.0%;KL30_19_manB,98.718%;KL150_19_gmd,99.403%	NA	NA	KL38	NA	correct	yes	TP
T7-115_hybrid	T7-115	Complete	FLEX	6	5292372	6272.75	22470	186716	930635	4161	5292372	5583812	2	KpSC	K	KL28	K28	Typeable	NA	1	0.9917	+1 bp	19 / 19 (100%)	KL28_01_galF,100.0%;KL28_02_cpsACP,100.0%;KL28_03_wzi,97.699%;KL28_04_wza,99.737%;KL28_05_wzb,100.0%;KL28_06_wzc,100.0%;KL28_07_wckC,100.0%;KL28_08_wcuC,99.708%;KL28_09_wckD,100.0%;KL28_10_wzy,100.0%;KL28_11_wclS,99.202%;KL28_12_wcuE,100.0%;KL28_13_wzx,99.765%;KL28_14_wbaZ,100.0%;KL28_15_wcaJ,100.0%;KL28_16_gnd,100.0%;KL28_17_manC,99.788%;KL28_18_manB,99.781%;KL28_19_ugd,100.0%	NA	0	NA	0 / 19 (0%)	NA	4	KL40_03_wcpO,98.785%;KL40_04,99.504%;KL40_05_rfaG,99.475%;KL150_19_gmd,99.104%	NA	NA	KL28	NA	correct	yes	TP
T7-096_hybrid	T7-096	Complete	FLEX	4	5359616	202580	293564	1.59916e+06	1508171	85939	5359616	6032684	2	KpSC	K	KL48	K48	Typeable	*	1	0.9477	-2 bp	21 / 21 (100%)	KL48_01_galF,99.331%;KL48_02_cpsACP,93.81%;KL48_03_wzi,98.117%;KL48_04_wza,98.413%;KL48_05_wzb,99.31%;KL48_06_wzc,98.194%;KL48_07_wcaA,94.719%;KL48_08_wcaJ,98.934%;KL48_09_wclL,93.382%;KL48_10_wzy,98.137%;KL48_11_wcqD,96.642%;KL48_12_wckU,95.714%;KL48_13,96.882%;KL48_14_wzx,98.42%;KL48_15_wcqE,96.319%;KL48_16_gnd,99.574%;KL48_17_rmlB,98.873%;KL48_18_rmlA,97.569%;KL48_19_rmlD,98.99%;KL48_20_rmlC,9…	NA	0	NA	0 / 21 (0%)	NA	3	KL40_05_rfaG,98.158%;KL150_19_gmd,98.507%;KL150_19_gmd,84.985%	NA	NA	KL48	NA	correct	yes	TP
T7-125_hybrid	T7-125	Complete	FLEX	3	5334359	114764	223624	2.77899e+06	1854629	5904	5334359	5563887	2	KpSC	K	KL12	K12	Typeable	NA	1	0.9993	0 bp	23 / 23 (100%)	KL12_01_galF,99.666%;KL12_02_cpsACP,100.0%;KL12_03_wzi,100.0%;KL12_04_wza,100.0%;KL12_05_wzb,100.0%;KL12_06_wzc,100.0%;KL12_07_wbaP,100.0%;KL12_08_wcaA,100.0%;KL12_09_wclN,100.0%;KL12_10_wclM,100.0%;KL12_11,100.0%;KL12_12_wzy,100.0%;KL12_13_wckF,100.0%;KL12_14_wckG,100.0%;KL12_15_wckH,100.0%;KL12_16_wzx,100.0%;KL12_17_glf,100.0%;KL12_18_gnd,100.0%;KL12_19_rmlB,99.718%;KL12_20_rmlA,100.0%;KL12_21_…	NA	0	NA	0 / 23 (0%)	NA	5	KL127_15_rmlB,100.0%;KL150_19_gmd,98.806%;KL52_20_rmlD,99.678%;KL12_20_rmlA,100.0%;KL56_20_rmlC,99.454%	NA	NA	KL12	NA	correct	yes	TP
T7-105_hybrid	T7-105	Complete	FLEX	3	5690893	60814.5	63827	2877360	1937507	57802	5690893	5812522	2	KpSC	K	KL34	K34	Typeable	*	1	0.9597	+17 bp	19 / 19 (100%)	KL34_01_galF,99.666%;KL34_02_cpsACP,91.905%;KL34_03_wzi,98.536%;KL34_04_wza,100.0%;KL34_05_wzb,98.621%;KL34_06_wzc,98.887%;KL34_07_wcaA,96.7%;KL34_08_wcaJ,99.356%;KL34_09_rmlB,97.746%;KL34_10_rmlA,99.655%;KL34_11_rmlC,98.883%;KL34_12_rmlD,95.455%;KL34_13_wzy,93.868%;KL34_14_wclL,96.377%;KL34_15,96.831%;KL34_16,95.327%;KL34_17,99.127%;KL34_18_gnd,99.786%;KL34_19_ugd,99.229%	NA	0	NA	0 / 19 (0%)	NA	4	KL49_17_manC,100.0%;KL30_19_manB,98.932%;KL150_19_gmd,98.507%;KL150_19_gmd,84.337%	NA	NA	KL34	NA	correct	yes	TP
T7-129_hybrid	T7-129	Complete	FLEX	2	5279114	1.36361e+06	2.66878e+06	3.97395e+06	2668776	58439	5279114	5337553	2	KpSC	K	KL183	unknown (KL183)	Typeable	NA	1	0.9511	-4 bp	19 / 19 (100%)	KL183_01_galF,98.997%;KL183_02_cpsACP,96.19%;KL183_03_wzi,97.699%;KL183_04_wza,99.206%;KL183_05_wzb,100.0%;KL183_06_wzc,99.584%;KL183_07_wbaP,99.368%;KL183_08,98.355%;KL183_09_wcqC,97.665%;KL183_10,98.227%;KL183_11_wzx,96.242%;KL183_12,96.774%;KL183_13,98.542%;KL183_14_gnd,99.787%;KL183_15_rmlB,98.31%;KL183_16_rmlA,97.917%;KL183_17_rmlD,98.99%;KL183_18_rmlC,97.838%;KL183_19_ugd,100.0%	NA	0	NA	0 / 19 (0%)	NA	5	KL158_18_rmlB,99.718%;KL150_19_gmd,99.104%;KL52_20_rmlD,99.357%;KL17_17_rmlA,100.0%;KL142_20_rmlC,99.459%	NA	NA	KL183	NA	correct	yes	TP
T7-133_hybrid	T7-133	Complete	FLEX	6	5448252	6644.25	21080	178224	954488	4079	5448252	5726928	2	KpSC	K	KL143	unknown (KL143)	Typeable	-*	1	0.9518	+2142 bp	19 / 21 (90.5%)	KL143_01_galF,99.331%;KL143_02_cpsACP,94.762%;KL143_03_wzi,98.542%;KL143_04_wza,100.0%;KL143_05_wzb,99.31%;KL143_06_wzc,98.609%;KL143_07_wbaP,98.319%;KL143_08,93.966%;KL143_09_wzy,97.03%;KL143_10_wcuD,95.596%;KL143_11_wcuE,95.69%;KL143_12_wbaZ,96.883%;KL143_13,95.217%;KL143_15_wzx,97.602%;KL143_17,93.75%;KL143_18_gnd,98.081%;KL143_19_manC,97.034%;KL143_20_manB,99.562%;KL143_21_ugd,99.743%	KL143_14;KL143_16_wcsW	0	NA	0 / 21 (0%)	NA	6	KL14_19_manC,99.788%;KL30_19_manB,98.929%;KL169_23_wzx,99.384%;KL150_19_gmd,98.507%;KL169_24,100.0%;KL170_14,99.275%	NA	NA	KL143	is_variant	correct	yes	TP
T7-153_hybrid	T7-153	Complete	FLEX	2	5416429	1.52777e+06	2.82399e+06	4.12021e+06	2823992	231556	5416429	5647985	2	KpSC	K	KL25	K25	Typeable	-	1	0.9984	+1 bp	13 / 14 (92.9%)	KL25_01_galF,100.0%;KL25_02_cpsACP,100.0%;KL25_03_wzi,100.0%;KL25_04_wza,100.0%;KL25_05_wzb,100.0%;KL25_06_wzc,99.861%;KL25_07_wcaJ,100.0%;KL25_08_wzy,100.0%;KL25_10,100.0%;KL25_11_wcuB,100.0%;KL25_12_wzx,100.0%;KL25_13_gnd,100.0%;KL25_14_ugd,100.0%	KL25_09_wfeD	0	NA	0 / 14 (0%)	NA	4	KL40_03_wcpO,97.773%;KL40_04,98.511%;KL40_05_rfaG,99.475%;KL150_19_gmd,99.104%	NA	NA	KL25	NA	correct	yes	TP
T7-141_hybrid	T7-141	Complete	FLEX	5	5190667	108285	119828	162020	1126628	52340	5190667	5633140	2	KpSC	K	KL15	K15	Typeable	NA	0.9962	0.9979	+1044 bp	16 / 16 (100%)	KL15_01_galF,100.0%;KL15_02_cpsACP,100.0%;KL15_03_wzi,100.0%;KL15_04_wza,99.735%;KL15_05_wzb,100.0%;KL15_06_wzc,100.0%;KL15_07_wcaJ,100.0%;KL15_08_wceN,99.715%;KL15_09_wceM,99.634%;KL15_10_wcsR,99.379%;KL15_11_wcaN,99.666%;KL15_12_wzy,99.515%;KL15_13_wckI,99.726%;KL15_14_wzx,100.0%;KL15_15_gnd,100.0%;KL15_16_ugd,100.0%	NA	0	NA	0 / 16 (0%)	NA	1	KL150_19_gmd,89.489%	NA	NA	KL15	is_variant	correct	yes	TP
T7-158_hybrid	T7-158	Complete	FLEX	2	5317060	1.46228e+06	2.74721e+06	4.03213e+06	2747208	177357	5317060	5494417	2	KpSC	K	KL34	K34	Typeable	*	1	0.9898	+32 bp	19 / 19 (100%)	KL34_01_galF,99.666%;KL34_02_cpsACP,93.333%;KL34_03_wzi,99.372%;KL34_04_wza,100.0%;KL34_05_wzb,100.0%;KL34_06_wzc,99.722%;KL34_07_wcaA,100.0%;KL34_08_wcaJ,100.0%;KL34_09_rmlB,100.0%;KL34_10_rmlA,100.0%;KL34_11_rmlC,100.0%;KL34_12_rmlD,100.0%;KL34_13_wzy,96.759%;KL34_14_wclL,98.913%;KL34_15,100.0%;KL34_16,97.345%;KL34_17,99.563%;KL34_18_gnd,99.787%;KL34_19_ugd,99.743%	NA	0	NA	0 / 19 (0%)	NA	3	KL40_05_rfaG,98.421%;KL150_19_gmd,99.403%;KL150_19_gmd,86.747%	NA	NA	KL34	NA	correct	yes	TP
T7-160_hybrid	T7-160	Complete	FLEX	3	5524076	223407	314148	2919112	1990297	132666	5524076	5970890	2	KpSC	K	KL43	K43	Typeable	*	1	0.9851	-2 bp	19 / 19 (100%)	KL43_01_galF,98.997%;KL43_02_cpsACP,94.286%;KL43_03_wzi,100.0%;KL43_04_wza,100.0%;KL43_05_wzb,100.0%;KL43_06_wzc,99.861%;KL43_07_wcaJ,100.0%;KL43_08_wcuO,99.725%;KL43_09_wzy,99.469%;KL43_10_wcpY,98.753%;KL43_11_wcuE,100.0%;KL43_12_wbaZ,100.0%;KL43_13_wcuV,99.398%;KL43_14_wzx,98.75%;KL43_15_wcpZ,98.876%;KL43_16_gnd,99.574%;KL43_17_manC,99.788%;KL43_18_manB,99.781%;KL43_19_ugd,99.486%	NA	0	NA	0 / 19 (0%)	NA	3	KL49_17_manC,100.0%;KL30_19_manB,98.92%;KL150_19_gmd,98.209%	NA	NA	KL43	NA	correct	yes	TP
T7-146_hybrid	T7-146	Complete	FLEX	2	5355033	1.37969e+06	2.7048e+06	4.02992e+06	2704804	54574	5355033	5409607	2	KpSC	K	KL46	K46	Typeable	NA	1	0.9915	-4 bp	20 / 20 (100%)	KL46_01_galF,100.0%;KL46_02_cpsACP,99.524%;KL46_03_wzi,96.042%;KL46_04_wza,100.0%;KL46_05_wzb,100.0%;KL46_06_wzc,100.0%;KL46_07_wcaJ,100.0%;KL46_08_wcuD,99.744%;KL46_09_wzy,100.0%;KL46_10_wcuC,99.754%;KL46_11_wcuI,100.0%;KL46_12_wcuF,99.728%;KL46_13_wcuV,100.0%;KL46_14_wclT,100.0%;KL46_15_wzx,100.0%;KL46_16_wckQ,100.0%;KL46_17_gnd,100.0%;KL46_18_manC,99.788%;KL46_19_manB,100.0%;KL46_20_ugd,100.0%	NA	0	NA	0 / 20 (0%)	NA	4	KL50_10,99.623%;KL14_19_manC,99.788%;KL30_19_manB,99.145%;KL150_19_gmd,99.403%	NA	NA	KL46	NA	correct	yes	TP
T7-097_hybrid	T7-097	Complete	FLEX	4	5438195	81785.2	174808	1.54102e+06	1447994	4164	5438195	5791976	2	KpSC	K	KL10	K10	Typeable	NA	1	0.9928	+1 bp	20 / 20 (100%)	KL10_01_galF,100.0%;KL10_02_cpsACP,100.0%;KL10_03_wzi,100.0%;KL10_04_wza,100.0%;KL10_05_wzb,100.0%;KL10_06_wzc,99.722%;KL10_07_wbaP,100.0%;KL10_08_wclQ,100.0%;KL10_09_wclP,100.0%;KL10_10_wzx,100.0%;KL10_11_wcuQ,100.0%;KL10_12_wcaN,100.0%;KL10_13_wcuK,100.0%;KL10_14_wzy,100.0%;KL10_15_wcsO,100.0%;KL10_16_wbaZ,100.0%;KL10_17_gnd,100.0%;KL10_18_manC,99.576%;KL10_19_manB,97.374%;KL10_20_ugd,99.486%	NA	0	NA	0 / 20 (0%)	NA	4	KL40_03_wcpO,98.381%;KL40_04,99.256%;KL40_05_rfaG,100.0%;KL150_19_gmd,100.0%	NA	NA	KL10	NA	correct	yes	TP
T7-211_hybrid	T7-211	Complete	FLEX	3	5175156	80550	158207	2.66668e+06	1778752	2893	5175156	5336256	2	KpSC	K	KL54	K54	Typeable	NA	1	0.9994	0 bp	20 / 20 (100%)	KL54_01_galF,100.0%;KL54_02_cpsACP,100.0%;KL54_03_wzi,100.0%;KL54_04_wza,100.0%;KL54_05_wzb,100.0%;KL54_06_wzc,100.0%;KL54_07_wclU,100.0%;KL54_08_wzx,100.0%;KL54_09_wzy,99.723%;KL54_10_wckB,100.0%;KL54_11_wcoS,100.0%;KL54_12_gmd,100.0%;KL54_13_wcaG,100.0%;KL54_14_wcaH,100.0%;KL54_15_wcaI,99.753%;KL54_16_wcaJ,100.0%;KL54_17_gnd,100.0%;KL54_18_manC,99.788%;KL54_19_manB,99.781%;KL54_20_ugd,100.0%	NA	0	NA	0 / 20 (0%)	NA	4	KL40_03_wcpO,99.595%;KL40_04,98.759%;KL40_05_rfaG,99.738%;KL150_19_gmd,98.209%	NA	NA	KL54	NA	correct	yes	TP
T7-180_hybrid	T7-180	Complete	FLEX	3	5236348	96133	127269	2.68181e+06	1809538	64997	5236348	5428614	2	KpSC	K	KL46	K46	Typeable	NA	1	0.9911	-4 bp	20 / 20 (100%)	KL46_01_galF,100.0%;KL46_02_cpsACP,99.524%;KL46_03_wzi,96.042%;KL46_04_wza,100.0%;KL46_05_wzb,100.0%;KL46_06_wzc,100.0%;KL46_07_wcaJ,100.0%;KL46_08_wcuD,99.744%;KL46_09_wzy,99.752%;KL46_10_wcuC,99.754%;KL46_11_wcuI,100.0%;KL46_12_wcuF,100.0%;KL46_13_wcuV,100.0%;KL46_14_wclT,100.0%;KL46_15_wzx,100.0%;KL46_16_wckQ,100.0%;KL46_17_gnd,100.0%;KL46_18_manC,99.788%;KL46_19_manB,100.0%;KL46_20_ugd,99.743%	NA	0	NA	0 / 20 (0%)	NA	4	KL50_10,99.623%;KL14_19_manC,100.0%;KL30_19_manB,99.145%;KL150_19_gmd,99.403%	NA	NA	KL46	NA	correct	yes	TP
T7-189_hybrid	T7-189	Complete	FLEX	7	5242831	7848	70892	156883	806676	3544	5242831	5646729	2	KpSC	K	KL136	unknown (KL136)	Untypeable	-	0.4514	0.999	-13113 bp	8 / 19 (42.1%)	KL136_01_galF,99.666%;KL136_02_cpsACP,100.0%;KL136_14,100.0%;KL136_15_wzx,97.912%;KL136_16_wcuI,100.0%;KL136_17_wcoX,100.0%;KL136_18_gnd,99.787%;KL136_19_ugd,99.743%	KL136_03_wzi;KL136_04_wza;KL136_05_wzb;KL136_06_wzc;KL136_07_wzy;KL136_08_wcuO;KL136_09_manC;KL136_10_manB;KL136_11_wbaZ;KL136_12_wcaJ;KL136_13_wcuC	0	NA	0 / 19 (0%)	NA	4	KL40_03_wcpO,99.798%;KL40_04,99.752%;KL40_05_rfaG,99.213%;KL150_19_gmd,99.403%	NA	NA	KL136	deletion_variant	correct	no	FN
T7-179_hybrid	T7-179	Complete	FLEX	4	5611532	29880	55308	1457915	1432487	7800	5611532	5729948	2	KpSC	K	KL9	K9	Typeable	NA	1	0.9608	-2 bp	19 / 19 (100%)	KL9_01_galF,99.331%;KL9_02_cpsACP,95.238%;KL9_03_wzi,98.614%;KL9_04_wza,98.945%;KL9_05_wzb,100.0%;KL9_06_wzc,99.861%;KL9_07_wbaP,99.37%;KL9_08,99.01%;KL9_09,99.042%;KL9_10,98.977%;KL9_11,98.621%;KL9_12,99.078%;KL9_13_wzx,99.287%;KL9_14_gnd,99.574%;KL9_15_rmlB,99.437%;KL9_16_rmlA,97.917%;KL9_17_rmlD,98.653%;KL9_18_rmlC,98.919%;KL9_19_ugd,100.0%	NA	0	NA	0 / 19 (0%)	NA	3	KL49_17_manC,100.0%;KL30_19_manB,99.145%;KL150_19_gmd,97.91%	NA	NA	KL9	NA	correct	yes	TP
T7-200_hybrid	T7-200	Complete	FLEX	4	5163297	5653	129696	1.48104e+06	1357002	5320	5163297	5428008	2	KpSC	K	KL15	K15	Typeable	NA	0.9953	0.9983	+1034 bp	16 / 16 (100%)	KL15_01_galF,100.0%;KL15_02_cpsACP,100.0%;KL15_03_wzi,100.0%;KL15_04_wza,99.735%;KL15_05_wzb,100.0%;KL15_06_wzc,100.0%;KL15_07_wcaJ,100.0%;KL15_08_wceN,99.715%;KL15_09_wceM,99.634%;KL15_10_wcsR,99.379%;KL15_11_wcaN,100.0%;KL15_12_wzy,99.515%;KL15_13_wckI,99.726%;KL15_14_wzx,100.0%;KL15_15_gnd,100.0%;KL15_16_ugd,100.0%	NA	0	NA	0 / 16 (0%)	NA	1	KL150_19_gmd,89.489%	NA	NA	KL15	is_variant	correct	yes	TP
T7-213_hybrid	T7-213	Complete	FLEX	2	5159285	1.33084e+06	2.60699e+06	3.88314e+06	2606988	54690	5159285	5213975	2	KpSC	K	KL133	unknown (KL133)	Typeable	NA	1	0.9983	0 bp	19 / 19 (100%)	KL133_01_galF,100.0%;KL133_02_cpsACP,100.0%;KL133_03_wzi,99.791%;KL133_04_wza,99.736%;KL133_05_wzb,100.0%;KL133_06_wzc,100.0%;KL133_07_wzy,100.0%;KL133_08_wcuD,100.0%;KL133_09,98.919%;KL133_10_wcuI,99.438%;KL133_11_manC,99.577%;KL133_12_manB,99.782%;KL133_13_wbaZ,100.0%;KL133_14_wcaJ,100.0%;KL133_15_wcuA,99.524%;KL133_16_wcaL,99.756%;KL133_17_wzx,99.774%;KL133_18_gnd,100.0%;KL133_19_ugd,100.0%	NA	0	NA	0 / 19 (0%)	NA	3	KL133_19_ugd,99.229%;KL40_05_rfaG,95.55%;KL150_19_gmd,98.806%	NA	NA	KL133	NA	correct	yes	TP
T7-181_hybrid	T7-181	Complete	FLEX	3	5260822	4383.5	5136	2632979	1756530	3631	5260822	5269589	2	KpSC	K	KL28	K28	Typeable	NA	1	0.9939	+1 bp	19 / 19 (100%)	KL28_01_galF,100.0%;KL28_02_cpsACP,100.0%;KL28_03_wzi,97.699%;KL28_04_wza,99.737%;KL28_05_wzb,100.0%;KL28_06_wzc,99.86%;KL28_07_wckC,100.0%;KL28_08_wcuC,100.0%;KL28_09_wckD,100.0%;KL28_10_wzy,100.0%;KL28_11_wclS,100.0%;KL28_12_wcuE,99.697%;KL28_13_wzx,100.0%;KL28_14_wbaZ,100.0%;KL28_15_wcaJ,100.0%;KL28_16_gnd,100.0%;KL28_17_manC,100.0%;KL28_18_manB,100.0%;KL28_19_ugd,99.486%	NA	0	NA	0 / 19 (0%)	NA	2	KL40_05_rfaG,98.158%;KL150_19_gmd,99.104%	NA	NA	KL28	NA	correct	yes	TP
T7-185_hybrid	T7-185	Complete	FLEX	4	5230471	94130.5	114720	1.39846e+06	1377875	51589	5230471	5511500	2	KpSC	K	KL169	unknown (KL169)	Typeable	?	1	0.9997	n/a	25 / 25 (100%)	KL169_01_galF,100.0%;KL169_02_cpsACP,100.0%;KL169_03_wzi,100.0%;KL169_04_wza,100.0%;KL169_05_wzb,100.0%;KL169_06_wzc,100.0%;KL169_07_wbaP,100.0%;KL169_08_wcaA,100.0%;KL169_09,99.329%;KL169_10,100.0%;KL169_11_wzy,100.0%;KL169_12_wcuD,100.0%;KL169_13,99.76%;KL169_14,100.0%;KL169_15_gnd,100.0%;KL169_16_manC,100.0%;KL169_17_manB,100.0%;KL169_18_rmlB,100.0%;KL169_19_rmlA,100.0%;KL169_20_rmlD,100.0%;KL…	NA	0	NA	0 / 25 (0%)	NA	4	KL50_10,89.811%;KL169_16_manC,100.0%;KL74_18_manB,98.465%;KL150_19_gmd,84.478%	NA	NA	KL169	is_variant	correct	yes	TP
T7-209_hybrid	T7-209	Complete	FLEX	4	5389953	94374	132479	1.4654e+06	1427300	54288	5389953	5709199	2	KpSC	K	KL35	K35	Typeable	NA	1	0.9916	+1 bp	20 / 20 (100%)	KL35_01_galF,100.0%;KL35_02_cpsACP,98.571%;KL35_03_wzi,98.536%;KL35_04_wza,100.0%;KL35_05_wzb,99.31%;KL35_06_wzc,100.0%;KL35_07_wzy,100.0%;KL35_08_wcuC,99.762%;KL35_09_wckM,100.0%;KL35_10_wckL,99.733%;KL35_11_wcuQ,100.0%;KL35_12_wzx,100.0%;KL35_13_wckK,100.0%;KL35_14_wbaZ,99.74%;KL35_15_wcaJ,100.0%;KL35_16_wclK,100.0%;KL35_17_gnd,99.787%;KL35_18_manC,99.788%;KL35_19_manB,100.0%;KL35_20_ugd,99.743%	NA	0	NA	0 / 20 (0%)	NA	3	KL14_19_manC,100.0%;KL30_19_manB,98.929%;KL150_19_gmd,99.701%	NA	NA	KL35	NA	correct	yes	TP
T7-242_hybrid	T7-242	Complete	FLEX	6	5307728	16571.8	58075	193396	944809	3733	5307728	5668852	2	KpSC	K	KL10	K10	Typeable	NA	1	0.9956	+1 bp	20 / 20 (100%)	KL10_01_galF,100.0%;KL10_02_cpsACP,100.0%;KL10_03_wzi,100.0%;KL10_04_wza,100.0%;KL10_05_wzb,100.0%;KL10_06_wzc,100.0%;KL10_07_wbaP,100.0%;KL10_08_wclQ,100.0%;KL10_09_wclP,100.0%;KL10_10_wzx,100.0%;KL10_11_wcuQ,100.0%;KL10_12_wcaN,100.0%;KL10_13_wcuK,100.0%;KL10_14_wzy,100.0%;KL10_15_wcsO,100.0%;KL10_16_wbaZ,99.742%;KL10_17_gnd,100.0%;KL10_18_manC,99.576%;KL10_19_manB,97.593%;KL10_20_ugd,100.0%	NA	0	NA	0 / 20 (0%)	NA	4	KL40_03_wcpO,97.773%;KL40_04,99.007%;KL40_05_rfaG,99.475%;KL150_19_gmd,98.507%	NA	NA	KL10	NA	correct	yes	TP
T7-234_hybrid	T7-234	Complete	FLEX	4	5268736	59783	117958	1.43496e+06	1376787	2495	5268736	5507147	2	KpSC	K	KL54	K54	Typeable	NA	1	0.9994	0 bp	20 / 20 (100%)	KL54_01_galF,100.0%;KL54_02_cpsACP,99.524%;KL54_03_wzi,100.0%;KL54_04_wza,100.0%;KL54_05_wzb,100.0%;KL54_06_wzc,100.0%;KL54_07_wclU,100.0%;KL54_08_wzx,100.0%;KL54_09_wzy,100.0%;KL54_10_wckB,100.0%;KL54_11_wcoS,100.0%;KL54_12_gmd,100.0%;KL54_13_wcaG,100.0%;KL54_14_wcaH,100.0%;KL54_15_wcaI,100.0%;KL54_16_wcaJ,100.0%;KL54_17_gnd,100.0%;KL54_18_manC,99.576%;KL54_19_manB,99.781%;KL54_20_ugd,100.0%	NA	0	NA	0 / 20 (0%)	NA	4	KL40_03_wcpO,99.798%;KL40_04,98.511%;KL40_05_rfaG,99.738%;KL150_19_gmd,98.209%	NA	NA	KL54	NA	correct	yes	TP
T7-225_hybrid	T7-225	Complete	FLEX	3	5360246	132062	182766	2771506	1874790	81357	5360246	5624369	2	KpSC	K	KL27	K27	Typeable	NA	1	0.9999	0 bp	18 / 18 (100%)	KL27_01_galF,100.0%;KL27_02_cpsACP,100.0%;KL27_03_wzi,100.0%;KL27_04_wza,100.0%;KL27_05_wzb,100.0%;KL27_06_wzc,100.0%;KL27_07_wcaJ,100.0%;KL27_08_wckI,100.0%;KL27_09_wckS,100.0%;KL27_10_wckR,100.0%;KL27_11_wzy,100.0%;KL27_12_wzx,100.0%;KL27_13_wckQ,99.625%;KL27_14_wcuJ,100.0%;KL27_15_wctE,99.667%;KL27_16_wctF,100.0%;KL27_17_gnd,100.0%;KL27_18_ugd,100.0%	NA	0	NA	0 / 18 (0%)	NA	4	KL40_03_wcpO,99.798%;KL40_04,99.256%;KL40_05_rfaG,100.0%;KL150_19_gmd,99.403%	NA	NA	KL27	NA	correct	yes	TP
T7-220_hybrid	T7-220	Complete	FLEX	3	5572945	149434	190998	2.88197e+06	1957271	107870	5572945	5871813	2	KpSC	K	KL107	unknown (KL107)	Typeable	*	0.9999	0.9644	-8 bp	16 / 16 (100%)	KL107_01_galF,98.662%;KL107_02_cpsACP,93.333%;KL107_03_wzi,98.326%;KL107_04_wza,99.471%;KL107_05_wzb,100.0%;KL107_06_wzc,99.444%;KL107_07_wbaP,99.58%;KL107_08,99.67%;KL107_09,98.997%;KL107_10,98.819%;KL107_11_gnd,98.934%;KL107_12,99.155%;KL107_13,98.966%;KL107_14,99.663%;KL107_15,99.459%;KL107_16_ugd,99.486%	NA	0	NA	0 / 16 (0%)	NA	4	KL49_17_manC,100.0%;KL30_19_manB,99.145%;KL150_19_gmd,98.209%;KL150_19_gmd,84.923%	NA	NA	KL107	NA	correct	yes	TP
T7-240_hybrid	T7-240	Complete	FLEX	2	5382264	1.34873e+06	2.69324e+06	4.03775e+06	2693244	4225	5382264	5386489	2	KpSC	K	KL5	K5	Typeable	*	1	0.992	0 bp	19 / 19 (100%)	KL5_01_galF,99.331%;KL5_02_cpsACP,91.429%;KL5_03_wzi,99.802%;KL5_04_wza,100.0%;KL5_05_wzb,100.0%;KL5_06_wzc,99.585%;KL5_07,99.752%;KL5_08_wzx,99.584%;KL5_09,100.0%;KL5_10,100.0%;KL5_11,100.0%;KL5_12,99.394%;KL5_13,100.0%;KL5_14,100.0%;KL5_15_wcaJ,100.0%;KL5_16_gnd,100.0%;KL5_17_manC,100.0%;KL5_18_manB,99.562%;KL5_19_ugd,99.743%	NA	0	NA	0 / 19 (0%)	NA	4	KL50_10,99.811%;KL49_17_manC,100.0%;KL30_19_manB,99.145%;KL150_19_gmd,99.104%	NA	NA	KL5	NA	correct	yes	TP
T7-262_hybrid	T7-262	Complete	FLEX	2	5309444	1412858	2711720	4010582	2711720	113996	5309444	5423440	2	KpSC	K	KL31	K31	Typeable	*	1	0.9024	+27 bp	20 / 20 (100%)	KL31_01_galF,99.666%;KL31_02_cpsACP,93.333%;KL31_03_wzi,97.426%;KL31_04_wza,99.472%;KL31_05_wzb,93.836%;KL31_06_wzc,97.92%;KL31_07_wctG,90.984%;KL31_08_wcuP,91.786%;KL31_09_wzy,89.373%;KL31_10_wcuC,90.616%;KL31_11_wbaZ,92.802%;KL31_12_wcaJ,97.053%;KL31_13_wctH,82.875%;KL31_14_wctI,84.365%;KL31_15_wzx,87.476%;KL31_16_wcuJ,92.121%;KL31_17_gnd,99.574%;KL31_18_manC,98.729%;KL31_19_manB,98.906%;KL31_2…	NA	0	NA	0 / 20 (0%)	NA	3	KL49_17_manC,100.0%;KL30_19_manB,98.918%;KL150_19_gmd,97.612%	NA	NA	KL31	NA	correct	yes	TP
T7-259_hybrid	T7-259	Complete	FLEX	2	5461256	1.52168e+06	2.83487e+06	4.14806e+06	2834872	208489	5461256	5669745	2	KpSC	K	KL110	unknown (KL110)	Typeable	-	1	0.9933	+33 bp	19 / 20 (95%)	KL110_01_galF,100.0%;KL110_02_cpsACP,99.048%;KL110_03_wzi,99.583%;KL110_04_wza,100.0%;KL110_05_wzb,100.0%;KL110_06_wzc,99.032%;KL110_07_wcuE,99.698%;KL110_08_wckV,100.0%;KL110_09,99.379%;KL110_10_wctD,100.0%;KL110_11_wbaZ,99.74%;KL110_12_wbaP,99.79%;KL110_13_wcuC,99.704%;KL110_14_wzy,100.0%;KL110_15_wzx,99.792%;KL110_17_gnd,100.0%;KL110_18_manC,100.0%;KL110_19_manB,100.0%;KL110_20_ugd,99.486%	KL110_16_wcpZ	0	NA	0 / 20 (0%)	NA	2	KL40_05_rfaG,97.895%;KL150_19_gmd,98.209%	NA	NA	KL110	NA	correct	yes	TP
T7-264_hybrid	T7-264	Complete	FLEX	1	5288991	5288991	5288991	5288991	5288991	5288991	5288991	5288991	2	KpSC	K	KL30	K30	Typeable	NA	1	0.9916	-8 bp	20 / 20 (100%)	KL30_01_galF,100.0%;KL30_02_cpsACP,98.095%;KL30_03_wzi,99.406%;KL30_04_wza,100.0%;KL30_05_wzb,100.0%;KL30_06_wzc,99.862%;KL30_07_wcuL,100.0%;KL30_08_wzx,100.0%;KL30_09_wcuD,99.481%;KL30_10_wzy,100.0%;KL30_11_wckP,100.0%;KL30_12_wckO,99.487%;KL30_13_wckN,100.0%;KL30_14,100.0%;KL30_15_wcuG,100.0%;KL30_16_wcaJ,100.0%;KL30_17_gnd,99.787%;KL30_18_manC,99.576%;KL30_19_manB,100.0%;KL30_20_ugd,99.486%	NA	0	NA	0 / 20 (0%)	NA	2	KL40_05_rfaG,98.158%;KL150_19_gmd,99.403%	NA	NA	KL30	NA	correct	yes	TP
T7-266_hybrid	T7-266	Complete	FLEX	4	5142067	3941.75	44241	1.34881e+06	1308507	3479	5142067	5234028	2	KpSC	K	KL21	K21	Typeable	*	1	0.9694	-9 bp	19 / 19 (100%)	KL21_01_galF,99.331%;KL21_02_cpsACP,90.476%;KL21_03_wzi,98.333%;KL21_04_wza,99.472%;KL21_05_wzb,100.0%;KL21_06_wzc,99.307%;KL21_07_wcuD,96.954%;KL21_08_wzy,98.039%;KL21_09_wcuE,99.699%;KL21_10_wcuC,99.419%;KL21_11_wbaZ,99.479%;KL21_12_wbaP,99.581%;KL21_13_wcuA,99.287%;KL21_14_wcaL,99.268%;KL21_15_wzx,99.321%;KL21_16_gnd,100.0%;KL21_17_manC,99.576%;KL21_18_manB,99.781%;KL21_19_ugd,99.486%	NA	0	NA	0 / 19 (0%)	NA	3	KL49_17_manC,100.0%;KL30_19_manB,98.92%;KL150_19_gmd,98.507%	NA	NA	KL21	NA	correct	yes	TP
T7-267_hybrid	T7-267	Complete	FLEX	4	5582128	126558	253709	1.67659e+06	1549442	108220	5582128	6197766	2	KpSC	K	KL103	unknown (KL103)	Typeable	NA	1	0.9958	0 bp	21 / 21 (100%)	KL103_01_galF,99.331%;KL103_02_cpsACP,97.143%;KL103_03_wzi,100.0%;KL103_04_wza,100.0%;KL103_05_wzb,100.0%;KL103_06_wzc,100.0%;KL103_07_wbaP,100.0%;KL103_08_wcaA,99.671%;KL103_09,100.0%;KL103_10,99.575%;KL103_11_wcaN,100.0%;KL103_12_wzy,100.0%;KL103_13_wcpL,100.0%;KL103_14_wcuT,99.278%;KL103_15_wzx,99.791%;KL103_16_gnd,100.0%;KL103_17_rmlB,100.0%;KL103_18_rmlA,100.0%;KL103_19_rmlD,100.0%;KL103_20_…	NA	0	NA	0 / 21 (0%)	NA	3	KL14_19_manC,100.0%;KL30_19_manB,99.145%;KL150_19_gmd,98.209%	NA	NA	KL103	NA	correct	yes	TP
T7-286_hybrid	T7-286	Complete	FLEX	1	5338718	5338718	5338718	5338718	5338718	5338718	5338718	5338718	2	KpSC	K	KL53	K53	Typeable	-	1	0.9998	-1 bp	22 / 23 (95.7%)	KL53_01_galF,100.0%;KL53_03_wzi,100.0%;KL53_04_wza,100.0%;KL53_05_wzb,100.0%;KL53_06_wzc,100.0%;KL53_07_wbaP,100.0%;KL53_08_wcuE,100.0%;KL53_09_wcuK,100.0%;KL53_10_wzy,100.0%;KL53_11_wbaZ,100.0%;KL53_12_wclH,100.0%;KL53_13_wckZ,100.0%;KL53_14_wcuT,100.0%;KL53_15_wzx,100.0%;KL53_16_gnd,100.0%;KL53_17_manC,100.0%;KL53_18_manB,99.781%;KL53_19_rmlB,100.0%;KL53_20_rmlA,100.0%;KL53_21_rmlD,100.0%;KL53_…	KL53_02_cpsACP	0	NA	0 / 23 (0%)	NA	3	KL49_17_manC,100.0%;KL30_19_manB,98.488%;KL150_19_gmd,98.507%	NA	NA	KL53	NA	correct	yes	TP
T7-296_hybrid	T7-296	Complete	FLEX	6	5298577	11798.8	74882.5	197578	946584	1917	5298577	5679507	2	KpSC	K	KL144	unknown (KL144)	Typeable	*	1	0.9643	+26 bp	25 / 25 (100%)	KL144_01_galF,99.331%;KL144_02_cpsACP,95.238%;KL144_03_wzi,98.954%;KL144_04_wza,100.0%;KL144_05_wzb,100.0%;KL144_06_wzc,99.723%;KL144_07_wckM,99.483%;KL144_08_wcuI,99.435%;KL144_09_wzy,99.754%;KL144_10_wcuV,98.507%;KL144_11,99.251%;KL144_12_wcuC,99.691%;KL144_13_wcuO,98.082%;KL144_14_wzx,99.749%;KL144_15,98.857%;KL144_16_wbaZ,100.0%;KL144_17_wcaJ,99.569%;KL144_18_gnd,100.0%;KL144_19_manC,100.0%;K…	NA	0	NA	0 / 25 (0%)	NA	2	KL40_05_rfaG,96.579%;KL150_19_gmd,97.612%	NA	NA	KL144	NA	correct	yes	TP
T7-273_hybrid	T7-273	Complete	FLEX	3	5239912	66214	126665	2.68329e+06	1790780	5763	5239912	5372340	2	KpSC	K	KL134	unknown (KL134)	Typeable	NA	1	0.9995	0 bp	16 / 16 (100%)	KL134_01_galF,100.0%;KL134_02_cpsACP,100.0%;KL134_03_wzi,100.0%;KL134_04_wza,100.0%;KL134_05_wzb,100.0%;KL134_06_wzc,100.0%;KL134_07_wzx,100.0%;KL134_08,100.0%;KL134_09,100.0%;KL134_10_wzy,99.733%;KL134_11,100.0%;KL134_12,100.0%;KL134_13,100.0%;KL134_14_wcaJ,100.0%;KL134_15_gnd,100.0%;KL134_16_ugd,100.0%	NA	0	NA	0 / 16 (0%)	NA	3	KL14_19_manC,100.0%;KL30_19_manB,99.145%;KL150_19_gmd,99.104%	NA	NA	KL134	NA	correct	yes	TP
T7-292_hybrid	T7-292	Complete	FLEX	3	5467245	3792.5	4268	2.73576e+06	1824943	3317	5467245	5474830	2	KpSC	K	KL22	K22	Typeable	NA	1	0.9949	+1 bp	18 / 18 (100%)	KL22_01_galF,100.0%;KL22_02_cpsACP,99.524%;KL22_03_wzi,100.0%;KL22_04_wza,99.737%;KL22_05_wzb,100.0%;KL22_06_wzc,100.0%;KL22_07_wzy,99.476%;KL22_08,100.0%;KL22_09,98.993%;KL22_10_wfeD,99.588%;KL22_11_wzx,100.0%;KL22_12_rutE,99.725%;KL22_13,100.0%;KL22_14,100.0%;KL22_15_wcaJ,100.0%;KL22_16_gnd,99.787%;KL22_17,99.703%;KL22_18_ugd,99.743%	NA	0	NA	0 / 18 (0%)	NA	2	KL40_05_rfaG,98.158%;KL150_19_gmd,100.0%	NA	NA	KL22	NA	correct	yes	TP
T7-398_hybrid	T7-398	Complete	FLEX	4	5172499	5351	139110	1497025	1363266	2348	5172499	5453066	2	KpSC	K	KL10	K10	Typeable	NA	1	0.9956	+1 bp	20 / 20 (100%)	KL10_01_galF,100.0%;KL10_02_cpsACP,100.0%;KL10_03_wzi,100.0%;KL10_04_wza,99.736%;KL10_05_wzb,100.0%;KL10_06_wzc,100.0%;KL10_07_wbaP,100.0%;KL10_08_wclQ,99.735%;KL10_09_wclP,100.0%;KL10_10_wzx,100.0%;KL10_11_wcuQ,100.0%;KL10_12_wcaN,100.0%;KL10_13_wcuK,100.0%;KL10_14_wzy,100.0%;KL10_15_wcsO,100.0%;KL10_16_wbaZ,100.0%;KL10_17_gnd,100.0%;KL10_18_manC,99.576%;KL10_19_manB,97.593%;KL10_20_ugd,100.0%	NA	0	NA	0 / 20 (0%)	NA	4	KL40_03_wcpO,97.773%;KL40_04,99.007%;KL40_05_rfaG,99.475%;KL150_19_gmd,98.507%	NA	NA	KL10	NA	correct	yes	TP
T7-326_hybrid	T7-326	Complete	FLEX	3	5172652	109016	216251	2.69445e+06	1796894	1780	5172652	5390683	2	KpSC	K	KL109	unknown (KL109)	Typeable	NA	1	0.997	-1 bp	22 / 22 (100%)	KL109_01_galF,100.0%;KL109_02_cpsACP,98.095%;KL109_03_wzi,100.0%;KL109_04_wza,100.0%;KL109_05_wzb,100.0%;KL109_06_wzc,100.0%;KL109_07,100.0%;KL109_08,100.0%;KL109_09_wzx,100.0%;KL109_10,100.0%;KL109_11,100.0%;KL109_12,99.494%;KL109_13,100.0%;KL109_14_manC,100.0%;KL109_15_manB,100.0%;KL109_16,99.774%;KL109_17_gnd,100.0%;KL109_18_rmlB,100.0%;KL109_19_rmlA,100.0%;KL109_20_rmlD,100.0%;KL109_21,98.378…	NA	0	NA	0 / 22 (0%)	NA	4	KL40_03_wcpO,98.785%;KL40_04,99.256%;KL40_05_rfaG,99.475%;KL150_19_gmd,99.403%	NA	NA	KL109	NA	correct	yes	TP
T7-414_hybrid	T7-414	Complete	FLEX	7	5219966	4196	4400	68236	767618	4096	5219966	5373326	2	KpSC	K	KL57	K57	Typeable	-*	1	0.9737	+3813 bp	17 / 18 (94.4%)	KL57_01_galF,98.997%;KL57_02_cpsACP,94.286%;KL57_03_wzi,98.333%;KL57_04_wza,99.471%;KL57_05_wzb,100.0%;KL57_06_wzc,99.168%;KL57_07_wcaJ,98.742%;KL57_08_wzx,99.795%;KL57_09_wckX,99.204%;KL57_10_wckW,98.904%;KL57_11_wzy,96.438%;KL57_12,99.529%;KL57_14_wbaZ,99.74%;KL57_15_gnd,99.36%;KL57_16_manC,100.0%;KL57_17_manB,99.781%;KL57_18_ugd,99.743%	KL57_13_vanT	0	NA	0 / 18 (0%)	NA	4	KL40_03_wcpO,99.19%;KL40_04,99.504%;KL40_05_rfaG,99.213%;KL150_19_gmd,84.685%	NA	NA	KL57	is_variant	correct	yes	TP
T7-410_hybrid	T7-410	Complete	FLEX	6	5473225	3695.25	29120.5	193693	963131	3549	5473225	5778786	2	KpSC	K	KL62	K62	Typeable	-	1	0.9932	+4101 bp	18 / 19 (94.7%)	KL62_01_galF,100.0%;KL62_02_cpsACP,97.619%;KL62_03_wzi,100.0%;KL62_04_wza,100.0%;KL62_05_wzb,100.0%;KL62_06_wzc,99.584%;KL62_07_wbaP,99.79%;KL62_08,99.476%;KL62_09,99.419%;KL62_10,100.0%;KL62_11_wzy,99.486%;KL62_13,99.167%;KL62_14,99.741%;KL62_15_wzx,100.0%;KL62_16_gnd,100.0%;KL62_17_manC,99.788%;KL62_18_manB,99.562%;KL62_19_ugd,99.486%	KL62_12	0	NA	0 / 19 (0%)	NA	4	KL40_03_wcpO,99.798%;KL40_04,100.0%;KL40_05_rfaG,100.0%;KL150_19_gmd,100.0%	NA	NA	KL62	is_variant	correct	yes	TP
T7-425_hybrid	T7-425	Complete	FLEX	5	5537418	5763	114195	223855	1177079	4163	5537418	5885394	2	KpSC	K	KL60	K60	Typeable	NA	1	0.9905	+1 bp	20 / 20 (100%)	KL60_01_galF,98.997%;KL60_02_cpsACP,99.524%;KL60_03_wzi,99.582%;KL60_04_wza,100.0%;KL60_05_wzb,100.0%;KL60_06_wzc,99.581%;KL60_07_wzy,99.454%;KL60_08_wcqW,99.288%;KL60_09_wcaO,99.482%;KL60_10_wbaZ,99.481%;KL60_11_wcaJ,99.785%;KL60_12_wcqX,99.459%;KL60_13_wcqY,100.0%;KL60_14_wcuH,100.0%;KL60_15_wzx,99.79%;KL60_16,100.0%;KL60_17_gnd,100.0%;KL60_18_manC,99.153%;KL60_19_manB,100.0%;KL60_20_ugd,99.743%	NA	0	NA	0 / 20 (0%)	NA	3	KL49_17_manC,100.0%;KL30_19_manB,99.143%;KL150_19_gmd,98.507%	NA	NA	KL60	NA	correct	yes	TP
T7-424_hybrid	T7-424	Complete	FLEX	2	5418492	1.47783e+06	2.79139e+06	4.10494e+06	2791386	164279	5418492	5582771	2	KpSC	K	KL114	unknown (KL114)	Typeable	NA	1	0.9739	+13 bp	19 / 19 (100%)	KL114_01_galF,98.997%;KL114_02_cpsACP,96.19%;KL114_03_wzi,96.309%;KL114_04_wza,100.0%;KL114_05_wzb,100.0%;KL114_06_wzc,100.0%;KL114_07_wbaP,99.79%;KL114_08_wzy,99.764%;KL114_09_wciP,99.49%;KL114_10_wzx,99.194%;KL114_11_wcqZ,98.936%;KL114_12_wcuQ,98.462%;KL114_13,97.49%;KL114_14_wbaZ,99.742%;KL114_15,98.973%;KL114_16_gnd,99.147%;KL114_17_manC,99.788%;KL114_18_manB,99.781%;KL114_19_ugd,100.0%	NA	0	NA	0 / 19 (0%)	NA	3	KL14_19_manC,100.0%;KL30_19_manB,99.145%;KL150_19_gmd,98.209%	NA	NA	KL114	NA	correct	yes	TP
T7-365_hybrid	T7-365	Complete	FLEX	7	5195483	4380	75684	154728	798990	3549	5195483	5592933	2	KpSC	K	KL28	K28	Typeable	NA	1	0.9917	+1 bp	19 / 19 (100%)	KL28_01_galF,100.0%;KL28_02_cpsACP,100.0%;KL28_03_wzi,97.699%;KL28_04_wza,99.737%;KL28_05_wzb,100.0%;KL28_06_wzc,100.0%;KL28_07_wckC,100.0%;KL28_08_wcuC,100.0%;KL28_09_wckD,100.0%;KL28_10_wzy,100.0%;KL28_11_wclS,99.468%;KL28_12_wcuE,100.0%;KL28_13_wzx,99.531%;KL28_14_wbaZ,100.0%;KL28_15_wcaJ,99.784%;KL28_16_gnd,100.0%;KL28_17_manC,99.788%;KL28_18_manB,99.781%;KL28_19_ugd,100.0%	NA	0	NA	0 / 19 (0%)	NA	4	KL40_03_wcpO,98.785%;KL40_04,99.504%;KL40_05_rfaG,99.475%;KL150_19_gmd,99.104%	NA	NA	KL28	NA	correct	yes	TP
T7-402_hybrid	T7-402	Complete	FLEX	5	5561288	3649	6126	106837	1136185	3025	5561288	5680925	2	KpSC	K	KL35	K35	Typeable	*	1	0.9583	+1 bp	20 / 20 (100%)	KL35_01_galF,99.666%;KL35_02_cpsACP,94.286%;KL35_03_wzi,97.49%;KL35_04_wza,99.206%;KL35_05_wzb,98.621%;KL35_06_wzc,99.167%;KL35_07_wzy,98.515%;KL35_08_wcuC,97.625%;KL35_09_wckM,97.938%;KL35_10_wckL,95.989%;KL35_11_wcuQ,98.987%;KL35_12_wzx,96.673%;KL35_13_wckK,98.165%;KL35_14_wbaZ,97.143%;KL35_15_wcaJ,98.498%;KL35_16_wclK,95.291%;KL35_17_gnd,99.787%;KL35_18_manC,99.576%;KL35_19_manB,100.0%;KL35_20…	NA	0	NA	0 / 20 (0%)	NA	3	KL13_17_manC,99.788%;KL30_19_manB,99.145%;KL150_19_gmd,98.507%	NA	NA	KL35	NA	correct	yes	TP
T7-393_hybrid	T7-393	Complete	FLEX	3	5234712	118930	129768	2682240	1824191	108093	5234712	5472573	2	KpSC	K	KL158	unknown (KL158)	Typeable	NA	1	0.9989	0 bp	22 / 22 (100%)	KL158_01_galF,100.0%;KL158_02_cpsACP,100.0%;KL158_03_wzi,100.0%;KL158_04_wza,100.0%;KL158_05_wzb,100.0%;KL158_06_wzc,100.0%;KL158_07_wcaA,100.0%;KL158_08_wcaJ,100.0%;KL158_09,100.0%;KL158_10,100.0%;KL158_11_wfgD,100.0%;KL158_12,100.0%;KL158_13_cysE,100.0%;KL158_14,100.0%;KL158_15,99.715%;KL158_16_wzx,100.0%;KL158_17_gnd,100.0%;KL158_18_rmlB,100.0%;KL158_19_rmlA,100.0%;KL158_20_rmlD,100.0%;KL158_2…	NA	0	NA	0 / 22 (0%)	NA	5	KL18_17_rmlB,99.437%;KL150_19_gmd,99.104%;KL52_20_rmlD,100.0%;KL17_17_rmlA,100.0%;KL80_22_rmlC,91.351%	NA	NA	KL158	NA	correct	yes	TP
T7-349_hybrid	T7-349	Complete	FLEX	6	5319835	5690.25	46386	165595	935788	4667	5319835	5614730	2	KpSC	K	KL10	K10	Typeable	NA	1	0.9957	+1 bp	20 / 20 (100%)	KL10_01_galF,100.0%;KL10_02_cpsACP,100.0%;KL10_03_wzi,100.0%;KL10_04_wza,100.0%;KL10_05_wzb,100.0%;KL10_06_wzc,100.0%;KL10_07_wbaP,100.0%;KL10_08_wclQ,100.0%;KL10_09_wclP,100.0%;KL10_10_wzx,100.0%;KL10_11_wcuQ,100.0%;KL10_12_wcaN,100.0%;KL10_13_wcuK,100.0%;KL10_14_wzy,100.0%;KL10_15_wcsO,100.0%;KL10_16_wbaZ,100.0%;KL10_17_gnd,100.0%;KL10_18_manC,99.576%;KL10_19_manB,97.593%;KL10_20_ugd,100.0%	NA	0	NA	0 / 20 (0%)	NA	4	KL40_03_wcpO,97.773%;KL40_04,99.007%;KL40_05_rfaG,99.475%;KL150_19_gmd,98.507%	NA	NA	KL10	NA	correct	yes	TP
T7-439_hybrid	T7-439	Complete	FLEX	5	5391458	3336	5763	199626	1120420	1916	5391458	5602099	2	KpSC	K	KL7	K7	Typeable	NA	0.9858	0.9855	+389 bp	20 / 20 (100%)	KL7_01_galF,99.331%;KL7_02_cpsACP,98.095%;KL7_03_wzi,99.791%;KL7_04_wza,99.472%;KL7_05_wzb,99.31%;KL7_06_wzc,99.862%;KL7_07_wcuE,100.0%;KL7_08_wckC,98.758%;KL7_09_wcuC,99.422%;KL7_10_wzy,99.745%;KL7_11_wckD,99.451%;KL7_12_wclS,99.723%;KL7_13_wcuJ,100.0%;KL7_14_wzx,99.172%;KL7_15_wbaZ,100.0%;KL7_16_wcaJ,99.571%;KL7_17_gnd,99.574%;KL7_18_manC,99.576%;KL7_19_manB,99.562%;KL7_20_ugd,99.743%	NA	0	NA	0 / 20 (0%)	NA	2	KL40_05_rfaG,97.632%;KL150_19_gmd,98.507%	NA	NA	KL7	is_variant	correct	yes	TP
T7-442_hybrid	T7-442	Complete	FLEX	3	5307003	149569	230717	2768860	1868714	68421	5307003	5606141	2	KpSC	K	KL1	K1	Typeable	NA	1	1	0 bp	20 / 20 (100%)	KL1_01_galF,100.0%;KL1_02_cpsACP,100.0%;KL1_03_wzi,100.0%;KL1_04_wza,100.0%;KL1_05_wzb,100.0%;KL1_06_wzc,100.0%;KL1_07_wzx,100.0%;KL1_08_wclY,100.0%;KL1_09_wzy,100.0%;KL1_10_wcsS,100.0%;KL1_11_wcsT,100.0%;KL1_12_gmd,100.0%;KL1_13_wcaG,99.712%;KL1_14_wcaH,100.0%;KL1_15_wcaI,100.0%;KL1_16_wcaJ,100.0%;KL1_17_gnd,100.0%;KL1_18_manC,100.0%;KL1_19_manB,100.0%;KL1_20_ugd,100.0%	NA	0	NA	0 / 20 (0%)	NA	4	KL40_03_wcpO,97.976%;KL40_04,99.504%;KL40_05_rfaG,99.738%;KL150_19_gmd,99.104%	NA	NA	KL1	NA	correct	yes	TP
T7-394_hybrid	T7-394	Complete	FLEX	3	5391972	131950	168901	2.78044e+06	1885291	95000	5391972	5655873	2	KpSC	K	KL23	K23	Typeable	NA	1	0.9991	+1 bp	19 / 19 (100%)	KL23_01_galF,99.666%;KL23_02_cpsACP,100.0%;KL23_03_wzi,100.0%;KL23_04_wza,100.0%;KL23_05_wzb,100.0%;KL23_06_wzc,99.861%;KL23_07_wcaA,99.67%;KL23_08_wcaJ,100.0%;KL23_09_wckU,99.723%;KL23_10_wzy,99.736%;KL23_11_wckA,99.672%;KL23_12,100.0%;KL23_13_wzx,100.0%;KL23_14_gnd,100.0%;KL23_15_rmlB,100.0%;KL23_16_rmlA,100.0%;KL23_17_rmlD,99.327%;KL23_18_rmlC,99.459%;KL23_19_ugd,100.0%	NA	0	NA	0 / 19 (0%)	NA	4	KL40_03_wcpO,98.988%;KL40_04,99.256%;KL40_05_rfaG,99.475%;KL150_19_gmd,98.806%	NA	NA	KL23	NA	correct	yes	TP
T7-335_hybrid	T7-335	Complete	FLEX	2	5564192	1.50712e+06	2.85948e+06	4.21184e+06	2859480	154769	5564192	5718961	2	KpSC	K	KL128	unknown (KL128)	Typeable	NA	1	0.9778	+349 bp	23 / 23 (100%)	KL128_01_galF,98.997%;KL128_02_cpsACP,95.238%;KL128_03_wzi,98.117%;KL128_04_wza,99.474%;KL128_05_wzb,100.0%;KL128_06_wzc,99.723%;KL128_07_wbaP,99.16%;KL128_08_wcaA,100.0%;KL128_09_wzy,100.0%;KL128_10,99.711%;KL128_11,99.673%;KL128_12_wcuD,99.468%;KL128_13_wcuS,100.0%;KL128_14_wzx,99.532%;KL128_15,100.0%;KL128_16_gnd,99.787%;KL128_17_manC,100.0%;KL128_18_manB,100.0%;KL128_19_rmlB,99.718%;KL128_20_…	NA	0	NA	0 / 23 (0%)	NA	3	KL14_19_manC,100.0%;KL30_19_manB,98.932%;KL150_19_gmd,92.192%	NA	NA	KL128	NA	correct	yes	TP
T7-457_hybrid	T7-457	Complete	FLEX	3	5239911	65395	125027	2682469	1790234	5763	5239911	5370701	2	KpSC	K	KL134	unknown (KL134)	Typeable	NA	1	0.9995	0 bp	16 / 16 (100%)	KL134_01_galF,100.0%;KL134_02_cpsACP,100.0%;KL134_03_wzi,100.0%;KL134_04_wza,100.0%;KL134_05_wzb,100.0%;KL134_06_wzc,100.0%;KL134_07_wzx,100.0%;KL134_08,100.0%;KL134_09,100.0%;KL134_10_wzy,99.733%;KL134_11,100.0%;KL134_12,100.0%;KL134_13,100.0%;KL134_14_wcaJ,100.0%;KL134_15_gnd,100.0%;KL134_16_ugd,100.0%	NA	0	NA	0 / 16 (0%)	NA	3	KL14_19_manC,100.0%;KL30_19_manB,99.145%;KL150_19_gmd,99.104%	NA	NA	KL134	NA	correct	yes	TP
T7-475_hybrid	T7-475	Complete	FLEX	2	5347706	1.33917e+06	2.67535e+06	4.01153e+06	2675348	2991	5347706	5350697	2	KpSC	K	KL30	K30	Typeable	NA	1	0.9915	-10 bp	20 / 20 (100%)	KL30_01_galF,100.0%;KL30_02_cpsACP,98.095%;KL30_03_wzi,99.406%;KL30_04_wza,100.0%;KL30_05_wzb,100.0%;KL30_06_wzc,99.862%;KL30_07_wcuL,100.0%;KL30_08_wzx,100.0%;KL30_09_wcuD,99.481%;KL30_10_wzy,100.0%;KL30_11_wckP,99.725%;KL30_12_wckO,99.744%;KL30_13_wckN,100.0%;KL30_14,100.0%;KL30_15_wcuG,100.0%;KL30_16_wcaJ,100.0%;KL30_17_gnd,99.787%;KL30_18_manC,99.576%;KL30_19_manB,99.787%;KL30_20_ugd,99.486%	NA	0	NA	0 / 20 (0%)	NA	4	KL40_03_wcpO,99.19%;KL40_04,99.504%;KL40_05_rfaG,99.738%;KL150_19_gmd,99.701%	NA	NA	KL30	NA	correct	yes	TP
T7-445_hybrid	T7-445	Complete	FLEX	3	5274914	18937	33783	2.65435e+06	1770929	4091	5274914	5312788	2	KpSC	K	KL30	K30	Typeable	NA	1	0.9917	-8 bp	20 / 20 (100%)	KL30_01_galF,100.0%;KL30_02_cpsACP,98.095%;KL30_03_wzi,99.406%;KL30_04_wza,100.0%;KL30_05_wzb,100.0%;KL30_06_wzc,99.862%;KL30_07_wcuL,100.0%;KL30_08_wzx,100.0%;KL30_09_wcuD,99.481%;KL30_10_wzy,100.0%;KL30_11_wckP,100.0%;KL30_12_wckO,99.487%;KL30_13_wckN,100.0%;KL30_14,100.0%;KL30_15_wcuG,100.0%;KL30_16_wcaJ,100.0%;KL30_17_gnd,99.787%;KL30_18_manC,99.576%;KL30_19_manB,100.0%;KL30_20_ugd,99.486%	NA	0	NA	0 / 20 (0%)	NA	2	KL40_05_rfaG,97.895%;KL150_19_gmd,99.403%	NA	NA	KL30	NA	correct	yes	TP
T7-333_hybrid	T7-333	Complete	FLEX	1	5285918	5285918	5285918	5285918	5285918	5285918	5285918	5285918	2	KpSC	K	KL23	K23	Typeable	NA	1	0.996	0 bp	19 / 19 (100%)	KL23_01_galF,100.0%;KL23_02_cpsACP,100.0%;KL23_03_wzi,99.791%;KL23_04_wza,100.0%;KL23_05_wzb,100.0%;KL23_06_wzc,100.0%;KL23_07_wcaA,99.67%;KL23_08_wcaJ,99.786%;KL23_09_wckU,100.0%;KL23_10_wzy,99.736%;KL23_11_wckA,99.672%;KL23_12,99.812%;KL23_13_wzx,100.0%;KL23_14_gnd,100.0%;KL23_15_rmlB,100.0%;KL23_16_rmlA,100.0%;KL23_17_rmlD,99.663%;KL23_18_rmlC,97.838%;KL23_19_ugd,99.486%	NA	0	NA	0 / 19 (0%)	NA	4	KL40_03_wcpO,99.798%;KL40_04,99.256%;KL40_05_rfaG,99.738%;KL150_19_gmd,99.104%	NA	NA	KL23	NA	correct	yes	TP
T7-460_hybrid	T7-460	Complete	FLEX	3	5408010	102709	202315	2.80516e+06	1871143	3103	5408010	5613428	2	KpSC	K	KL62	K62	Typeable	NA	1	0.9971	0 bp	19 / 19 (100%)	KL62_01_galF,100.0%;KL62_02_cpsACP,100.0%;KL62_03_wzi,100.0%;KL62_04_wza,100.0%;KL62_05_wzb,100.0%;KL62_06_wzc,99.723%;KL62_07_wbaP,99.79%;KL62_08,100.0%;KL62_09,100.0%;KL62_10,100.0%;KL62_11_wzy,100.0%;KL62_12,99.367%;KL62_13,100.0%;KL62_14,100.0%;KL62_15_wzx,100.0%;KL62_16_gnd,100.0%;KL62_17_manC,99.788%;KL62_18_manB,99.562%;KL62_19_ugd,99.229%	NA	0	NA	0 / 19 (0%)	NA	2	KL40_05_rfaG,97.895%;KL150_19_gmd,99.104%	NA	NA	KL62	NA	correct	yes	TP
T7-472_hybrid	T7-472	Complete	FLEX	1	5399422	5399422	5399422	5399422	5399422	5399422	5399422	5399422	2	KpSC	K	KL63	K63	Typeable	NA	1	0.9596	-3 bp	20 / 20 (100%)	KL63_01_galF,98.997%;KL63_02_cpsACP,95.714%;KL63_03_wzi,98.614%;KL63_04_wza,99.471%;KL63_05_wzb,99.32%;KL63_06_wzc,99.03%;KL63_07_wbaP,98.312%;KL63_08_wcsD,96.335%;KL63_09_wzx,97.549%;KL63_10_wzy,97.907%;KL63_11_wcsE,96.676%;KL63_12_gmd,100.0%;KL63_13_wcaG,97.826%;KL63_14,95.973%;KL63_15_wcaI,97.555%;KL63_16,96.501%;KL63_17_gnd,99.584%;KL63_18_manC,97.669%;KL63_19_manB,99.562%;KL63_20_ugd,99.743%	NA	0	NA	0 / 20 (0%)	NA	4	KL21_17_manC,99.788%;KL30_19_manB,98.929%;KL150_19_gmd,84.685%;KL131_09_rmlB,80.17%	NA	NA	KL63	NA	correct	yes	TP
T7-493_hybrid	T7-493	Complete	FLEX	3	5702625	109220	210520	2.95657e+06	1973689	7921	5702625	5921066	2	KpSC	K	KL125	unknown (KL125)	Typeable	NA	1	0.9998	0 bp	18 / 18 (100%)	KL125_01_galF,100.0%;KL125_02_cpsACP,100.0%;KL125_03_wzi,99.792%;KL125_04_wza,100.0%;KL125_05_wzb,100.0%;KL125_06_wzc,99.861%;KL125_07_wbaP,100.0%;KL125_08_wcaN,100.0%;KL125_09_wzy,100.0%;KL125_10,100.0%;KL125_11,100.0%;KL125_12_wcaG,100.0%;KL125_13_wcuH,100.0%;KL125_14_wzx,100.0%;KL125_15,100.0%;KL125_16,100.0%;KL125_17_gnd,100.0%;KL125_18_ugd,100.0%	NA	0	NA	0 / 18 (0%)	NA	3	KL14_19_manC,100.0%;KL30_19_manB,99.143%;KL150_19_gmd,98.507%	NA	NA	KL125	NA	correct	yes	TP
T7-482_hybrid	T7-482	Complete	FLEX	4	5339369	79365	184142	1.53271e+06	1427933	4080	5339369	5711733	2	KpSC	K	KL38	K38	Typeable	*	1	0.9774	-1 bp	17 / 17 (100%)	KL38_01_galF,98.997%;KL38_02_cpsACP,94.762%;KL38_03_wzi,96.875%;KL38_04_wza,99.472%;KL38_05_wzb,100.0%;KL38_06_wzc,99.723%;KL38_07_wcaJ,99.37%;KL38_08_wzy,99.756%;KL38_09_wctM,99.645%;KL38_10_wcaN,100.0%;KL38_11_wzx,99.539%;KL38_12_wckS,100.0%;KL38_13_wckR,99.709%;KL38_14,98.958%;KL38_15,99.476%;KL38_16_gnd,100.0%;KL38_17_ugd,100.0%	NA	0	NA	0 / 17 (0%)	NA	3	KL49_17_manC,100.0%;KL30_19_manB,99.134%;KL150_19_gmd,99.403%	NA	NA	KL38	NA	correct	yes	TP
T7-488_hybrid	T7-488	Complete	FLEX	3	5387074	129734	164466	2775770	1882181	95003	5387074	5646543	2	KpSC	K	KL23	K23	Typeable	NA	1	0.9991	+1 bp	19 / 19 (100%)	KL23_01_galF,99.666%;KL23_02_cpsACP,100.0%;KL23_03_wzi,100.0%;KL23_04_wza,99.735%;KL23_05_wzb,100.0%;KL23_06_wzc,99.861%;KL23_07_wcaA,99.67%;KL23_08_wcaJ,100.0%;KL23_09_wckU,99.723%;KL23_10_wzy,99.736%;KL23_11_wckA,99.672%;KL23_12,100.0%;KL23_13_wzx,100.0%;KL23_14_gnd,100.0%;KL23_15_rmlB,100.0%;KL23_16_rmlA,100.0%;KL23_17_rmlD,99.327%;KL23_18_rmlC,99.459%;KL23_19_ugd,100.0%	NA	0	NA	0 / 19 (0%)	NA	4	KL40_03_wcpO,98.988%;KL40_04,99.256%;KL40_05_rfaG,99.475%;KL150_19_gmd,98.806%	NA	NA	KL23	NA	correct	yes	TP
T7-290_hybrid	T7-290	Complete	FLEX	3	5371344	65511	125101	2.74822e+06	1834122	5921	5371344	5502366	2	KpSC	K	KL22	K22	Typeable	NA	1	0.9948	+1 bp	18 / 18 (100%)	KL22_01_galF,100.0%;KL22_02_cpsACP,99.524%;KL22_03_wzi,100.0%;KL22_04_wza,99.737%;KL22_05_wzb,100.0%;KL22_06_wzc,100.0%;KL22_07_wzy,99.476%;KL22_08,100.0%;KL22_09,98.993%;KL22_10_wfeD,99.588%;KL22_11_wzx,100.0%;KL22_12_rutE,99.725%;KL22_13,100.0%;KL22_14,100.0%;KL22_15_wcaJ,99.785%;KL22_16_gnd,99.787%;KL22_17,99.703%;KL22_18_ugd,99.743%	NA	0	NA	0 / 18 (0%)	NA	2	KL40_05_rfaG,98.158%;KL150_19_gmd,100.0%	NA	NA	KL22	NA	correct	yes	TP
T7-289_hybrid	T7-289	Complete	FLEX	2	5310629	1.43078e+06	2724064	4.01735e+06	2724064	137499	5310629	5448128	2	KpSC	K	KL46	K46	Typeable	*	1	0.9964	0 bp	20 / 20 (100%)	KL46_01_galF,100.0%;KL46_02_cpsACP,93.333%;KL46_03_wzi,99.792%;KL46_04_wza,99.736%;KL46_05_wzb,100.0%;KL46_06_wzc,99.861%;KL46_07_wcaJ,99.79%;KL46_08_wcuD,99.744%;KL46_09_wzy,100.0%;KL46_10_wcuC,100.0%;KL46_11_wcuI,100.0%;KL46_12_wcuF,100.0%;KL46_13_wcuV,99.701%;KL46_14_wclT,100.0%;KL46_15_wzx,100.0%;KL46_16_wckQ,100.0%;KL46_17_gnd,100.0%;KL46_18_manC,99.788%;KL46_19_manB,100.0%;KL46_20_ugd,100.0%	NA	0	NA	0 / 20 (0%)	NA	4	KL50_10,99.623%;KL14_19_manC,99.788%;KL30_19_manB,99.145%;KL150_19_gmd,99.403%	NA	NA	KL46	NA	correct	yes	TP
2018-01-1024_10	2018-01-1024	10x	FLEX	629	14530	2272	4923	10283	8121	104	89549	5108205	2	KpSC	K	KL107	unknown (KL107)	Untypeable	?-	0.4925	0.8276	n/a	3 / 16 (18.8%)	KL107_01_galF,98.997%;KL107_03_wzi,96.667%;KL107_11_gnd,98.427%	KL107_02_cpsACP;KL107_04_wza;KL107_05_wzb;KL107_06_wzc;KL107_07_wbaP;KL107_08;KL107_09;KL107_10;KL107_12;KL107_13;KL107_14;KL107_15;KL107_16_ugd	0	NA	0 / 16 (0%)	NA	3	KL40_05_rfaG,99.213%;KL150_20_manC,99.696%;KL137_19,100.0%	NA	NA	KL57	NA	incorrect	no	TN
2018-01-1024_40	2018-01-1024	40x	FLEX	85	456386	241	1383	20194	62219	110	1255920	5288656	2	KpSC	K	KL57	K57	Typeable	?-	0.986	0.9876	n/a	16 / 18 (88.9%)	KL57_01_galF,99.666%;KL57_02_cpsACP,98.095%;KL57_03_wzi,98.958%;KL57_04_wza,98.942%;KL57_05_wzb,100.0%;KL57_06_wzc,99.723%;KL57_08_wzx,100.0%;KL57_09_wckX,99.469%;KL57_10_wckW,100.0%;KL57_11_wzy,98.728%;KL57_12,100.0%;KL57_13_vanT,99.388%;KL57_15_gnd,100.0%;KL57_16_manC,100.0%;KL57_17_manB,99.781%;KL57_18_ugd,99.743%	KL57_07_wcaJ;KL57_14_wbaZ	0	NA	0 / 18 (0%)	NA	4	KL40_03_wcpO,99.19%;KL40_04,99.752%;KL40_05_rfaG,99.213%;KL150_19_gmd,84.685%	NA	NA	KL57	NA	correct	yes	TP
2018-01-1024_20	2018-01-1024	20x	FLEX	115	272933	314.5	2107	28709	45843	101	921164	5271918	2	KpSC	K	KL57	K57	Untypeable	?-	0.7029	0.9843	n/a	10 / 18 (55.6%)	KL57_01_galF,99.666%;KL57_02_cpsACP,98.095%;KL57_03_wzi,98.958%;KL57_04_wza,98.942%;KL57_05_wzb,100.0%;KL57_09_wckX,99.469%;KL57_13_vanT,99.388%;KL57_16_manC,100.0%;KL57_17_manB,99.781%;KL57_18_ugd,99.743%	KL57_06_wzc;KL57_07_wcaJ;KL57_08_wzx;KL57_10_wckW;KL57_11_wzy;KL57_12;KL57_14_wbaZ;KL57_15_gnd	0	NA	0 / 18 (0%)	NA	1	KL40_03_wcpO,99.19%	NA	NA	KL57	NA	correct	no	FN
2018-01-1024_30	2018-01-1024	30x	FLEX	85	456210	241	1383	22415	62208	110	1255920	5287716	2	KpSC	K	KL57	K57	Typeable	?-	0.9922	0.9877	n/a	17 / 18 (94.4%)	KL57_01_galF,99.666%;KL57_02_cpsACP,98.095%;KL57_03_wzi,98.958%;KL57_04_wza,98.942%;KL57_05_wzb,100.0%;KL57_06_wzc,99.723%;KL57_08_wzx,100.0%;KL57_09_wckX,99.469%;KL57_10_wckW,100.0%;KL57_11_wzy,98.728%;KL57_12,100.0%;KL57_13_vanT,99.388%;KL57_14_wbaZ,99.74%;KL57_15_gnd,100.0%;KL57_16_manC,100.0%;KL57_17_manB,99.781%;KL57_18_ugd,99.743%	KL57_07_wcaJ	0	NA	0 / 18 (0%)	NA	4	KL40_03_wcpO,99.19%;KL40_04,99.752%;KL40_05_rfaG,99.213%;KL150_19_gmd,84.685%	NA	NA	KL57	NA	correct	yes	TP
2018-01-1097_10	2018-01-1097	10x	FLEX	655	14897	2034	4270	9479.5	8012	103	117498	5248101	2	KpSC	K	KL21	K21	Untypeable	?-*	0.541	0.9623	n/a	5 / 19 (26.3%)	KL21_02_cpsACP,92.857%;KL21_05_wzb,100.0%;KL21_17_manC,99.788%;KL21_18_manB,99.781%;KL21_19_ugd,99.486%	KL21_01_galF;KL21_03_wzi;KL21_04_wza;KL21_06_wzc;KL21_07_wcuD;KL21_08_wzy;KL21_09_wcuE;KL21_10_wcuC;KL21_11_wbaZ;KL21_12_wbaP;KL21_13_wcuA;KL21_14_wcaL;KL21_15_wzx;KL21_16_gnd	0	NA	0 / 19 (0%)	NA	1	KL150_19_gmd,99.355%	NA	NA	KL21	NA	correct	no	FN
2018-01-1584_10	2018-01-1584	10x	FLEX	706	13274	2194.5	4034.5	8083	7186	103	94181	5073305	2	KpSC	K	KL22	K22	Untypeable	?-+	0.7117	0.9931	n/a	6 / 18 (33.3%)	KL22_01_galF,100.0%;KL22_02_cpsACP,99.524%;KL22_04_wza,98.421%;KL22_05_wzb,100.0%;KL22_13,100.0%;KL22_18_ugd,99.743%	KL22_03_wzi;KL22_06_wzc;KL22_07_wzy;KL22_08;KL22_09;KL22_10_wfeD;KL22_11_wzx;KL22_12_rutE;KL22_14;KL22_15_wcaJ;KL22_16_gnd;KL22_17	4	KL160_16_gnd,96.212%;KL114_03_wzi,96.644%;KL37_18_wcuG,98.0%;KL171_12_rutE,99.13%	0 / 18 (0%)	NA	0	NA	NA	NA	KL22	deletion_variant	correct	no	FN
2018-01-1584_40	2018-01-1584	40x	FLEX	67	373482	379.5	2805	81378	79130	117	579451	5301712	2	KpSC	K	KL22	K22	Typeable	NA	1	0.9949	+1 bp	18 / 18 (100%)	KL22_01_galF,100.0%;KL22_02_cpsACP,99.524%;KL22_03_wzi,100.0%;KL22_04_wza,99.737%;KL22_05_wzb,100.0%;KL22_06_wzc,100.0%;KL22_07_wzy,99.476%;KL22_08,100.0%;KL22_09,98.993%;KL22_10_wfeD,99.588%;KL22_11_wzx,100.0%;KL22_12_rutE,99.725%;KL22_13,100.0%;KL22_14,100.0%;KL22_15_wcaJ,100.0%;KL22_16_gnd,99.787%;KL22_17,99.703%;KL22_18_ugd,99.743%	NA	0	NA	0 / 18 (0%)	NA	2	KL40_05_rfaG,98.158%;KL150_19_gmd,100.0%	NA	NA	KL22	deletion_variant	correct	yes	TP
2018-01-1584_20	2018-01-1584	20x	FLEX	95	227644	1204.5	12294	63406.5	55631	109	645208	5284928	2	KpSC	K	KL22	K22	Untypeable	?-+	0.7953	0.9941	n/a	12 / 18 (66.7%)	KL22_02_cpsACP,99.524%;KL22_03_wzi,100.0%;KL22_04_wza,99.737%;KL22_05_wzb,100.0%;KL22_08,100.0%;KL22_09,98.993%;KL22_10_wfeD,99.588%;KL22_11_wzx,100.0%;KL22_12_rutE,99.725%;KL22_16_gnd,99.787%;KL22_17,99.703%;KL22_18_ugd,99.743%	KL22_01_galF;KL22_06_wzc;KL22_07_wzy;KL22_13;KL22_14;KL22_15_wcaJ	2	KL106_15_rfbp,97.135%;KL160_01_galF,87.222%	0 / 18 (0%)	NA	2	KL40_05_rfaG,98.158%;KL150_19_gmd,100.0%	NA	NA	KL22	deletion_variant	correct	no	FN
2018-01-1439_40	2018-01-1439	40x	FLEX	87	368174	204	1953	43016	63226	105	513462	5500687	2	KpSC	K	KL125	unknown (KL125)	Typeable	?-*	0.9947	0.9024	n/a	17 / 18 (94.4%)	KL125_01_galF,98.328%;KL125_02_cpsACP,96.667%;KL125_03_wzi,98.333%;KL125_04_wza,98.945%;KL125_05_wzb,93.103%;KL125_07_wbaP,93.277%;KL125_08_wcaN,90.625%;KL125_09_wzy,92.908%;KL125_10,87.288%;KL125_11,91.111%;KL125_12_wcaG,92.121%;KL125_13_wcuH,91.912%;KL125_14_wzx,91.525%;KL125_15,86.025%;KL125_16,85.465%;KL125_17_gnd,97.655%;KL125_18_ugd,99.743%	KL125_06_wzc	0	NA	0 / 18 (0%)	NA	3	KL14_19_manC,100.0%;KL30_19_manB,98.929%;KL150_19_gmd,99.104%	NA	NA	KL125	NA	correct	yes	TP
2018-01-1584_30	2018-01-1584	30x	FLEX	68	373482	549.75	4039.5	89531.5	77951	117	619291	5300638	2	KpSC	K	KL22	K22	Untypeable	?-	0.9448	0.9948	n/a	15 / 18 (83.3%)	KL22_01_galF,100.0%;KL22_03_wzi,100.0%;KL22_04_wza,99.737%;KL22_05_wzb,100.0%;KL22_06_wzc,100.0%;KL22_07_wzy,99.476%;KL22_08,100.0%;KL22_09,98.993%;KL22_11_wzx,100.0%;KL22_12_rutE,99.725%;KL22_13,100.0%;KL22_14,100.0%;KL22_15_wcaJ,100.0%;KL22_16_gnd,99.787%;KL22_18_ugd,99.716%	KL22_02_cpsACP;KL22_10_wfeD;KL22_17	0	NA	0 / 18 (0%)	NA	2	KL40_05_rfaG,98.158%;KL150_19_gmd,100.0%	NA	NA	KL22	deletion_variant	correct	no	FN
2018-01-1097_70	2018-01-1097	70x	FLEX	103	261292	246	1706	36190	53226	101	479588	5482325	2	KpSC	K	KL21	K21	Typeable	*	1	0.9857	+18 bp	19 / 19 (100%)	KL21_01_galF,99.666%;KL21_02_cpsACP,92.857%;KL21_03_wzi,99.167%;KL21_04_wza,100.0%;KL21_05_wzb,100.0%;KL21_06_wzc,99.861%;KL21_07_wcuD,99.239%;KL21_08_wzy,100.0%;KL21_09_wcuE,99.699%;KL21_10_wcuC,100.0%;KL21_11_wbaZ,100.0%;KL21_12_wbaP,99.581%;KL21_13_wcuA,99.525%;KL21_14_wcaL,99.512%;KL21_15_wzx,99.548%;KL21_16_gnd,99.787%;KL21_17_manC,99.788%;KL21_18_manB,99.781%;KL21_19_ugd,99.486%	NA	0	NA	0 / 19 (0%)	NA	2	KL40_05_rfaG,96.842%;KL150_19_gmd,98.806%	NA	NA	KL21	NA	correct	yes	TP
2018-01-1439_30	2018-01-1439	30x	FLEX	85	278148	404	5608	46047	64549	106	520476	5486643	2	KpSC	K	KL125	unknown (KL125)	Untypeable	?-*	0.6454	0.9075	n/a	11 / 18 (61.1%)	KL125_01_galF,98.328%;KL125_02_cpsACP,96.667%;KL125_03_wzi,98.333%;KL125_04_wza,98.945%;KL125_05_wzb,93.103%;KL125_09_wzy,92.671%;KL125_10,87.288%;KL125_11,91.111%;KL125_12_wcaG,92.121%;KL125_17_gnd,97.655%;KL125_18_ugd,99.743%	KL125_06_wzc;KL125_07_wbaP;KL125_08_wcaN;KL125_13_wcuH;KL125_14_wzx;KL125_15;KL125_16	0	NA	0 / 18 (0%)	NA	3	KL14_19_manC,100.0%;KL30_19_manB,98.929%;KL150_19_gmd,99.104%	NA	NA	KL125	NA	correct	no	FN
2018-01-1024_70	2018-01-1024	70x	FLEX	125	288943	192	943	24360	42216	102	558185	5276970	2	KpSC	K	KL57	K57	Typeable	NA	1	0.9878	+1 bp	18 / 18 (100%)	KL57_01_galF,99.666%;KL57_02_cpsACP,98.095%;KL57_03_wzi,98.958%;KL57_04_wza,98.942%;KL57_05_wzb,100.0%;KL57_06_wzc,99.723%;KL57_07_wcaJ,99.79%;KL57_08_wzx,100.0%;KL57_09_wckX,99.469%;KL57_10_wckW,100.0%;KL57_11_wzy,98.728%;KL57_12,100.0%;KL57_13_vanT,99.388%;KL57_14_wbaZ,99.74%;KL57_15_gnd,100.0%;KL57_16_manC,100.0%;KL57_17_manB,99.781%;KL57_18_ugd,99.743%	NA	0	NA	0 / 18 (0%)	NA	4	KL40_03_wcpO,99.19%;KL40_04,99.752%;KL40_05_rfaG,99.213%;KL150_19_gmd,84.685%	NA	NA	KL57	NA	correct	yes	TP
2018-01-1001_10	2018-01-1001	10x	FLEX	668	14824	2049.25	4320.5	9982.25	7906	114	89024	5281525	2	KpSC	K	KL22	K22	Untypeable	?-+	0.4216	0.9787	n/a	3 / 18 (16.7%)	KL22_03_wzi,100.0%;KL22_05_wzb,100.0%;KL22_17,99.695%	KL22_01_galF;KL22_02_cpsACP;KL22_04_wza;KL22_06_wzc;KL22_07_wzy;KL22_08;KL22_09;KL22_10_wfeD;KL22_11_wzx;KL22_12_rutE;KL22_13;KL22_14;KL22_15_wcaJ;KL22_16_gnd;KL22_18_ugd	1	KL171_11_wzx,98.319%	0 / 18 (0%)	NA	1	KL40_05_rfaG,98.158%	NA	NA	KL22	is_variant	correct	no	FN
2018-01-1024	2018-01-1024	Unsubsampled	FLEX	128	276362	190.25	972.5	24123.8	41223	102	558185	5276577	2	KpSC	K	KL57	K57	Typeable	NA	1	0.9878	+1 bp	18 / 18 (100%)	KL57_01_galF,99.666%;KL57_02_cpsACP,98.095%;KL57_03_wzi,98.958%;KL57_04_wza,98.942%;KL57_05_wzb,100.0%;KL57_06_wzc,99.723%;KL57_07_wcaJ,99.79%;KL57_08_wzx,100.0%;KL57_09_wckX,99.469%;KL57_10_wckW,100.0%;KL57_11_wzy,98.728%;KL57_12,100.0%;KL57_13_vanT,99.388%;KL57_14_wbaZ,99.74%;KL57_15_gnd,100.0%;KL57_16_manC,100.0%;KL57_17_manB,99.781%;KL57_18_ugd,99.743%	NA	0	NA	0 / 18 (0%)	NA	4	KL40_03_wcpO,99.19%;KL40_04,99.752%;KL40_05_rfaG,99.213%;KL150_19_gmd,84.685%	NA	NA	KL57	NA	correct	yes	TP
2018-01-1097_40	2018-01-1097	40x	FLEX	108	247841	283	2165.5	53474.8	50702	101	479588	5475813	2	KpSC	K	KL21	K21	Typeable	?-*	0.9936	0.9857	n/a	18 / 19 (94.7%)	KL21_01_galF,99.666%;KL21_02_cpsACP,92.857%;KL21_03_wzi,99.167%;KL21_04_wza,100.0%;KL21_05_wzb,100.0%;KL21_07_wcuD,99.239%;KL21_08_wzy,100.0%;KL21_09_wcuE,99.699%;KL21_10_wcuC,100.0%;KL21_11_wbaZ,100.0%;KL21_12_wbaP,99.581%;KL21_13_wcuA,99.525%;KL21_14_wcaL,99.512%;KL21_15_wzx,99.548%;KL21_16_gnd,99.787%;KL21_17_manC,99.788%;KL21_18_manB,99.781%;KL21_19_ugd,99.486%	KL21_06_wzc	0	NA	0 / 19 (0%)	NA	2	KL40_05_rfaG,96.842%;KL150_19_gmd,98.806%	NA	NA	KL21	NA	correct	yes	TP
2018-01-1001_20	2018-01-1001	20x	FLEX	100	160888	428.25	4910	74719	54661	114	544284	5466093	2	KpSC	K	KL50	K50	Untypeable	-	0.381	0.9489	0 bp	2 / 10 (20%)	KL50_01_galF,100.0%;KL50_03_wzi,96.436%	KL50_02_cpsACP;KL50_04_wza;KL50_05_wbaZ;KL50_06_wbaP;KL50_07_wcuU;KL50_08_wcuH;KL50_09_wzx;KL50_10	0	NA	0 / 10 (0%)	NA	1	KL40_05_rfaG,98.158%	NA	NA	KL22	is_variant	incorrect	no	TN
2018-01-1097_20	2018-01-1097	20x	FLEX	136	149545	405	4846.5	44264.8	40031	102	469459	5444228	2	KpSC	K	KL21	K21	Untypeable	?-*	0.9095	0.9845	n/a	16 / 19 (84.2%)	KL21_01_galF,99.666%;KL21_02_cpsACP,92.857%;KL21_03_wzi,99.167%;KL21_04_wza,100.0%;KL21_05_wzb,100.0%;KL21_06_wzc,99.861%;KL21_07_wcuD,99.239%;KL21_08_wzy,100.0%;KL21_09_wcuE,99.699%;KL21_10_wcuC,100.0%;KL21_13_wcuA,99.525%;KL21_14_wcaL,99.512%;KL21_16_gnd,99.787%;KL21_17_manC,99.788%;KL21_18_manB,99.781%;KL21_19_ugd,99.486%	KL21_11_wbaZ;KL21_12_wbaP;KL21_15_wzx	0	NA	0 / 19 (0%)	NA	2	KL40_05_rfaG,96.842%;KL150_19_gmd,98.806%	NA	NA	KL21	NA	correct	no	FN
2018-01-1439_20	2018-01-1439	20x	FLEX	116	214392	986.5	6538.5	38795.8	47132	106	428790	5467308	2	KpSC	K	KL107	unknown (KL107)	Untypeable	?-+	0.4786	0.8597	n/a	3 / 16 (18.8%)	KL107_01_galF,99.666%;KL107_02_cpsACP,97.143%;KL107_04_wza,95.665%	KL107_03_wzi;KL107_05_wzb;KL107_06_wzc;KL107_07_wbaP;KL107_08;KL107_09;KL107_10;KL107_11_gnd;KL107_12;KL107_13;KL107_14;KL107_15;KL107_16_ugd	2	KL114_03_wzi,96.644%;KL125_05_wzb,93.103%	0 / 16 (0%)	NA	4	KL14_19_manC,100.0%;KL125_15,87.023%;KL30_19_manB,98.929%;KL150_19_gmd,99.104%	NA	NA	KL125	NA	incorrect	no	TN
2018-01-1001_30	2018-01-1001	30x	FLEX	74	337942	396.75	4909.5	96126.5	74136	116	503291	5486067	2	KpSC	K	KL22	K22	Untypeable	?-	0.6432	0.9957	n/a	10 / 18 (55.6%)	KL22_01_galF,100.0%;KL22_07_wzy,99.476%;KL22_08,100.0%;KL22_09,98.993%;KL22_10_wfeD,99.588%;KL22_12_rutE,99.725%;KL22_13,100.0%;KL22_14,100.0%;KL22_15_wcaJ,99.785%;KL22_18_ugd,99.743%	KL22_02_cpsACP;KL22_03_wzi;KL22_04_wza;KL22_05_wzb;KL22_06_wzc;KL22_11_wzx;KL22_16_gnd;KL22_17	0	NA	0 / 18 (0%)	NA	2	KL40_05_rfaG,98.158%;KL150_19_gmd,100.0%	NA	NA	KL22	is_variant	correct	no	FN
2018-01-1097	2018-01-1097	Unsubsampled	FLEX	145	150380	168	1706	39918	37678	102	385843	5463348	2	KpSC	K	KL21	K21	Typeable	*	1	0.9857	+18 bp	19 / 19 (100%)	KL21_01_galF,99.666%;KL21_02_cpsACP,92.857%;KL21_03_wzi,99.167%;KL21_04_wza,100.0%;KL21_05_wzb,100.0%;KL21_06_wzc,99.861%;KL21_07_wcuD,99.239%;KL21_08_wzy,100.0%;KL21_09_wcuE,99.699%;KL21_10_wcuC,100.0%;KL21_11_wbaZ,100.0%;KL21_12_wbaP,99.581%;KL21_13_wcuA,99.525%;KL21_14_wcaL,99.512%;KL21_15_wzx,99.548%;KL21_16_gnd,99.787%;KL21_17_manC,99.788%;KL21_18_manB,99.781%;KL21_19_ugd,99.486%	NA	0	NA	0 / 19 (0%)	NA	2	KL40_05_rfaG,96.842%;KL150_19_gmd,98.806%	NA	NA	KL21	NA	correct	yes	TP
2018-01-1097_30	2018-01-1097	30x	FLEX	116	246890	276.5	2415.5	34661.8	47152	103	469459	5469632	2	KpSC	K	KL21	K21	Typeable	?-*	0.991	0.9857	n/a	17 / 19 (89.5%)	KL21_01_galF,99.666%;KL21_02_cpsACP,92.857%;KL21_03_wzi,99.167%;KL21_04_wza,100.0%;KL21_05_wzb,100.0%;KL21_07_wcuD,99.239%;KL21_08_wzy,100.0%;KL21_09_wcuE,99.699%;KL21_10_wcuC,100.0%;KL21_11_wbaZ,100.0%;KL21_12_wbaP,99.581%;KL21_13_wcuA,99.525%;KL21_15_wzx,99.548%;KL21_16_gnd,99.787%;KL21_17_manC,99.788%;KL21_18_manB,99.781%;KL21_19_ugd,99.486%	KL21_06_wzc;KL21_14_wcaL	0	NA	0 / 19 (0%)	NA	2	KL40_05_rfaG,96.842%;KL150_19_gmd,98.806%	NA	NA	KL21	NA	correct	yes	TP
2018-01-1439	2018-01-1439	Unsubsampled	FLEX	84	368174	286	2104	41469.8	65540	106	1519370	5505348	2	KpSC	K	KL125	unknown (KL125)	Typeable	*	1	0.9026	-11 bp	18 / 18 (100%)	KL125_01_galF,98.328%;KL125_02_cpsACP,96.667%;KL125_03_wzi,98.333%;KL125_04_wza,98.945%;KL125_05_wzb,93.103%;KL125_06_wzc,96.24%;KL125_07_wbaP,93.277%;KL125_08_wcaN,90.625%;KL125_09_wzy,92.908%;KL125_10,87.288%;KL125_11,91.111%;KL125_12_wcaG,92.727%;KL125_13_wcuH,91.912%;KL125_14_wzx,91.525%;KL125_15,86.025%;KL125_16,85.465%;KL125_17_gnd,97.655%;KL125_18_ugd,99.743%	NA	0	NA	0 / 18 (0%)	NA	3	KL14_19_manC,100.0%;KL30_19_manB,98.929%;KL150_19_gmd,99.104%	NA	NA	KL125	NA	correct	yes	TP
2018-01-1001_70	2018-01-1001	70x	FLEX	83	259367	194.5	1938	99953.5	66163	101	503291	5491497	2	KpSC	K	KL22	K22	Typeable	?-	1	0.9948	n/a	17 / 18 (94.4%)	KL22_01_galF,100.0%;KL22_03_wzi,100.0%;KL22_04_wza,99.737%;KL22_05_wzb,100.0%;KL22_06_wzc,100.0%;KL22_07_wzy,99.476%;KL22_08,100.0%;KL22_09,98.993%;KL22_10_wfeD,99.588%;KL22_11_wzx,100.0%;KL22_12_rutE,99.725%;KL22_13,100.0%;KL22_14,100.0%;KL22_15_wcaJ,99.785%;KL22_16_gnd,99.787%;KL22_17,99.695%;KL22_18_ugd,99.743%	KL22_02_cpsACP	0	NA	0 / 18 (0%)	NA	2	KL40_05_rfaG,98.158%;KL150_19_gmd,100.0%	NA	NA	KL22	is_variant	correct	yes	TP
2018-01-1001	2018-01-1001	Unsubsampled	FLEX	82	259367	193.25	1842	100218	66969	101	503291	5491460	2	KpSC	K	KL22	K22	Typeable	?-	1	0.9948	n/a	17 / 18 (94.4%)	KL22_01_galF,100.0%;KL22_03_wzi,100.0%;KL22_04_wza,99.737%;KL22_05_wzb,100.0%;KL22_06_wzc,100.0%;KL22_07_wzy,99.476%;KL22_08,100.0%;KL22_09,98.993%;KL22_10_wfeD,99.588%;KL22_11_wzx,100.0%;KL22_12_rutE,99.725%;KL22_13,100.0%;KL22_14,100.0%;KL22_15_wcaJ,99.785%;KL22_16_gnd,99.787%;KL22_17,99.695%;KL22_18_ugd,99.743%	KL22_02_cpsACP	0	NA	0 / 18 (0%)	NA	2	KL40_05_rfaG,98.158%;KL150_19_gmd,100.0%	NA	NA	KL22	is_variant	correct	yes	TP
2018-01-1439_10	2018-01-1439	10x	FLEX	691	13239	2089	4184	8511.5	7536	110	99764	5207470	2	KpSC	K	KL107	unknown (KL107)	Untypeable	?-	0.2496	0.8154	n/a	0 / 16 (0%)	NA	KL107_01_galF;KL107_02_cpsACP;KL107_03_wzi;KL107_04_wza;KL107_05_wzb;KL107_06_wzc;KL107_07_wbaP;KL107_08;KL107_09;KL107_10;KL107_11_gnd;KL107_12;KL107_13;KL107_14;KL107_15;KL107_16_ugd	0	NA	0 / 16 (0%)	NA	0	NA	NA	NA	KL125	NA	incorrect	no	TN
2018-01-1001_40	2018-01-1001	40x	FLEX	79	337942	397.5	4091	92829	69511	102	542629	5491384	2	KpSC	K	KL22	K22	Untypeable	?-+	0.9962	0.9948	n/a	15 / 18 (83.3%)	KL22_01_galF,100.0%;KL22_03_wzi,100.0%;KL22_04_wza,99.737%;KL22_05_wzb,100.0%;KL22_06_wzc,100.0%;KL22_07_wzy,99.476%;KL22_08,100.0%;KL22_09,98.993%;KL22_10_wfeD,99.588%;KL22_12_rutE,99.725%;KL22_14,100.0%;KL22_15_wcaJ,99.785%;KL22_16_gnd,99.787%;KL22_17,99.695%;KL22_18_ugd,99.743%	KL22_02_cpsACP;KL22_11_wzx;KL22_13	2	KL171_11_wzx,98.319%;KL171_13,91.304%	0 / 18 (0%)	NA	2	KL40_05_rfaG,98.158%;KL150_19_gmd,100.0%	NA	NA	KL22	is_variant	correct	no	FN
2018-01-2085_10	2018-01-2085	10x	FLEX	2085	2016	1068	1453	2136	1713	105	13851	3572051	2	KpSC	K	KL107	unknown (KL107)	Untypeable	?-	0.1895	0.7259	n/a	0 / 16 (0%)	NA	KL107_01_galF;KL107_02_cpsACP;KL107_03_wzi;KL107_04_wza;KL107_05_wzb;KL107_06_wzc;KL107_07_wbaP;KL107_08;KL107_09;KL107_10;KL107_11_gnd;KL107_12;KL107_13;KL107_14;KL107_15;KL107_16_ugd	0	NA	0 / 16 (0%)	NA	0	NA	NA	NA	KL22	NA	incorrect	no	TN
2018-01-2353_10	2018-01-2353	10x	FLEX	3514	1684	621.25	1010	1641.5	1277	100	8065	4488754	2	KpSC	K	KL15	K15	Untypeable	?-	0.4352	0.9744	n/a	1 / 16 (6.2%)	KL15_10_wcsR,98.758%	KL15_01_galF;KL15_02_cpsACP;KL15_03_wzi;KL15_04_wza;KL15_05_wzb;KL15_06_wzc;KL15_07_wcaJ;KL15_08_wceN;KL15_09_wceM;KL15_11_wcaN;KL15_12_wzy;KL15_13_wckI;KL15_14_wzx;KL15_15_gnd;KL15_16_ugd	0	NA	0 / 16 (0%)	NA	0	NA	NA	NA	KL15	is_variant	correct	no	FN
2018-01-2730_10	2018-01-2730	10x	FLEX	3426	1877	634.25	1066.5	1790.75	1392	100	15348	4767716	2	KpSC	K	KL38	K38	Untypeable	?-+	0.721	0.9704	n/a	3 / 17 (17.6%)	KL38_02_cpsACP,100.0%;KL38_12_wckS,99.598%;KL38_14,99.792%	KL38_01_galF;KL38_03_wzi;KL38_04_wza;KL38_05_wzb;KL38_06_wzc;KL38_07_wcaJ;KL38_08_wzy;KL38_09_wctM;KL38_10_wcaN;KL38_11_wzx;KL38_13_wckR;KL38_15;KL38_16_gnd;KL38_17_ugd	1	KL160_01_galF,87.222%	0 / 17 (0%)	NA	1	KL50_10,99.434%	NA	NA	KL38	NA	correct	no	FN
2018-01-2085_20	2018-01-2085	20x	FLEX	842	10170	1794.25	4266.5	7947.5	6199	100	51645	5219804	2	KpSC	K	KL37	K37	Untypeable	?-	0.6375	0.9839	n/a	7 / 18 (38.9%)	KL37_02_cpsACP,100.0%;KL37_03_wzi,99.802%;KL37_04_wza,99.737%;KL37_05_wzb,100.0%;KL37_15_wcaJ,99.571%;KL37_16_gnd,100.0%;KL37_17_wcuG,100.0%	KL37_01_galF;KL37_06_wzc;KL37_07_wzy;KL37_08_wcmA;KL37_09_wckA;KL37_10_wcuW;KL37_11_wzx;KL37_12;KL37_13_wclZ;KL37_14;KL37_18_wcuG	0	NA	0 / 18 (0%)	NA	2	KL40_05_rfaG,98.006%;KL150_19_gmd,100.0%	NA	NA	KL22	NA	incorrect	no	TN
2018-01-2085_60	2018-01-2085	60x	FLEX	76	289093	488.25	5516	85946.8	70707	102	645073	5373743	2	KpSC	K	KL22	K22	Typeable	?-	0.9891	0.9948	n/a	16 / 18 (88.9%)	KL22_01_galF,100.0%;KL22_02_cpsACP,99.524%;KL22_03_wzi,100.0%;KL22_04_wza,99.737%;KL22_05_wzb,100.0%;KL22_07_wzy,99.476%;KL22_08,100.0%;KL22_09,98.993%;KL22_10_wfeD,99.588%;KL22_12_rutE,99.725%;KL22_13,100.0%;KL22_14,100.0%;KL22_15_wcaJ,99.785%;KL22_16_gnd,99.787%;KL22_17,99.703%;KL22_18_ugd,99.743%	KL22_06_wzc;KL22_11_wzx	0	NA	0 / 18 (0%)	NA	2	KL40_05_rfaG,98.158%;KL150_19_gmd,100.0%	NA	NA	KL22	NA	correct	yes	TP
2018-01-2353_20	2018-01-2353	20x	FLEX	1155	6960	1646	3192	5896	4551	113	50847	5256773	2	KpSC	K	KL15	K15	Untypeable	?-	0.7001	0.9977	n/a	7 / 16 (43.8%)	KL15_01_galF,100.0%;KL15_02_cpsACP,100.0%;KL15_08_wceN,99.688%;KL15_09_wceM,99.625%;KL15_11_wcaN,100.0%;KL15_14_wzx,100.0%;KL15_16_ugd,100.0%	KL15_03_wzi;KL15_04_wza;KL15_05_wzb;KL15_06_wzc;KL15_07_wcaJ;KL15_10_wcsR;KL15_12_wzy;KL15_13_wckI;KL15_15_gnd	0	NA	0 / 16 (0%)	NA	0	NA	NA	NA	KL15	is_variant	correct	no	FN
2018-01-2353_60	2018-01-2353	60x	FLEX	78	267929	236.75	1329	93708	69325	104	664068	5407342	2	KpSC	K	KL15	K15	Typeable	?-	0.9946	0.9981	n/a	14 / 16 (87.5%)	KL15_01_galF,100.0%;KL15_02_cpsACP,100.0%;KL15_04_wza,99.735%;KL15_05_wzb,100.0%;KL15_06_wzc,100.0%;KL15_07_wcaJ,100.0%;KL15_08_wceN,99.715%;KL15_09_wceM,99.634%;KL15_10_wcsR,99.379%;KL15_11_wcaN,100.0%;KL15_13_wckI,99.452%;KL15_14_wzx,100.0%;KL15_15_gnd,100.0%;KL15_16_ugd,100.0%	KL15_03_wzi;KL15_12_wzy	0	NA	0 / 16 (0%)	NA	1	KL150_19_gmd,89.489%	NA	NA	KL15	is_variant	correct	yes	TP
2018-01-1584_60	2018-01-1584	60x	FLEX	69	373503	399	2805	85851	76838	102	619072	5301811	2	KpSC	K	KL22	K22	Typeable	NA	1	0.9949	+1 bp	18 / 18 (100%)	KL22_01_galF,100.0%;KL22_02_cpsACP,99.524%;KL22_03_wzi,100.0%;KL22_04_wza,99.737%;KL22_05_wzb,100.0%;KL22_06_wzc,100.0%;KL22_07_wzy,99.476%;KL22_08,100.0%;KL22_09,98.993%;KL22_10_wfeD,99.588%;KL22_11_wzx,100.0%;KL22_12_rutE,99.725%;KL22_13,100.0%;KL22_14,100.0%;KL22_15_wcaJ,100.0%;KL22_16_gnd,99.787%;KL22_17,99.703%;KL22_18_ugd,99.743%	NA	0	NA	0 / 18 (0%)	NA	2	KL40_05_rfaG,98.158%;KL150_19_gmd,100.0%	NA	NA	KL22	deletion_variant	correct	yes	TP
2018-01-2485_10	2018-01-2485	10x	FLEX	869	10468	1725	3314	7085	5877	103	89249	5107073	2	KpSC	K	KL166	unknown (KL166)	Untypeable	?-+	0.278	0.8362	n/a	0 / 22 (0%)	NA	KL166_01_galF;KL166_02_cpsACP;KL166_03_wzi;KL166_04_wza;KL166_05_wzb;KL166_06_wzc;KL166_07;KL166_08_wzx;KL166_09_wzy;KL166_10_wcuP;KL166_11_wcuF;KL166_12_wcmY;KL166_13_wcuC;KL166_14_wcaJ;KL166_15_gnd;KL166_16_manC;KL166_17_manB;KL166_18_rmlB;KL166_19_rmlA;KL166_20_rmlD;KL166_21_rmlC;KL166_22_ugd	3	KL150_20_manC,99.696%;KL13_02_cpsACP,91.477%;KL40_28_ugd,99.083%	0 / 22 (0%)	NA	1	KL150_19_gmd,98.806%	NA	NA	KL21	NA	incorrect	no	TN
2018-01-2353	2018-01-2353	Unsubsampled	FLEX	65	364753	235	1143	99223	83177	105	740908	5406500	2	KpSC	K	KL15	K15	Typeable	?	0.9991	0.9981	n/a	16 / 16 (100%)	KL15_01_galF,100.0%;KL15_02_cpsACP,100.0%;KL15_03_wzi,100.0%;KL15_04_wza,99.735%;KL15_05_wzb,100.0%;KL15_06_wzc,100.0%;KL15_07_wcaJ,100.0%;KL15_08_wceN,99.715%;KL15_09_wceM,99.634%;KL15_10_wcsR,99.379%;KL15_11_wcaN,100.0%;KL15_12_wzy,99.502%;KL15_13_wckI,99.452%;KL15_14_wzx,100.0%;KL15_15_gnd,100.0%;KL15_16_ugd,100.0%	NA	0	NA	0 / 16 (0%)	NA	1	KL150_19_gmd,89.489%	NA	NA	KL15	is_variant	correct	yes	TP
2018-01-2730_20	2018-01-2730	20x	FLEX	847	10469	2017.5	4385	8082.5	6310	104	46789	5344795	2	KpSC	K	KL38	K38	Untypeable	?-	0.9726	0.9856	n/a	13 / 17 (76.5%)	KL38_01_galF,100.0%;KL38_02_cpsACP,100.0%;KL38_03_wzi,98.954%;KL38_04_wza,100.0%;KL38_05_wzb,100.0%;KL38_06_wzc,99.861%;KL38_08_wzy,99.756%;KL38_09_wctM,100.0%;KL38_10_wcaN,100.0%;KL38_11_wzx,99.539%;KL38_12_wckS,100.0%;KL38_13_wckR,100.0%;KL38_17_ugd,100.0%	KL38_07_wcaJ;KL38_14;KL38_15;KL38_16_gnd	0	NA	0 / 17 (0%)	NA	4	KL50_10,99.434%;KL14_19_manC,100.0%;KL30_19_manB,98.718%;KL150_19_gmd,99.403%	NA	NA	KL38	NA	correct	no	FN
2018-01-2085	2018-01-2085	Unsubsampled	FLEX	66	337764	424.5	5516	88157	81414	102	645073	5373326	2	KpSC	K	KL22	K22	Typeable	?-+	0.9996	0.9949	n/a	17 / 18 (94.4%)	KL22_01_galF,100.0%;KL22_02_cpsACP,99.524%;KL22_03_wzi,100.0%;KL22_04_wza,99.737%;KL22_05_wzb,100.0%;KL22_06_wzc,100.0%;KL22_07_wzy,99.476%;KL22_08,100.0%;KL22_09,98.993%;KL22_10_wfeD,99.588%;KL22_12_rutE,99.725%;KL22_13,100.0%;KL22_14,100.0%;KL22_15_wcaJ,99.785%;KL22_16_gnd,99.787%;KL22_17,99.703%;KL22_18_ugd,99.743%	KL22_11_wzx	1	KL106_11_wzx,89.764%	0 / 18 (0%)	NA	2	KL40_05_rfaG,98.158%;KL150_19_gmd,100.0%	NA	NA	KL22	NA	correct	yes	TP
2018-01-2085_80	2018-01-2085	80x	FLEX	87	255875	391.5	5631	82483	61750	102	501267	5372290	2	KpSC	K	KL22	K22	Typeable	?-+	0.995	0.9949	n/a	17 / 18 (94.4%)	KL22_01_galF,100.0%;KL22_02_cpsACP,99.524%;KL22_03_wzi,100.0%;KL22_04_wza,99.737%;KL22_05_wzb,100.0%;KL22_06_wzc,100.0%;KL22_07_wzy,99.476%;KL22_08,100.0%;KL22_09,98.993%;KL22_10_wfeD,99.588%;KL22_12_rutE,99.725%;KL22_13,100.0%;KL22_14,100.0%;KL22_15_wcaJ,99.785%;KL22_16_gnd,99.787%;KL22_17,99.703%;KL22_18_ugd,99.743%	KL22_11_wzx	1	KL106_11_wzx,89.764%	0 / 18 (0%)	NA	2	KL40_05_rfaG,98.158%;KL150_19_gmd,100.0%	NA	NA	KL22	NA	correct	yes	TP
2018-01-2085_30	2018-01-2085	30x	FLEX	267	45052	2835.5	9326	26298.5	20174	102	174159	5386405	2	KpSC	K	KL22	K22	Untypeable	?-+	0.9323	0.9943	n/a	12 / 18 (66.7%)	KL22_01_galF,99.331%;KL22_03_wzi,100.0%;KL22_04_wza,99.737%;KL22_05_wzb,100.0%;KL22_06_wzc,100.0%;KL22_07_wzy,99.476%;KL22_08,100.0%;KL22_09,98.986%;KL22_10_wfeD,99.588%;KL22_12_rutE,99.725%;KL22_15_wcaJ,99.785%;KL22_18_ugd,99.743%	KL22_02_cpsACP;KL22_11_wzx;KL22_13;KL22_14;KL22_16_gnd;KL22_17	2	KL171_14,91.139%;KL171_13,91.304%	0 / 18 (0%)	NA	1	KL40_05_rfaG,98.158%	NA	NA	KL22	NA	correct	no	FN
2018-01-2353_40	2018-01-2353	40x	FLEX	152	124581	1507	7106.5	37892	35652	113	380277	5419049	2	KpSC	K	KL15	K15	Untypeable	?-	0.9409	0.998	n/a	12 / 16 (75%)	KL15_01_galF,100.0%;KL15_02_cpsACP,100.0%;KL15_03_wzi,100.0%;KL15_04_wza,99.735%;KL15_05_wzb,100.0%;KL15_08_wceN,99.715%;KL15_09_wceM,99.634%;KL15_10_wcsR,99.379%;KL15_11_wcaN,100.0%;KL15_13_wckI,99.452%;KL15_15_gnd,100.0%;KL15_16_ugd,100.0%	KL15_06_wzc;KL15_07_wcaJ;KL15_12_wzy;KL15_14_wzx	0	NA	0 / 16 (0%)	NA	1	KL150_19_gmd,89.489%	NA	NA	KL15	is_variant	correct	no	FN
2018-01-2085_40	2018-01-2085	40x	FLEX	130	125314	801.5	11812	55434.2	41364	102	259364	5377365	2	KpSC	K	KL22	K22	Untypeable	?-+*	0.9311	0.9946	n/a	14 / 18 (77.8%)	KL22_02_cpsACP,99.524%;KL22_03_wzi,100.0%;KL22_04_wza,99.737%;KL22_05_wzb,100.0%;KL22_07_wzy,99.476%;KL22_08,100.0%;KL22_10_wfeD,94.17%;KL22_12_rutE,99.725%;KL22_13,100.0%;KL22_14,100.0%;KL22_15_wcaJ,99.785%;KL22_16_gnd,99.787%;KL22_17,99.045%;KL22_18_ugd,99.743%	KL22_01_galF;KL22_06_wzc;KL22_09;KL22_11_wzx	2	KL160_01_galF,87.222%;KL106_11_wzx,89.764%	0 / 18 (0%)	NA	2	KL40_05_rfaG,98.158%;KL150_19_gmd,100.0%	NA	NA	KL22	NA	correct	no	FN
2018-01-2485_20	2018-01-2485	20x	FLEX	152	181275	364	3166.5	22127.8	35785	103	400799	5439324	2	KpSC	K	KL21	K21	Untypeable	?-+*	0.7356	0.9813	n/a	12 / 19 (63.2%)	KL21_01_galF,99.666%;KL21_02_cpsACP,92.857%;KL21_03_wzi,99.167%;KL21_04_wza,100.0%;KL21_05_wzb,100.0%;KL21_09_wcuE,99.699%;KL21_10_wcuC,100.0%;KL21_11_wbaZ,100.0%;KL21_13_wcuA,99.525%;KL21_16_gnd,99.787%;KL21_17_manC,99.788%;KL21_19_ugd,99.486%	KL21_06_wzc;KL21_07_wcuD;KL21_08_wzy;KL21_12_wbaP;KL21_14_wcaL;KL21_15_wzx;KL21_18_manB	1	KL137_19,100.0%	0 / 19 (0%)	NA	2	KL40_05_rfaG,96.842%;KL150_19_gmd,98.806%	NA	NA	KL21	NA	correct	no	FN
2018-01-2485_40	2018-01-2485	40x	FLEX	112	261292	203.5	1555.5	34623.5	48902	103	479159	5477020	2	KpSC	K	KL21	K21	Typeable	*	1	0.9857	+18 bp	19 / 19 (100%)	KL21_01_galF,99.666%;KL21_02_cpsACP,92.857%;KL21_03_wzi,99.167%;KL21_04_wza,100.0%;KL21_05_wzb,100.0%;KL21_06_wzc,99.861%;KL21_07_wcuD,99.239%;KL21_08_wzy,100.0%;KL21_09_wcuE,99.699%;KL21_10_wcuC,100.0%;KL21_11_wbaZ,100.0%;KL21_12_wbaP,99.581%;KL21_13_wcuA,99.525%;KL21_14_wcaL,99.512%;KL21_15_wzx,99.548%;KL21_16_gnd,99.787%;KL21_17_manC,99.788%;KL21_18_manB,99.781%;KL21_19_ugd,99.486%	NA	0	NA	0 / 19 (0%)	NA	2	KL40_05_rfaG,96.842%;KL150_19_gmd,98.806%	NA	NA	KL21	NA	correct	yes	TP
2018-01-2353_30	2018-01-2353	30x	FLEX	377	29780	2668	7722	20085	14441	104	99975	5444380	2	KpSC	K	KL15	K15	Untypeable	?-	0.9224	0.9978	n/a	11 / 16 (68.8%)	KL15_01_galF,100.0%;KL15_02_cpsACP,100.0%;KL15_04_wza,99.735%;KL15_05_wzb,100.0%;KL15_08_wceN,99.715%;KL15_09_wceM,99.634%;KL15_11_wcaN,100.0%;KL15_13_wckI,99.452%;KL15_14_wzx,100.0%;KL15_15_gnd,100.0%;KL15_16_ugd,100.0%	KL15_03_wzi;KL15_06_wzc;KL15_07_wcaJ;KL15_10_wcsR;KL15_12_wzy	0	NA	0 / 16 (0%)	NA	1	KL150_19_gmd,89.489%	NA	NA	KL15	is_variant	correct	no	FN
2018-01-2485	2018-01-2485	Unsubsampled	FLEX	116	261292	217.75	809.5	30406.2	47251	103	479159	5481162	2	KpSC	K	KL21	K21	Typeable	*	1	0.9857	+18 bp	19 / 19 (100%)	KL21_01_galF,99.666%;KL21_02_cpsACP,92.857%;KL21_03_wzi,99.167%;KL21_04_wza,100.0%;KL21_05_wzb,100.0%;KL21_06_wzc,99.861%;KL21_07_wcuD,99.239%;KL21_08_wzy,100.0%;KL21_09_wcuE,99.699%;KL21_10_wcuC,100.0%;KL21_11_wbaZ,100.0%;KL21_12_wbaP,99.581%;KL21_13_wcuA,99.525%;KL21_14_wcaL,99.512%;KL21_15_wzx,99.548%;KL21_16_gnd,99.787%;KL21_17_manC,99.788%;KL21_18_manB,99.781%;KL21_19_ugd,99.486%	NA	0	NA	0 / 19 (0%)	NA	2	KL40_05_rfaG,96.842%;KL150_19_gmd,98.806%	NA	NA	KL21	NA	correct	yes	TP
2018-01-2485_30	2018-01-2485	30x	FLEX	130	231426	263.5	1830	32932.8	42013	103	469459	5461737	2	KpSC	K	KL21	K21	Untypeable	?-+*	0.8874	0.9843	n/a	14 / 19 (73.7%)	KL21_01_galF,99.666%;KL21_02_cpsACP,92.857%;KL21_04_wza,100.0%;KL21_05_wzb,100.0%;KL21_08_wzy,100.0%;KL21_09_wcuE,99.699%;KL21_11_wbaZ,100.0%;KL21_12_wbaP,99.581%;KL21_13_wcuA,99.525%;KL21_15_wzx,99.548%;KL21_16_gnd,99.787%;KL21_17_manC,99.788%;KL21_18_manB,99.781%;KL21_19_ugd,99.486%	KL21_03_wzi;KL21_06_wzc;KL21_07_wcuD;KL21_10_wcuC;KL21_14_wcaL	1	KL114_03_wzi,96.644%	0 / 19 (0%)	NA	2	KL40_05_rfaG,96.842%;KL150_19_gmd,98.806%	NA	NA	KL21	NA	correct	no	FN
2018-01-2485_60	2018-01-2485	60x	FLEX	116	261292	217.75	809.5	30406.2	47253	103	479159	5481356	2	KpSC	K	KL21	K21	Typeable	*	1	0.9857	+18 bp	19 / 19 (100%)	KL21_01_galF,99.666%;KL21_02_cpsACP,92.857%;KL21_03_wzi,99.167%;KL21_04_wza,100.0%;KL21_05_wzb,100.0%;KL21_06_wzc,99.861%;KL21_07_wcuD,99.239%;KL21_08_wzy,100.0%;KL21_09_wcuE,99.699%;KL21_10_wcuC,100.0%;KL21_11_wbaZ,100.0%;KL21_12_wbaP,99.581%;KL21_13_wcuA,99.525%;KL21_14_wcaL,99.512%;KL21_15_wzx,99.548%;KL21_16_gnd,99.787%;KL21_17_manC,99.788%;KL21_18_manB,99.781%;KL21_19_ugd,99.486%	NA	0	NA	0 / 19 (0%)	NA	2	KL40_05_rfaG,96.842%;KL150_19_gmd,98.806%	NA	NA	KL21	NA	correct	yes	TP
2018-01-2730_40	2018-01-2730	40x	FLEX	126	113642	1251.75	12437	66854	43883	105	377944	5529248	2	KpSC	K	KL38	K38	Typeable	?-	1	0.997	n/a	16 / 17 (94.1%)	KL38_01_galF,100.0%;KL38_02_cpsACP,100.0%;KL38_03_wzi,98.954%;KL38_04_wza,100.0%;KL38_05_wzb,100.0%;KL38_06_wzc,99.861%;KL38_07_wcaJ,100.0%;KL38_08_wzy,99.756%;KL38_09_wctM,100.0%;KL38_10_wcaN,100.0%;KL38_11_wzx,99.539%;KL38_12_wckS,100.0%;KL38_13_wckR,100.0%;KL38_14,99.792%;KL38_15,99.739%;KL38_16_gnd,100.0%	KL38_17_ugd	0	NA	0 / 17 (0%)	NA	4	KL50_10,99.434%;KL14_19_manC,100.0%;KL30_19_manB,98.718%;KL150_19_gmd,99.403%	NA	NA	KL38	NA	correct	yes	TP
2018-01-1584	2018-01-1584	Unsubsampled	FLEX	70	373504	396.75	2779	86138.2	75738	102	619072	5301650	2	KpSC	K	KL22	K22	Typeable	NA	1	0.9949	+1 bp	18 / 18 (100%)	KL22_01_galF,100.0%;KL22_02_cpsACP,99.524%;KL22_03_wzi,100.0%;KL22_04_wza,99.737%;KL22_05_wzb,100.0%;KL22_06_wzc,100.0%;KL22_07_wzy,99.476%;KL22_08,100.0%;KL22_09,98.993%;KL22_10_wfeD,99.588%;KL22_11_wzx,100.0%;KL22_12_rutE,99.725%;KL22_13,100.0%;KL22_14,100.0%;KL22_15_wcaJ,100.0%;KL22_16_gnd,99.787%;KL22_17,99.703%;KL22_18_ugd,99.743%	NA	0	NA	0 / 18 (0%)	NA	2	KL40_05_rfaG,98.158%;KL150_19_gmd,100.0%	NA	NA	KL22	deletion_variant	correct	yes	TP
[truncated: 26,280 more rows]

## Sheet: Table_S3
Genome	Species	Polysaccharide	Gene	Contig	Contig_len	Gene_start	Gene_end	Gene_length	Locus_tag	Product	GC	GC_diff	Reads	Bases	Coverage	Fident	Bits	Illumina_library_prep	Gene_prevalence
[truncated: 21,466 more rows]

[truncated: 4 more sheets: Table_S4, Table_S5, Table_S6, Table_S7]
